# Supplementary material for: Author Correction: Unraveling the genetic origin of ‘Glera’, ‘Ribolla Gialla’ and other autochthonous grapevine varieties from Friuli Venezia Giulia (northeastern Italy)
Source: Sci Rep. 2021 May 12;11:10492. doi: 10.1038/s41598-021-90277-5 (PMC8115657; doi:10.1038/s41598-021-90277-5)
Supplement: Supplementary file 1 — Supplementary Table 3S. [file 41598_2021_90277_MOESM1_ESM.xlsx]

## Sheet: Foglio1
Table 3S - 14 SNP profiles of the analyzed varieties. In brackets the original names reported in Table 1, if a different prime name is available
SNP name by Illumina	chr1_12168156_C_T	chr11_5406647_A_C	chr13_15640723_C_T	chr14_4353470_A_G	chr14_4947068_G_T	chr15_18127737_G_T	chr15_18567587_G_T	chr16_16198599_A_G	chr16_17950801_A_G	chr17_126505_A_G	chr18_11544918_C_T	chr3_5724485_C_T	chr8_12906774_C_T	chr9_5755442_C_T
Chromosome	1	11	13	14	14	15	15	16	16	17	18	3	8	9
Friuli Venezia Giulia varieties
Aghedene	TC	AC	TC	GG	TG	TG	TG	AG	AG	AG	CC	TT	TC	TC
Berzamino	TC	AC	TC	AA	TT	TG	TT	AG	AA	AG	TC	TC	CC	TT
Blancjas	TC	AA	TC	GG	GG	GG	GG	AG	AG	GG	CC	TT	CC	TC
Brambana	TC	AA	TC	GG	GG	TG	TG	AG	AA	AA	TC	TC	CC	CC
Cividin	TT	AC	TT	AA	TT	TT	TT	AG	GG	AA	TC	TC	TT	TC
Cjanorie	CC	AA	TT	AG	TG	GG	TT	GG	GG	AG	CC	TC	TC	TC
Cjavalgian	TC	AC	TC	AG	TG	TG	TG	AG	AG	AA	TT	CC	CC	TC
Codelunghe	CC	AC	TT	AG	TT	TG	TT	AA	AA	GG	TT	CC	TC	CC
Corbina	TC	AC	TT	AG	GG	TG	TT	AG	AG	AA	TT	TC	CC	CC
Cordenossa	CC	AC	TC	AG	TG	TG	GG	AG	AG	GG	TC	TC	TC	CC
Cremin	TC	AA	TC	AA	TG	GG	TG	AG	AG	GG	TT	TT	TT	TC
Cuneute	TC	AC	TT	AA	TT	TG	TT	AG	AA	AA	TT	TT	TC	TC
Curvin	TC	AC	TC	AG	TG	TG	TG	GG	AG	AG	TC	TC	TC	CC
Durriese	CC	AC	TC	AG	TG	GG	TT	AG	GG	AG	TC	TT	TC	TC
Forgiarin	TC	AA	TC	AA	TT	TG	TG	AG	AA	GG	TC	TC	TC	TC
Fumat	TC	AA	TC	AA	TT	TG	TT	AG	AA	AG	TC	TC	TC	TC
Gran Rap Neri	TT	AA	TT	AG	GG	TG	TT	GG	AG	AA	TC	TT	TC	CC
Malvasia Istriana	TC	CC	CC	AG	TG	TT	GG	AA	AG	GG	CC	CC	TC	TC
Mocula	TT	AA	TC	AG	TG	GG	TG	AG	AG	AG	CC	TT	TC	TC
Negrat	TC	AA	TT	AA	TG	TT	TG	AA	AG	AA	TC	TC	CC	TC
Nerata	TT	CC	TT	AA	TT	TG	TG	AG	GG	GG	TT	TT	CC	TC
Nigrut	TT	AA	TC	AG	TG	TG	TG	AG	AG	AG	TC	TC	TC	CC
Palomba Nera	TT	AC	TC	GG	TG	TT	TG	AG	AG	AA	TT	TC	TC	TC
Pelena	TT	AC	TT	GG	TG	TG	TT	AG	AG	AG	TC	TT	CC	CC
Piccola Nera	CC	AC	TT	AG	TG	GG	TG	AG	AG	GG	CC	CC	CC	CC
Piciule	CC	AA	TC	AA	TG	TG	TG	AG	AG	AG	TC	TC	CC	CC
Picolit	TT	CC	TT	AG	GG	GG	TT	AA	AA	AG	TC	CC	TC	TC
Piculit Neri	CC	AC	TT	AG	GG	TG	TT	AG	AA	AA	TC	TC	TC	CC
Pinella	TC	AC	TC	GG	GG	TG	GG	AA	AA	AG	CC	TC	CC	CC
Polposa	TC	AA	TT	AA	TT	TG	TT	AA	AA	AA	TT	TC	CC	TT
Refosco Bianco	TC	CC	TT	AA	TT	GG	TT	AG	AG	AA	TC	TC	TC	TT
Refosco dal Peduncolo Rosso	TC	AA	CC	AG	TG	TG	TG	AG	AG	AG	TC	TT	CC	CC
Refosco Nostrano	CC	AC	TT	AA	TT	GG	TT	AG	AG	AA	TC	TC	TC	TT
Refosco di Rauscedo	TC	AC	TT	AG	TT	TG	TT	AA	AA	AA	TT	TC	TC	TT
Ribolla Gialla	TC	CC	TC	AG	TG	GG	GG	AA	AA	AG	CC	CC	CC	TC
Ruacit	TC	CC	CC	GG	TG	GG	GG	AG	GG	GG	TC	CC	TC	CC
Sagrestana	TT	AC	TT	AA	TG	TG	TT	AG	AG	AG	TC	CC	TT	TT
Zimmettraube blau (Sbulzina)	TT	AC	TC	GG	GG	TG	TT	AA	AG	GG	CC	TT	TT	TC
Schioppettino	TC	CC	TC	AG	GG	GG	TT	AG	AG	AA	CC	CC	TC	TC
Sciaglin	TT	AC	TT	AG	TG	GG	TT	AG	AG	AG	TC	TC	CC	TC
Siora	TC	AC	TC	GG	TG	TT	TG	AG	AG	AG	TC	CC	TC	CC
Tazzelenghe	CC	AC	TT	AA	TG	TG	TG	AG	AG	AA	TC	TC	CC	TC
Terrano	TT	AC	CC	GG	TG	TG	TG	AG	AG	GG	TC	TT	TC	CC
Tintoria Lloyd	TT	AA	CC	AA	TT	GG	GG	AG	AG	AA	CC	TT	TC	CC
Tocai Friulano	TC	AA	TC	AG	GG	GG	TG	GG	GG	AA	TC	CC	TC	TT
Ucelut	TC	AC	TC	GG	TG	TG	TG	AG	AG	GG	TC	TT	TC	CC
Venere	TT	AC	TC	AA	TG	GG	TG	AG	AG	AA	TT	TC	TT	TC
Verduzzo Friulano	TC	AA	TC	AA	TT	TG	TG	AG	AG	AG	TC	TC	TC	TT
Vinoso Rosso	TC	AC	TT	AA	TT	GG	TT	AG	AG	AA	TC	CC	TC	TT
Vubola	TC	AC	TT	AA	TG	GG	TG	AG	GG	AA	TC	CC	TC	TC
Bianchetta trevigiana	TC	AA	CC	AG	TG	GG	TG	AG	AA	AA	CC	CC	CC	CC
Garganega	TC	CC	TC	AG	TT	TT	TT	AG	AG	GG	TT	TC	TT	TC
Glera Lunga	TC	AA	TC	AG	TT	TG	TG	AG	AG	AG	TC	TC	TC	CC
Goustolidi (Robolla)	CC	CC	TC	AG	TG	TT	TT	AG	AG	GG	CC	TT	TC	TC
Heunisch Weiss	TC	CC	TC	AG	TG	TG	TG	AA	AG	GG	CC	TC	TC	TC
Honigler	CC	CC	TC	AA	TT	GG	TG	AG	AG	AG	TT	TC	TT	TC
Klarnica	TC	AC	TT	AA	TG	TG	TG	AG	AG	AA	CC	TC	CC	TC
Marzemino	TT	AA	TC	AG	TG	TG	TT	AG	AG	GG	TC	TT	TC	CC
Sauvignon	CC	AA	CC	GG	TG	GG	TG	AG	AG	AA	TC	TC	TC	TC
Teroldego	TT	AC	CC	AA	TT	TG	TT	AG	GG	AG	TT	TC	TT	TC
Traminer	TC	AA	TC	AG	TG	TG	TG	AG	AA	AA	CC	TC	TC	TC
Vela Pergola (Volovnik)	TT	AC	TC	AG	TG	TG	GG	GG	AG	GG	TT	TC	TC	TT
Vulpea	CC	AC	TC	AG	TG	TG	TG	GG	AG	AG	TC	TC	CC	CC
Raboso Piave	TT	AC	TT	AA	TT	GG	TG	AG	GG	AG	CC	TC	TT	CC
Raboso Veronese	TC	AC	TT	AA	TT	TG	TT	AA	AG	AG	TC	TT	TT	CC
Marzemina Bianca	TC	AC	TC	AA	TT	TT	TT	AA	AA	GG	TT	TC	TC	TC
Glera	TC	AA	TT	GG	TG	GG	TT	GG	AG	AG	TT	TC	TC	CC
Vitouska	CC	AC	TT	GG	GG	TG	TT	AG	GG	AG	TC	TC	CC	CC
Malvasia Bianca Lunga	TC	CC	TT	GG	GG	TT	TT	AA	GG	GG	CC	TC	CC	TC
Pinot	TT	AC	CC	GG	GG	GG	TG	AG	AG	AA	TC	TC	TC	TC
Manzoni Bianco	TC	AA	CC	AG	TG	GG	TG	AA	AG	AG	CC	CC	CC	TC
Riesling Weiss	TC	AC	CC	AG	TG	TG	TT	AA	AA	AG	CC	TC	CC	TC
