# Supplementary material for: Author Correction: Unraveling the genetic origin of ‘Glera’, ‘Ribolla Gialla’ and other autochthonous grapevine varieties from Friuli Venezia Giulia (northeastern Italy)
Source: Sci Rep. 2021 May 12;11:10492. doi: 10.1038/s41598-021-90277-5 (PMC8115657; doi:10.1038/s41598-021-90277-5)
Supplement: Supplementary file 2 — Supplementary Table 4S. [file 41598_2021_90277_MOESM2_ESM.xlsx]

## Sheet: SNP profiles
Table 4S - Genotypes of the analyzed varieties using 11,929 SNPs.
SNP Name	Chr	Position	SNP	Aghedene	Berzamino	Bianchetta Trevigiana	Blanchias	Brambana	Cividin	Cjanorie	Cjavalgian	Codelunghe	Corbina	Cordenossa	Cremin	Cuneute	Curvin	Durriese	Forgiarin	Fumat	Garganega	Glera	Glera lunga	Gran Rap neri	Goustolidi	Heunisch weiss	Honigler	Klarnica	Malvasia bianca lunga	Malvasia istriana	Manzoni bianco	Marzemina bianca	Marzemino	Mocula	Negrat	Nerata	Nigrut	Palomba nera	Pelena	Piccola nera	Piciule	Picolit	Piculit neri	Pignolo	Pinella	Pinot	Polposa	Raboso Piave	Raboso Veronese
ae_A_C_chr1_6610767	1	6610767	[A/C]	AA	AA	AA	AC	AA	AA	AC	AA	AC	AA	AA	AA	AA	AA	AA	AA	AA	AC	AA	AA	AA	AA	AA	AC	AA	AC	AA	AA	AC	AA	AA	AA	AA	AA	AA	AA	AA	AC	AC	AA	AC	AC	AA	AA	AA	AC
ae_A_C_chr10_random_180028	10_RANDOM	180028	[A/C]	CC	AC	CC	AA	AC	AC	CC	AA	AA	AA	CC	AC	AC	AC	AC	AC	AC	AA	AA	AC	AC	AA	AA	CC	CC	AC	CC	AC	AA	AA	AC	CC	AC	AC	CC	AA	AC	AC	AC	AC	AA	AA	CC	AC	CC	AC
ae_A_C_chr13_15857974	13	15857974	[A/C]	AC	AA	AA	AA	AA	CC	AA	AA	AA	AA	AA	AC	CC	AC	AA	AC	AA	AA	AC	AC	AC	AA	AA	AA	AA	AA	AA	AA	AC	AC	AC	AA	AC	AC	AC	AA	AA	AC	AA	AA	AC	AA	AA	AC	AA	AC
ae_A_C_chr15_2711219	15	2711219	[A/C]	AA	AA	AA	AA	AA	AA	AC	AA	AA	AA	AA	AA	AA	AA	AC	AA	AA	AA	AC	AA	AA	AA	AA	AA	AC	AA	AA	AA	AC	AC	AA	AA	AA	AC	AA	AA	AC	AA	AC	AA	AC	AA	AA	AA	AA	AC
ae_A_C_chr7_17769886	7	17769886	[A/C]	AA	AA	AC	AA	AC	AC	AA	AC	AC	AA	AA	AA	AA	AC	AC	AC	AA	CC	AA	AA	AA	AA	AA	AA	AA	AC	AA	AC	AC	AC	AA	AA	AA	AA	AC	AA	AA	AA	AA	AA	AA	AA	AA	AA	AA	AC
ae_A_C_chr8_10484101	8	10484101	[A/C]	AA	AC	AC	AC	AA	AA	AC	AC	AC	AA	AA	AA	AA	AA	AC	AA	AA	CC	AA	AC	AA	CC	AC	AC	AC	CC	AC	AC	AC	AC	AC	AA	AC	AA	AC	AC	AC	AC	AA	AA	AC	AC	AA	AA	AC	AC
ae_A_G_chr1_12009877	1	12009877	[A/G]	AG	AG	AA	AA	AA	AA	GG	AA	AA	AA	GG	AA	AG	AA	AG	AA	AA	AA	GG	AG	AA	AG	AA	AA	AG	AA	AG	AA	AG	AA	AA	AG	AA	AA	AA	AG	AG	AA	GG	AG	AG	AA	AA	AG	AA	AG
ae_A_G_chr1_5617181	1	5617181	[A/G]	AG	AA	AA	AG	AG	AA	AA	AG	AG	AG	GG	AG	AA	AG	AG	GG	AG	AG	AG	AG	AG	AA	AA	AA	GG	AA	AG	GG	AA	AG	AA	AG	AG	AA	AG	AA	AG	AA	GG	AG	AG	AA	AG	AG	AG	AA
ae_A_G_chr11_16645109	11	16645109	[A/G]	GG	AG	AA	AA	AA	AA	AA	AA	AA	AG	AG	AG	GG	AG	AG	AA	AG	AA	AA	AA	GG	AG	AA	GG	AA	GG	AA	AG	AG	AG	AG	GG	AA	AG	AA	AG	AA	AA	AA	GG	AG	AA	AA	AA	AA	AG
ae_A_G_chr12_14220095	12	14220095	[A/G]	AG	GG	GG	GG	GG	GG	AG	GG	AA	AG	AG	GG	AG	AG	AG	AG	GG	AA	AG	GG	AG	GG	GG	AG	AG	AA	AG	AG	AA	AG	GG	AG	AG	GG	GG	AG	GG	GG	AG	AG	GG	GG	GG	AG	AA	AA
ae_A_G_chr12_19009966	12	19009966	[A/G]	GG	GG	GG	AG	AG	GG	GG	GG	GG	AG	GG	GG	GG	AG	AG	AG	AA	AG	GG	GG	AG	AG	AA	AG	AG	GG	AG	GG	AG	AA	AG	AG	AG	AG	AG	GG	AG	GG	AG	GG	GG	AA	GG	AG	AG	AA
ae_A_G_chr12_19507013	12	19507013	[A/G]	AA	AA	AA	AG	AA	AA	AA	AA	AG	AA	AA	AA	AA	AA	AG	AA	AA	AG	AA	AA	AA	AA	AG	AA	AG	AG	AA	AA	GG	AG	AG	AA	AA	AG	AA	AG	AA	AA	AA	AA	AA	AG	AA	AA	AG	GG
ae_A_G_chr13_2195752	13	2195752	[A/G]	AA	AA	AG	AG	AG	AG	AA	AG	AA	AA	AG	AG	AG	AA	AG	AA	AA	AA	AA	AA	AA	AA	AA	AA	AA	AG	AG	AG	AA	AG	GG	AA	AA	AG	AG	AA	AA	AG	AA	AA	AA	AA	AG	AA	AA	AA
ae_A_G_chr19_5644705	19	5644705	[A/G]	AG	GG	GG	AG	GG	GG	GG	GG	GG	GG	GG	GG	GG	AG	AG	AG	AG	GG	AG	AG	GG	GG	GG	GG	GG	GG	GG	GG	AG	GG	GG	GG	GG	GG	GG	AG	AG	GG	GG	AG	GG	GG	AG	GG	GG	GG
ae_A_G_chr5_11016065	5	11016065	[A/G]	GG	AA	GG	AG	GG	AA	GG	AG	AG	GG	GG	GG	GG	AG	GG	AG	AG	GG	GG	GG	GG	AG	AG	AA	AG	GG	AG	GG	GG	GG	AG	GG	AG	GG	GG	GG	GG	GG	AA	GG	GG	AG	GG	GG	AG	GG
ae_A_G_chr7_20676768	7	20676768	[A/G]	AG	AG	AG	AG	AG	AA	AA	AG	AA	AA	AA	AA	AA	AG	AG	AG	AG	AG	AA	AA	AA	GG	AG	GG	AG	AA	AG	AA	AA	AG	AG	AG	AG	AG	AA	AA	AA	AA	AG	AA	AG	GG	AG	AA	AA	AA
ae_A_G_chr7_2196512	7	2196512	[A/G]	AG	GG	AG	AG	GG	AA	AA	GG	AG	GG	AG	GG	GG	AG	AG	AG	AG	AA	AG	AA	AG	AG	GG	AG	AA	AG	AA	AG	AG	GG	GG	GG	AA	AG	AA	AG	GG	GG	GG	GG	AG	AG	AG	AA	AG	GG
ae_A_G_chr7_785867	7	785867	[A/G]	AA	AA	AA	AA	AA	AA	AA	AG	AG	AA	AA	AG	AA	AA	AA	AG	AA	AA	AA	AA	AA	AA	AA	AA	AA	AA	AA	AA	AG	AG	AA	AA	AA	AG	AA	AA	AA	AA	AA	AG	AA	AA	AG	AA	AG	AG
ae_A_G_chr8_11440804	8	11440804	[A/G]	AG	AA	AA	AA	AA	AA	AA	AA	AA	AA	AG	AA	AA	AA	AG	AG	AA	AA	AG	AA	AA	AA	AA	AA	AA	AA	AG	AA	AA	AA	AA	AA	AA	AG	AA	AG	AG	AA	AG	AG	AA	AG	AA	AG	AA	AA
ae_A_G_chr8_3638139	8	3638139	[A/G]	GG	AG	AG	GG	GG	AG	GG	AG	GG	GG	AA	AG	AG	GG	AA	AA	GG	GG	AG	GG	GG	AG	GG	AG	AG	AA	AG	GG	GG	AG	GG	GG	GG	AA	AG	AA	AG	GG	AG	AA	AG	AG	AG	AA	AA	AG
ae_A_G_chrUn_21404448	UN	21404448	[A/G]	GG	GG	AG	GG	GG	GG	GG	GG	GG	GG	AG	GG	AG	AG	AG	GG	GG	GG	AG	GG	GG	AG	AG	GG	GG	AA	GG	GG	AG	AG	GG	GG	GG	AG	GG	AG	GG	GG	AG	GG	AG	AG	AG	GG	AG	AG
ae_A_G_chrUn_36749389	UN	36749389	[A/G]	AA	AA	AA	AA	AA	AA	AG	AA	AA	AA	AA	AA	AA	AA	AA	AA	AA	AA	AA	AA	AA	AA	AA	AA	AA	AA	AA	AA	AA	AA	AA	AA	AA	AA	AG	AA	AA	AA	AA	AA	AA	AA	AA	AA	AA	AA
ae_C_A_chr14_20097630	14	20097630	[A/C]	AA	CC	CC	AA	CC	CC	AC	CC	AC	CC	AC	CC	CC	CC	AC	CC	CC	AC	AA	AC	AC	CC	AC	CC	AC	CC	CC	AC	AC	CC	AA	CC	CC	AA	AC	AC	AC	AC	AC	AC	AC	AC	CC	CC	CC	CC
ae_C_A_chr14_3175972	14	3175972	[A/C]	CC	CC	CC	AC	AC	CC	CC	CC	CC	CC	CC	CC	CC	CC	AC	CC	CC	CC	CC	CC	CC	AC	CC	CC	CC	CC	AC	AC	CC	AC	CC	CC	CC	AC	AC	CC	CC	CC	CC	CC	CC	CC	AC	CC	CC	CC
ae_C_A_chr2_16528761	2	16528761	[A/C]	CC	CC	CC	AC	CC	CC	CC	CC	CC	CC	CC	AC	AC	CC	CC	CC	CC	CC	CC	CC	CC	AC	AC	CC	CC	CC	CC	CC	CC	CC	CC	CC	CC	AC	CC	CC	CC	CC	CC	CC	AC	AC	AC	CC	CC	CC
ae_C_T_chr11_14246811	11	14246811	[T/C]	CC	CC	CC	CC	CC	CC	CC	CC	CC	CC	CC	CC	CC	CC	CC	CC	CC	CC	CC	CC	CC	TC	CC	TC	CC	TC	CC	CC	CC	CC	CC	CC	CC	CC	CC	CC	CC	CC	CC	CC	CC	CC	CC	CC	CC	CC
ae_C_T_chr12_10296309	12	10296309	[T/C]	CC	TC	CC	CC	CC	CC	TC	TC	TC	CC	CC	CC	CC	CC	CC	CC	CC	TT	CC	TC	CC	CC	CC	CC	CC	CC	CC	CC	TC	CC	TC	CC	CC	CC	TC	CC	TC	TC	CC	CC	TC	CC	CC	CC	CC	TC
ae_C_T_chr14_26094150	14	26094150	[T/C]	TC	CC	TC	CC	TT	TC	CC	TC	CC	TC	TC	TC	CC	CC	CC	CC	TC	CC	TC	CC	CC	TC	CC	CC	CC	TC	TC	CC	CC	TC	TC	TC	TC	TC	TT	TC	CC	TC	CC	TC	TC	CC	CC	CC	CC	CC
ae_C_T_chr16_7100979	16	7100979	[T/C]	TC	TT	TT	TT	TT	TT	TC	TT	TT	TT	TC	TT	TT	TT	TT	TT	TT	TT	TC	TT	TT	TT	TT	TT	TC	CC	TT	TT	TT	TC	TC	TT	TT	TT	TC	TC	TT	CC	TT	TC	TC	TT	TC	TT	TT	TT
ae_C_T_chr17_1232702	17	1232702	[T/C]	TC	TC	TC	TC	TC	CC	TC	CC	CC	CC	TC	CC	CC	TC	CC	CC	TC	CC	TT	TC	CC	TC	TC	CC	TC	CC	CC	CC	CC	CC	TC	TC	TC	TC	TC	TC	TC	TC	TT	TC	TC	TC	TC	TT	CC	CC
ae_C_T_chr19_16821449	19	16821449	[T/C]	TC	TT	TC	TC	TT	TC	TT	TC	TC	TC	TC	TT	TC	TT	TT	TT	TT	TT	TC	TC	CC	TT	TC	TC	TT	TC	TC	TT	TT	TT	CC	TC	TT	TT	TC	TC	TT	TC	TC	TT	TC	TC	TT	TT	TC	TC
ae_C_T_chr19_19802985	19	19802985	[T/C]	CC	TC	CC	CC	CC	CC	TT	CC	CC	CC	CC	CC	CC	TT	CC	CC	TC	TT	CC	CC	CC	TT	TC	CC	TC	CC	TC	CC	CC	CC	CC	TC	TT	TT	CC	CC	TT	CC	CC	CC	TC	TC	CC	CC	CC	CC
ae_C_T_chr2_7145174	2	7145174	[T/C]	CC	CC	CC	TC	CC	TC	CC	TC	CC	CC	CC	CC	CC	TC	TC	CC	CC	CC	CC	CC	CC	CC	CC	TC	CC	CC	CC	CC	TC	CC	CC	CC	CC	CC	TC	CC	CC	CC	CC	TC	CC	CC	CC	CC	TT	TT
ae_C_T_chr3_8428695	3	8428695	[T/C]	TC	CC	TC	CC	CC	TC	CC	TC	CC	CC	CC	TC	CC	CC	CC	CC	CC	CC	TC	TC	TC	CC	CC	TC	TC	CC	CC	CC	CC	CC	TC	CC	CC	CC	CC	TC	CC	CC	CC	CC	TC	TC	CC	CC	CC	CC
ae_C_T_chr4_23602042	4	23602042	[T/C]	CC	CC	TT	TT	TC	TC	TT	TC	TT	TC	TC	CC	CC	CC	TC	CC	TC	TC	CC	CC	CC	CC	TC	TC	TC	TC	TT	TC	TT	CC	TC	TT	CC	TT	TC	TC	TC	CC	TC	TC	TC	TC	CC	TC	CC	TC
ae_C_T_chr8_11915730	8	11915730	[T/C]	CC	CC	CC	CC	CC	CC	CC	CC	TC	CC	CC	CC	CC	CC	TC	CC	CC	TT	CC	CC	CC	TC	CC	TC	CC	CC	CC	CC	TC	TC	CC	CC	CC	CC	CC	CC	CC	CC	TC	CC	TC	CC	CC	CC	TC	TC
ae_C_T_chr8_12405612	8	12405612	[T/C]	TT	TT	TT	TT	TT	TC	TC	TC	CC	TC	TC	CC	TC	TC	TC	TC	TC	CC	TT	TT	TT	TC	TC	CC	TT	TT	TC	TT	TC	TC	TT	TC	TT	TC	TT	TT	TT	TT	TT	TC	TC	TT	TC	TT	CC	CC
ae_C_T_chr9_12948624	9	12948624	[T/C]	TC	TC	TT	TT	CC	TT	CC	TT	TC	CC	CC	TT	TC	TT	TT	TC	TC	TC	TC	TC	TT	TT	TT	TT	TC	TT	TT	TT	TC	TC	TC	TT	TC	TT	TT	TC	TT	TT	TC	TT	TC	TT	TT	CC	CC	TC
ae_C_T_chrUn_13375345	UN	13375345	[T/C]	CC	CC	CC	CC	CC	CC	CC	CC	TC	CC	CC	CC	CC	CC	CC	CC	CC	TC	CC	CC	CC	TC	TC	CC	CC	CC	TC	CC	TC	CC	TC	CC	CC	CC	CC	CC	CC	CC	CC	CC	CC	CC	CC	CC	CC	TC
ae_G_A_chr1_5144110	1	5144110	[A/G]	AG	AG	AG	AG	AA	AG	AG	AG	AA	AG	AA	AG	AA	AG	AA	AA	AA	AA	AG	AG	AG	AG	AA	AA	AA	AA	AA	AA	AA	AA	AG	AG	AG	AG	AG	AG	AA	GG	AA	AA	AG	AG	AG	AA	AA	AA
ae_G_A_chr10_5178423	10	5178423	[A/G]	AA	AG	AG	AG	GG	AA	AA	AG	AA	AG	AA	AA	AG	AA	AG	AA	AA	AG	AA	AA	AG	AA	AA	AA	AG	AA	AA	AA	AG	AG	AA	AA	AA	AG	AA	AA	AA	AA	GG	AA	AG	AA	GG	AA	AA	AA
ae_G_A_chr13_17736241	13	17736241	[A/G]	GG	AG	GG	AG	GG	GG	AG	GG	AG	AG	GG	GG	AG	AG	GG	AG	AG	AG	GG	GG	AG	AG	GG	AG	GG	GG	GG	GG	AG	AG	GG	GG	AG	GG	GG	GG	GG	GG	AG	GG	GG	GG	GG	GG	GG	AG
ae_G_A_chr13_8578178	13	8578178	[A/G]	AG	GG	AG	AG	AG	GG	AG	GG	AG	AG	AA	AG	GG	AG	AG	AA	AG	GG	AG	AG	GG	GG	AG	GG	AG	AA	AA	AG	GG	AG	GG	AA	GG	AG	AG	AA	AG	AG	AG	AA	AG	AG	AG	AG	AG	GG
ae_G_A_chr14_11819563	14	11819563	[A/G]	AG	GG	GG	AG	GG	GG	AG	GG	GG	AG	AG	GG	GG	GG	GG	GG	GG	GG	AG	AG	AG	GG	AG	GG	AG	GG	GG	GG	GG	GG	AG	GG	GG	GG	GG	GG	AG	GG	GG	AA	GG	AA	GG	GG	GG	GG
ae_G_A_chr14_12531924	14	12531924	[A/G]	AG	AG	AG	AG	AG	AA	AA	GG	AA	AG	AG	AG	AA	AG	AA	AG	AA	AA	AA	AG	AG	AG	AA	AG	AA	AG	AG	AG	AA	AA	AA	AG	AG	AA	AA	AG	AA	AG	AG	AA	AA	AA	GG	AG	AG	AG
ae_G_A_chr14_29050133	14	29050133	[A/G]	GG	GG	GG	GG	GG	GG	AG	GG	AG	AA	GG	GG	GG	GG	GG	GG	AG	GG	GG	GG	GG	GG	GG	GG	GG	GG	GG	GG	GG	GG	AG	AG	GG	GG	GG	GG	GG	AA	GG	AG	GG	GG	GG	GG	GG	AG
ae_G_A_chr15_17027656	15	17027656	[A/G]	GG	GG	GG	GG	GG	GG	GG	GG	GG	GG	GG	GG	GG	GG	GG	GG	GG	GG	GG	GG	GG	GG	GG	GG	GG	GG	AG	GG	GG	GG	GG	GG	GG	GG	GG	GG	GG	GG	GG	GG	GG	AG	GG	GG	GG	GG
ae_G_A_chr16_18792971	16	18792971	[A/G]	GG	GG	GG	GG	GG	GG	AG	GG	GG	GG	AG	GG	GG	AG	GG	GG	GG	GG	GG	GG	GG	GG	GG	GG	AG	GG	GG	GG	GG	GG	GG	GG	GG	GG	GG	GG	AG	AG	GG	GG	GG	GG	GG	GG	GG	GG
ae_G_A_chr17_12501521	17	12501521	[A/G]	GG	GG	AG	GG	AG	AG	GG	GG	AG	GG	GG	GG	AG	GG	GG	GG	AG	AA	GG	GG	GG	GG	AG	GG	GG	GG	GG	AG	AG	GG	GG	GG	GG	GG	AG	GG	AG	GG	GG	GG	GG	AG	GG	AG	AG	AG
ae_G_A_chr17_14864872	17	14864872	[A/G]	GG	AA	GG	AG	GG	GG	AG	AG	GG	GG	AG	GG	AG	AG	AG	AA	AA	GG	GG	GG	GG	AA	AG	AG	GG	GG	GG	GG	GG	AG	GG	AG	AA	GG	GG	GG	GG	AG	AA	AG	AG	GG	AG	AA	AG	GG
ae_G_A_chr17_6143950	17	6143950	[A/G]	GG	GG	GG	GG	GG	AG	GG	GG	GG	GG	GG	GG	AG	GG	GG	GG	GG	AG	GG	GG	GG	GG	GG	AG	GG	GG	GG	GG	AG	AG	GG	GG	GG	GG	GG	GG	GG	GG	AG	GG	AG	GG	GG	AG	GG	AG
ae_G_A_chr17_7095090	17	7095090	[A/G]	AG	GG	AG	AG	AG	AG	GG	GG	GG	AG	GG	GG	GG	GG	GG	GG	AG	GG	AG	AG	AG	GG	AG	AG	AG	GG	GG	GG	GG	AG	AA	AG	GG	AG	AG	GG	GG	AG	AG	AG	AG	AG	GG	GG	GG	GG
ae_G_A_chr18_25653210	18	25653210	[A/G]	AG	AG	GG	AG	GG	GG	AG	GG	GG	GG	GG	GG	GG	AG	AG	GG	AG	AG	GG	GG	GG	GG	GG	AG	AG	GG	GG	GG	GG	AG	AG	GG	AA	GG	GG	GG	AG	GG	GG	GG	GG	GG	GG	GG	GG	GG
ae_G_A_chr19_12980311	19	12980311	[A/G]	AG	GG	AG	AG	AG	GG	AG	AG	GG	GG	AG	AG	GG	GG	AG	AG	AG	GG	AG	AG	GG	GG	GG	GG	GG	GG	GG	AG	AG	GG	GG	GG	GG	GG	GG	AG	AG	AG	GG	AG	GG	GG	AG	AG	GG	GG
ae_G_A_chr2_13046659	2	13046659	[A/G]	GG	GG	GG	GG	GG	GG	GG	GG	GG	GG	GG	GG	GG	GG	GG	GG	GG	GG	GG	GG	GG	GG	GG	GG	GG	AG	AG	GG	GG	GG	GG	GG	GG	GG	GG	GG	GG	GG	GG	GG	GG	GG	GG	GG	GG	GG
ae_G_A_chr2_5683137	2	5683137	[A/G]	AG	GG	GG	AG	GG	GG	GG	GG	GG	GG	GG	GG	AG	GG	GG	GG	GG	AG	GG	AG	GG	AG	AA	AG	GG	AG	AG	GG	GG	GG	GG	GG	GG	GG	GG	AG	AG	GG	GG	GG	GG	AG	AG	GG	GG	GG
ae_G_A_chr3_18083815	3	18083815	[A/G]	GG	GG	GG	GG	GG	AG	GG	AG	GG	GG	GG	GG	GG	AA	GG	AG	GG	GG	GG	GG	GG	GG	GG	GG	GG	AG	AA	GG	AG	GG	GG	AG	GG	AG	AG	AG	GG	GG	GG	GG	GG	GG	GG	AG	GG	GG
ae_G_A_chr3_18510549	3	18510549	[A/G]	AA	AG	AA	AG	AG	AA	AG	AA	AG	GG	AG	AG	GG	AG	GG	GG	AG	AG	AG	AG	AG	GG	GG	AA	AG	AG	GG	AG	AG	GG	AA	GG	GG	AG	AA	AG	GG	AA	GG	GG	AG	AG	AG	GG	GG	GG
ae_G_A_chr4_6088748	4	6088748	[A/G]	AG	GG	GG	GG	GG	GG	GG	GG	GG	GG	GG	GG	GG	GG	AG	GG	GG	GG	GG	AG	AG	GG	GG	GG	GG	GG	GG	AG	AG	GG	GG	GG	GG	AG	GG	GG	AG	GG	GG	GG	GG	GG	GG	GG	GG	AG
ae_G_A_chr5_279247	5	279247	[A/G]	GG	GG	GG	AG	GG	AG	GG	GG	GG	GG	GG	GG	GG	GG	GG	GG	GG	AG	GG	GG	GG	AG	AG	AG	GG	AG	GG	GG	AG	GG	GG	GG	GG	GG	GG	AG	AG	AG	AG	GG	GG	AG	GG	GG	GG	GG
ae_G_A_chr6_4153548	6	4153548	[A/G]	AG	GG	AG	GG	AG	GG	AG	AG	AG	GG	AG	GG	GG	GG	GG	GG	GG	AG	AG	AG	GG	AG	AG	AG	GG	GG	AG	GG	AG	GG	GG	GG	GG	GG	AG	AG	AG	AG	GG	AG	GG	AG	GG	GG	GG	AG
ae_G_A_chr6_755352	6	755352	[A/G]	AA	GG	GG	GG	GG	GG	GG	GG	AG	GG	AG	GG	GG	GG	AG	GG	GG	GG	AG	AG	AG	GG	AG	AG	GG	AG	GG	GG	GG	GG	AG	GG	GG	GG	AG	AG	AG	GG	GG	GG	AG	GG	GG	GG	AG	GG
ae_G_A_chr8_21161935	8	21161935	[A/G]	GG	GG	GG	AG	GG	GG	GG	GG	AG	GG	GG	GG	GG	GG	GG	GG	GG	AG	GG	GG	GG	GG	GG	GG	GG	AG	GG	GG	AG	GG	GG	GG	GG	GG	GG	AG	GG	GG	GG	GG	GG	GG	GG	AG	GG	AG
ae_G_T_chr14_4158319	14	4158319	[T/G]	GG	GG	GG	TG	TG	GG	GG	GG	GG	GG	GG	GG	GG	GG	TG	GG	GG	GG	GG	GG	GG	TG	GG	GG	GG	TG	TG	TG	GG	TG	GG	GG	GG	TG	TG	GG	GG	GG	GG	GG	GG	GG	TT	GG	GG	GG
ae_G_T_chr18_21263416	18	21263416	[T/G]	TG	TT	TG	TG	TG	TT	TT	TT	TG	TT	GG	TT	TG	TT	TT	TG	TT	TG	TG	TG	TG	TG	TG	GG	TG	TG	TT	TG	TT	TT	GG	TT	TT	TT	TT	TG	TT	TG	TT	GG	TT	TT	GG	TT	TT	TT
ae_G_T_chr3_17134310	3	17134310	[T/G]	TT	TG	TT	TT	TG	TG	TG	GG	TT	TG	TG	TG	TG	TT	GG	TG	TG	TT	TT	TT	TT	TG	TG	TT	TG	TT	TG	TG	TT	GG	TT	TT	GG	TG	TT	TT	TG	TG	TG	TG	TG	TG	TT	TG	GG	TG
ae_G_T_chrUn_18404031	UN	18404031	[T/G]	GG	GG	GG	TG	GG	GG	GG	TG	TG	GG	TG	TG	GG	GG	GG	TG	GG	GG	TG	TG	GG	TG	TG	GG	GG	GG	TG	GG	GG	TG	TG	TG	TG	GG	GG	TG	TG	GG	GG	GG	TG	GG	GG	GG	GG	GG
ae_G_T_chrUn_27275496	UN	27275496	[T/G]	TG	GG	GG	GG	GG	GG	GG	GG	TG	GG	TG	GG	GG	GG	GG	GG	GG	TG	TG	TG	GG	GG	GG	TG	TG	TG	GG	GG	TG	GG	GG	GG	GG	GG	GG	GG	TG	GG	GG	TG	GG	GG	GG	GG	GG	TG
ae_T_C_chr1_21777172	1	21777172	[T/C]	TC	TT	TC	TC	TT	TC	TC	TC	TC	TT	TT	TC	TC	TT	TT	TC	TC	CC	TT	TC	TC	TC	TC	TT	TT	TC	TT	TC	TC	TT	TT	TT	CC	TC	CC	TT	TC	TT	TT	TC	TC	TT	CC	TC	TT	TC
ae_T_C_chr13_18753907	13	18753907	[T/C]	TC	TT	TC	TT	TC	TC	TT	TT	TC	TC	TC	TT	CC	CC	TC	TC	TT	TT	TC	TC	TC	TC	TC	TT	TC	TC	TT	TT	TT	CC	TC	CC	TC	TC	TC	TT	TC	TC	CC	TC	CC	CC	TC	TC	TC	TT
ae_T_C_chr13_5118258	13	5118258	[T/C]	TC	TT	TT	TT	TT	TC	TC	TT	TC	TT	TC	TT	TT	TC	TT	TC	TT	TC	TC	TC	TT	TT	TT	TC	TC	TT	TC	TT	TT	TT	TT	TT	TT	TT	TT	TC	TC	TC	TT	TC	TT	TC	TC	TT	TC	TT
ae_T_C_chr13_9028929	13	9028929	[T/C]	TT	TT	TC	TT	TT	TT	TT	TC	TT	TT	TT	TT	TT	TT	TT	TT	TT	TT	TT	TT	TT	TC	TC	TT	TT	TT	TT	TC	TT	TT	TT	TT	TT	TT	TT	TT	TC	TT	TT	TT	TT	TC	TC	TT	TT	TT
ae_T_C_chr14_16305233	14	16305233	[T/C]	TT	TT	TT	TT	TT	TT	CC	TT	CC	TT	TT	TT	CC	TT	TT	TT	CC	CC	TT	TT	TT	TT	CC	TT	TT	TT	TT	TT	CC	TT	TT	TT	TT	TT	TT	TT	CC	TT	TT	TT	TT	CC	TT	TT	TT	TT
ae_T_C_chr14_24654531	14	24654531	[T/C]	TC	CC	TC	CC	TT	TC	CC	TT	CC	TC	TC	TC	TC	TC	CC	TT	CC	CC	TC	CC	CC	TC	CC	TC	CC	CC	TC	TC	CC	TC	TC	TC	TC	TC	TT	TC	CC	TC	TC	TC	TC	CC	TT	CC	TT	TC
ae_T_C_chr16_9570045	16	9570045	[T/C]	TC	CC	TC	TC	TC	CC	TC	TT	TC	CC	TC	TC	TC	TT	TC	CC	TC	TT	TC	TC	TC	TC	TC	CC	TC	TT	TT	CC	TC	TT	CC	CC	CC	CC	CC	TT	TT	TC	CC	TC	CC	TC	TC	CC	TC	TC
ae_T_C_chr17_6596171	17	6596171	[T/C]	TT	CC	TT	TT	TC	TC	TC	TT	TT	TC	TT	TT	CC	CC	TT	TC	TT	TC	TT	TT	TC	TT	TT	TT	TT	TT	TT	TT	TC	TC	TT	TT	TT	TT	TT	TT	TT	TT	TC	TC	TC	TC	TC	CC	TT	TC
ae_T_C_chr18_10011661	18	10011661	[T/C]	TT	TT	TC	TT	TT	TT	TT	TT	TT	TT	TT	TT	TT	TC	TT	TT	TT	TT	TT	TT	TT	TT	TT	TC	TC	TT	CC	TT	TT	TT	TT	TT	TT	TC	TT	TT	TT	TT	TT	TT	TT	TC	TT	TT	TT	TT
ae_T_C_chr18_1272563	18	1272563	[T/C]	TT	TT	TC	TC	TC	TC	TT	CC	TT	TC	TT	TC	TT	TC	TT	TT	TT	TT	TC	TC	TT	CC	TC	TT	TT	TC	CC	TT	TT	TT	CC	TC	TT	TT	CC	CC	TT	TT	TC	TT	TT	TC	TT	TT	TT	TT
ae_T_C_chr18_18812981	18	18812981	[T/C]	TC	CC	TT	CC	TC	CC	TC	TC	CC	CC	CC	TC	TC	TT	TT	TC	TC	CC	CC	CC	CC	TT	TC	CC	TC	CC	TC	TC	CC	TC	CC	TT	TC	TC	CC	CC	TT	TC	TC	CC	CC	TC	TC	CC	TT	TC
ae_T_C_chr2_1222166	2	1222166	[T/C]	TT	TC	TT	TT	TT	TT	TT	TT	CC	TT	TT	TT	TT	TT	TT	TT	TT	TC	TT	TT	TT	TC	TC	TT	TT	TT	TC	TT	TT	TT	TT	TT	TT	TT	TT	TT	TC	TT	TT	TT	TT	TC	TT	TT	TT	TT
ae_T_C_chr3_7657562	3	7657562	[T/C]	CC	TC	CC	TT	TC	TC	TC	CC	TT	TT	TC	TC	TT	TT	TT	TT	TC	TT	TC	TC	TC	CC	TC	TC	TC	TT	TC	TT	TT	TT	TC	TT	TT	TT	TT	TC	TC	TC	TC	TT	TC	CC	TT	TT	TT	TT
ae_T_C_chr4_random_22936	4_RANDOM	22936	[T/C]	TC	TT	TC	TC	CC	TC	TT	TC	TT	TT	TC	CC	TC	CC	TC	TC	TC	TC	TT	TC	TT	TT	TC	TT	CC	TC	TC	CC	TT	TC	TC	TC	CC	TT	TC	TT	CC	CC	TT	TT	TT	CC	CC	TT	TT	TT
ae_T_C_chr5_17361220	5	17361220	[T/C]	CC	CC	CC	CC	CC	CC	TT	CC	CC	TC	CC	TC	CC	CC	TC	CC	CC	TC	TC	CC	TC	CC	CC	TC	TC	TC	CC	CC	TC	TC	CC	TC	CC	TC	TT	TC	CC	CC	CC	CC	TC	CC	CC	CC	CC	CC
ae_T_C_chr5_777390	5	777390	[T/C]	TT	TT	TT	TT	TT	TT	TT	TT	TT	TT	TT	TT	TT	TT	TT	TT	TT	TC	TT	TT	TT	TT	TT	TT	TT	TT	TT	TT	TC	TT	TT	TT	TT	TT	TT	TT	TT	TT	TT	TT	TT	TT	TT	TT	TT	TT
ae_T_C_chr6_18319986	6	18319986	[T/C]	CC	CC	CC	CC	CC	CC	CC	CC	TC	CC	CC	CC	CC	CC	CC	CC	CC	TC	CC	CC	CC	CC	CC	TC	CC	CC	CC	CC	CC	CC	CC	CC	CC	CC	CC	CC	CC	CC	CC	CC	CC	CC	CC	CC	CC	CC
ae_T_C_chr7_19743504	7	19743504	[T/C]	TC	CC	TT	TT	TT	TC	TC	TT	TT	TC	TT	TT	CC	TC	TT	TT	TC	TT	TT	TT	CC	TT	TT	TC	TC	TT	TT	TT	TT	TT	TC	TT	CC	TC	TC	TT	TT	TT	TT	TT	TT	TT	TC	CC	TT	TT
ae_T_C_chrUn_11790439	UN	11790439	[T/C]	TT	TT	TT	TT	TT	TT	TT	TT	TT	TT	TC	TC	TT	TT	TT	TT	TT	TT	TT	TT	TT	TT	TT	TT	TT	TT	TT	TT	TC	TT	TT	TT	TT	TT	TT	TT	TT	TT	TC	TT	TC	TT	TC	TT	TT	TC
ae_T_C_chrUn_14269716	UN	14269716	[T/C]	TT	TT	TT	TT	TC	TT	TT	TT	TC	TC	TT	TT	TT	TT	TC	TT	TT	TC	TT	TT	TC	TC	TT	TC	TT	TT	TC	TT	TC	TT	TC	TT	TT	TT	TT	TT	TT	TT	TT	TT	TT	TT	TT	TT	TC	TC
ae_T_G_chr9_17306368	9	17306368	[T/G]	TG	TT	TT	TT	TT	TG	TT	TG	TG	TT	TT	TG	TG	TT	TT	TT	TT	TG	TG	TG	TT	TT	TT	TT	TT	TT	TT	TG	TG	TG	TG	TT	TT	TT	TT	TG	TT	TT	TG	TT	TG	TT	TG	TT	TG	TG
be_A_C_chr13_1253531	13	1253531	[A/C]	AA	AA	AA	AA	AA	AA	AA	AA	AC	AC	AA	AA	AA	AA	AA	AA	AA	AA	AA	AA	AA	AA	AA	AA	AA	AA	AA	AA	AA	AA	AA	AA	AC	AC	AC	AA	AA	AA	AA	AC	AC	AA	AA	AC	AA	AA
be_A_C_chr2_14033310	2	14033310	[A/C]	AA	AA	AA	AA	AA	AA	AC	AA	AA	AA	AA	AA	AA	AA	AA	AA	AA	AA	AA	AA	AA	AA	AA	AA	AA	AA	AA	AA	AA	AA	AA	AA	AA	AA	AA	AA	AC	AA	AA	AC	AA	AA	AA	AA	AA	AA
be_A_C_chr5_random_293310	5_RANDOM	293310	[A/C]	AA	AC	AA	AA	AC	AA	AA	AA	AC	CC	AA	AA	AA	AA	AC	AA	AC	AA	AA	AA	AC	AC	AC	AC	AC	AA	CC	AA	AC	AC	AA	AC	AA	AC	AC	AA	AA	AA	AA	AC	AC	AA	AA	AC	AA	AA
be_A_C_chr7_18319099	7	18319099	[A/C]	AA	AC	AA	AA	AA	AA	AC	AA	AC	AA	AC	AA	AA	AA	AC	AC	AC	AC	AC	AC	AA	AC	AA	AA	AA	AC	AA	AC	AC	AC	AC	AA	AC	AC	AA	AC	AC	AC	AC	AC	AC	AA	AC	AA	AA	AC
be_A_G_chr10_1690711	10	1690711	[A/G]	AA	AG	GG	AA	GG	AA	AA	AA	AG	AG	AA	AA	AA	AA	AA	AA	AG	AG	AA	AA	AG	AA	AG	AG	AG	AG	AA	GG	AG	AA	AG	AA	AA	AG	AA	AA	AA	AA	GG	AA	AA	AG	AG	AG	AA	AA
be_A_G_chr14_19385840	14	19385840	[A/G]	AA	AA	AA	AA	AA	AA	AA	AA	AA	AA	AA	AA	AG	AA	AA	AA	AG	AG	AA	AA	AA	AG	AG	AG	AA	AA	AG	AA	AA	AA	AA	AG	AA	AA	AG	AA	AG	AG	AG	AA	AG	AA	AA	AA	AA	AA
be_A_G_chr15_12546751	15	12546751	[A/G]	AA	AA	AA	AA	AA	AA	AA	AG	AA	AA	AA	AA	AA	AA	AA	AG	AA	AA	AA	AA	AA	AA	AA	AA	AA	AG	AA	AA	AA	AA	AA	AA	AA	AA	AA	AG	AA	AA	AA	AA	AA	AA	AA	AG	AA	AA
be_A_G_chr16_19334123	16	19334123	[A/G]	GG	AA	AG	AG	AA	AA	AG	AG	AG	AA	AG	AA	AA	AA	AG	AA	AA	AG	GG	GG	AG	AG	AG	GG	AG	GG	AG	AG	GG	AG	AG	AA	AG	GG	AG	GG	AA	AA	AG	AG	AG	AA	AA	AG	AG	GG
be_A_G_chr16_8073394	16	8073394	[A/G]	GG	AG	AA	AA	AA	AA	AA	AA	AA	AA	AA	AA	AA	AA	AA	AG	AA	AA	GG	AG	AG	AA	AA	AG	AA	AA	AA	AA	AA	AA	AA	AA	AA	AA	AA	AG	AG	AA	AA	AA	AA	AA	AA	AA	AA	AA
be_A_G_chr19_6114586	19	6114586	[A/G]	GG	GG	AG	GG	AG	AG	GG	AG	GG	AG	AG	AA	AG	AA	GG	GG	GG	GG	GG	GG	AG	GG	AG	AG	AG	GG	GG	AA	GG	AG	GG	AA	GG	GG	AG	GG	GG	AG	GG	GG	GG	GG	AA	AG	GG	GG
be_A_G_chr2_16050721	2	16050721	[A/G]	AA	AA	AA	AA	AA	AA	AG	AA	AA	AA	AA	AA	AA	AA	AA	AA	AA	AA	AA	AA	AA	AA	AA	AA	AA	AA	AA	AA	AA	AA	AA	AA	AA	AA	AA	AA	AG	AA	AA	AG	AA	AA	AA	AA	AA	AA
be_A_G_chr4_21473261	4	21473261	[A/G]	AG	AG	AG	AA	GG	AG	GG	AG	GG	GG	GG	AG	AA	AG	AG	AG	AG	GG	AG	AG	AG	AA	AA	AG	GG	AG	AG	AA	AG	GG	AA	AG	GG	AA	GG	AA	AG	GG	AA	AG	AA	AG	AG	AG	AA	AG
be_A_G_chrUn_41399816	UN	41399816	[A/G]	AA	AA	AA	AA	AG	AA	AA	AA	AG	AG	AG	GG	AA	AG	AG	AA	AA	AA	AA	AA	AA	AA	AA	AA	AA	AA	AA	AG	AA	AA	AA	AG	AA	AG	AA	AA	AA	AG	AA	AA	AG	AA	AA	AA	AA	AA
be_A_G_chrUn_42776322	UN	42776322	[A/G]	AA	AA	AA	AA	AG	AA	AA	GG	AA	AA	AA	AA	AA	AA	AA	AG	AA	AA	AA	AA	AA	AA	AA	GG	AA	AA	AA	AA	AA	AA	AA	AA	AA	AA	AA	AA	AA	AA	AA	AA	AA	AG	AA	AA	AA	AA
be_C_A_chr3_5463929	3	5463929	[A/C]	AA	AC	AC	AC	CC	AA	AC	AC	AA	AC	AC	AC	AA	AA	AA	AC	CC	AC	AA	AA	AA	AC	AC	AC	AC	AC	AC	CC	AC	AA	AC	CC	AA	AC	AA	AA	AA	AC	CC	AC	AA	AC	AC	AA	AC	AC
be_C_A_chr3_6932339	3	6932339	[A/C]	AC	CC	AC	CC	CC	AC	CC	AC	AC	CC	CC	AC	CC	CC	CC	CC	CC	AC	AC	AC	AC	AC	AC	AC	AC	CC	CC	CC	CC	CC	AC	CC	CC	CC	CC	AC	AC	CC	CC	CC	AC	AC	CC	CC	CC	CC
be_C_A_chr4_14225066	4	14225066	[A/C]	AC	CC	CC	AC	CC	CC	CC	CC	CC	CC	AC	CC	CC	CC	CC	AC	CC	AC	CC	AC	CC	CC	CC	CC	CC	AC	CC	CC	CC	CC	CC	CC	AC	CC	AC	CC	AC	CC	CC	CC	CC	AC	CC	AC	CC	CC
be_C_A_chr5_5066374	5	5066374	[A/C]	CC	AC	CC	AC	CC	CC	CC	CC	AC	CC	AC	CC	AC	CC	CC	CC	CC	AC	CC	CC	CC	CC	CC	CC	AC	AC	CC	AC	CC	AC	CC	AC	CC	AC	AC	CC	CC	CC	AC	CC	CC	CC	AC	CC	CC	CC
be_C_T_chr1_1236598	1	1236598	[T/C]	TC	CC	CC	CC	CC	CC	CC	CC	CC	CC	CC	CC	CC	CC	CC	CC	CC	CC	CC	TC	CC	CC	CC	CC	CC	CC	TC	CC	CC	CC	CC	CC	CC	CC	CC	CC	CC	CC	TC	TC	CC	TC	CC	CC	CC	CC
be_C_T_chr1_6617103	1	6617103	[T/C]	TC	TT	TC	CC	TT	CC	TC	CC	CC	TT	TC	CC	TC	CC	TC	CC	TC	TC	TC	TC	TC	TT	TC	TC	TT	TC	TT	CC	TC	TT	TC	TC	TC	TC	TC	TC	TT	CC	TC	TT	CC	TC	CC	TC	TC	TC
be_C_T_chr12_5066593	12	5066593	[T/C]	GG	GG	GG	GG	GG	GG	AG	GG	GG	GG	GG	AG	GG	GG	GG	GG	AG	GG	GG	GG	GG	AG	AG	GG	GG	GG	GG	GG	GG	AG	GG	GG	GG	GG	GG	GG	GG	GG	GG	AG	GG	GG	GG	GG	GG	GG
be_C_T_chr13_5106038	13	5106038	[T/C]	CC	CC	CC	CC	TC	CC	TC	CC	CC	TC	CC	TC	CC	CC	CC	CC	CC	TC	TC	TC	TC	CC	CC	CC	TT	CC	CC	CC	TC	CC	CC	CC	CC	CC	CC	TC	TC	CC	CC	TC	CC	CC	CC	CC	CC	CC
be_C_T_chr13_7536864	13	7536864	[T/C]	CC	TT	CC	TC	CC	CC	CC	TC	CC	CC	CC	CC	CC	CC	CC	CC	TC	TC	CC	CC	CC	TC	CC	TC	CC	CC	CC	CC	CC	CC	TC	CC	CC	CC	TC	CC	CC	CC	CC	CC	CC	CC	CC	CC	CC	CC
be_C_T_chr14_13852396	14	13852396	[T/C]	TC	TC	CC	TC	CC	CC	TT	CC	TT	TC	TC	TC	TC	CC	TC	CC	TC	TC	TC	TC	TC	TC	TT	TC	TC	CC	TC	TC	TT	TC	TC	CC	CC	CC	TC	CC	TT	TC	TC	TC	CC	TT	TC	TC	TC	TC
be_C_T_chr15_17444663	15	17444663	[T/C]	CC	CC	CC	CC	CC	TC	CC	TC	CC	CC	CC	TC	CC	CC	TC	CC	CC	CC	CC	CC	CC	CC	CC	CC	CC	CC	CC	CC	CC	TC	CC	CC	CC	CC	CC	CC	CC	TC	TC	CC	CC	CC	TC	CC	TC	TC
be_C_T_chr16_2211846	16	2211846	[T/C]	TT	TC	TT	TT	TT	TC	TT	TT	TC	TT	TT	TT	TC	TT	TT	TC	TC	TC	TT	TC	TT	TT	TT	TT	TT	TC	TT	TC	CC	TC	TT	TT	TT	CC	TT	TT	TT	TT	TC	TT	TC	TT	TC	TC	TT	TC
be_C_T_chr16_2715151	16	2715151	[T/C]	TC	CC	CC	TC	TC	CC	TC	TC	TC	TC	TC	TC	TC	CC	CC	CC	TC	TC	TC	CC	CC	CC	TC	TC	TT	CC	CC	CC	TC	TC	TC	TC	CC	CC	TC	CC	CC	TT	CC	TC	TC	TT	CC	CC	CC	TC
be_C_T_chr18_20284539	18	20284539	[T/C]	TC	TC	CC	TC	CC	TT	TC	TC	TC	TC	CC	TC	TT	CC	TC	CC	TC	CC	TC	TC	TT	CC	CC	CC	TC	CC	CC	TC	TC	TC	TC	TC	TC	TC	TT	TC	CC	TC	TC	TC	TC	TC	TC	TC	CC	CC
be_C_T_chr2_3738448	2	3738448	[T/C]	TC	TC	TC	TC	TC	TT	TC	CC	CC	TC	CC	CC	TT	TC	TC	CC	TT	CC	CC	TC	CC	TC	CC	TC	CC	TC	CC	TC	TC	TC	CC	TC	CC	TC	TT	TC	CC	TC	TC	CC	TC	CC	TC	TC	TC	TT
be_C_T_chr2_6189454	2	6189454	[T/C]	CC	CC	TC	CC	TC	TC	CC	TC	CC	TC	CC	TC	CC	TC	TC	TC	CC	CC	CC	CC	CC	CC	CC	CC	TC	CC	CC	CC	CC	CC	CC	TC	CC	TC	CC	CC	CC	CC	TC	CC	CC	CC	CC	TC	CC	CC
be_C_T_chr4_17637966	4	17637966	[T/C]	TC	CC	CC	TC	CC	CC	CC	CC	TC	CC	CC	CC	CC	TC	CC	TC	CC	TC	CC	TC	CC	TC	TC	TC	TC	TC	TC	CC	TC	CC	TC	TT	TC	CC	CC	CC	TC	CC	TT	CC	TC	TC	CC	TC	CC	TC
be_C_T_chr4_18600968	4	18600968	[T/C]	CC	CC	TC	TC	CC	CC	CC	CC	TC	CC	CC	CC	CC	CC	CC	CC	CC	TC	CC	CC	CC	TC	TC	CC	CC	CC	CC	CC	TC	TC	TC	CC	CC	CC	CC	CC	CC	CC	TC	CC	CC	CC	CC	CC	CC	TC
be_C_T_chr4_9395404	4	9395404	[T/C]	TT	TT	TT	TC	TC	TT	TT	TT	TC	CC	TT	TT	TT	TT	TC	TT	TT	TC	TC	TT	TC	TC	TC	CC	TC	TT	TC	TT	TC	TC	TC	TT	TT	TC	TT	TC	TT	TT	TT	TT	TT	TT	TT	TT	TT	TT
be_C_T_chr7_11949576	7	11949576	[T/C]	CC	CC	TC	CC	TC	CC	CC	CC	TC	CC	CC	CC	CC	CC	CC	CC	CC	CC	CC	CC	CC	CC	CC	CC	TC	CC	CC	CC	CC	CC	CC	TC	TC	CC	CC	CC	CC	CC	CC	CC	CC	CC	CC	TC	CC	CC
be_C_T_chr8_17242546	8	17242546	[T/C]	CC	CC	CC	TC	TC	TC	TC	TC	CC	TC	TC	CC	CC	CC	CC	CC	CC	TC	CC	TC	CC	TC	TC	CC	TC	TC	TC	CC	TC	TC	TC	TC	CC	CC	TT	CC	TT	CC	TC	TC	CC	TC	CC	CC	CC	TC
be_C_T_chrUn_27962314	UN	27962314	[T/C]	CC	CC	TT	TT	TT	CC	CC	CC	CC	TC	CC	CC	CC	CC	CC	CC	CC	CC	CC	CC	CC	CC	CC	CC	CC	CC	CC	TT	CC	CC	CC	CC	CC	TC	CC	CC	CC	CC	CC	CC	CC	CC	TT	CC	TC	TC
be_C_T_chrUn_35548674	UN	35548674	[T/C]	CC	TC	TC	TT	TT	TC	TC	TT	TC	TT	TC	TT	TC	TT	TT	TT	TT	CC	TC	CC	TC	TC	TT	TC	TC	CC	TT	TC	TC	TC	TC	TC	TC	TT	CC	CC	TC	TC	TT	TC	TT	TT	TC	TT	TC	TC
be_C_T_chrUn_38068310	UN	38068310	[T/C]	TT	CC	CC	TT	TC	CC	TC	TC	CC	TC	TC	CC	TC	CC	TC	CC	CC	CC	CC	TC	TT	CC	TC	TC	CC	CC	TC	TC	TC	TC	TC	TT	CC	TC	TT	CC	TC	TC	TC	CC	CC	TC	TC	TC	CC	TC
be_C_T_chrUn_5436782	UN	5436782	[T/C]	CC	TC	CC	CC	CC	CC	TC	CC	CC	CC	CC	CC	TC	TC	CC	TC	CC	CC	CC	CC	CC	CC	CC	TC	CC	TC	TC	CC	CC	CC	CC	CC	TC	CC	CC	CC	CC	CC	CC	TC	CC	CC	CC	TC	TC	CC
be_G_A_chr1_2693043	1	2693043	[A/G]	GG	GG	GG	GG	AG	GG	GG	GG	AG	AG	GG	GG	GG	GG	GG	AG	GG	GG	GG	GG	GG	GG	GG	GG	AG	GG	GG	AG	GG	AG	GG	GG	GG	AG	GG	GG	GG	GG	GG	AG	GG	GG	AG	GG	AG	GG
be_G_A_chr1_4644161	1	4644161	[A/G]	AG	AG	GG	GG	GG	GG	AG	GG	GG	GG	AG	GG	AG	GG	AA	AG	AG	AG	AG	AG	GG	GG	GG	GG	AG	AG	GG	GG	AG	GG	GG	GG	GG	AG	GG	AG	AG	GG	GG	AG	GG	GG	GG	AA	AG	AG
be_G_A_chr12_4594784	12	4594784	[A/G]	AA	GG	AG	GG	AG	GG	GG	AA	AG	AA	AA	AA	AG	AG	AG	AG	AG	AA	AA	AG	AA	GG	AG	GG	AG	GG	AG	AG	AA	AG	AG	AA	AG	AG	AG	AG	AA	AG	AG	AA	AA	AA	AG	GG	AG	AA
be_G_A_chr12_8889344	12	8889344	[A/G]	AG	GG	GG	GG	GG	GG	GG	GG	GG	GG	AG	GG	AG	GG	AG	GG	GG	GG	AG	GG	AG	AG	GG	GG	GG	AG	AG	GG	GG	AG	GG	GG	GG	GG	AG	GG	AG	GG	GG	AG	GG	GG	GG	GG	AG	GG
be_G_A_chr13_15843798	13	15843798	[A/G]	GG	GG	GG	GG	GG	GG	AG	GG	GG	GG	GG	GG	GG	GG	GG	GG	GG	GG	AG	GG	GG	GG	GG	GG	AG	GG	GG	GG	GG	GG	GG	GG	GG	GG	GG	AG	AG	GG	GG	AG	GG	GG	GG	GG	GG	GG
be_G_A_chr13_4623564	13	4623564	[A/G]	GG	GG	AA	AG	AG	GG	AG	GG	AG	AG	GG	AG	GG	GG	GG	GG	GG	AG	AA	AG	GG	AG	AG	GG	AG	GG	AG	AG	AG	GG	AG	AG	GG	AG	AG	AG	AG	GG	GG	AA	AA	GG	GG	GG	AG	AG
be_G_A_chr14_26602245	14	26602245	[A/G]	GG	GG	AG	GG	AA	GG	GG	GG	GG	AG	GG	AA	GG	GG	GG	AG	GG	GG	GG	GG	GG	GG	GG	AG	GG	GG	GG	AG	GG	AG	GG	AG	AG	AG	AG	GG	GG	AG	GG	AG	GG	GG	AG	GG	AG	GG
be_G_A_chr14_8489953	14	8489953	[A/G]	GG	GG	GG	GG	GG	GG	GG	GG	GG	GG	GG	GG	GG	GG	GG	GG	GG	GG	GG	GG	GG	GG	GG	GG	GG	GG	GG	AA	GG	GG	GG	GG	GG	GG	GG	GG	GG	GG	GG	GG	GG	GG	GG	GG	AG	GG
be_G_A_chr15_9128835	15	9128835	[A/G]	GG	GG	GG	GG	GG	GG	GG	GG	GG	GG	GG	GG	GG	GG	AG	GG	GG	GG	GG	GG	GG	GG	GG	GG	GG	GG	GG	GG	AG	AG	GG	GG	GG	GG	GG	GG	GG	GG	GG	GG	GG	GG	GG	GG	GG	AG
be_G_A_chr16_18825458	16	18825458	[A/G]	GG	GG	AA	AG	AG	AG	AG	GG	GG	GG	GG	AG	AG	GG	AG	GG	AA	GG	GG	GG	GG	GG	AG	AG	AG	AG	AG	GG	GG	AG	GG	GG	AA	GG	GG	AG	GG	GG	AA	AG	AG	AG	AG	AG	GG	GG
be_G_A_chr17_2684678	17	2684678	[A/G]	AG	GG	GG	AG	AG	GG	AG	AG	GG	AG	AG	GG	GG	GG	AG	GG	GG	GG	GG	AG	AG	GG	GG	GG	AG	GG	GG	GG	GG	GG	GG	GG	GG	GG	GG	GG	AG	AG	GG	AG	GG	GG	GG	GG	GG	GG
be_G_A_chr19_12049974	19	12049974	[A/G]	GG	GG	AG	AG	AG	GG	AG	AG	GG	AG	AG	AG	GG	GG	AG	GG	AG	GG	GG	GG	GG	GG	AG	GG	GG	GG	GG	AG	AG	GG	AG	GG	GG	GG	GG	GG	GG	AG	GG	AG	AG	AG	AG	GG	AG	GG
be_G_A_chr19_21818628	19	21818628	[A/G]	GG	GG	AG	GG	AA	GG	GG	GG	AG	AG	GG	AG	GG	GG	GG	AG	GG	AG	GG	GG	GG	AA	AG	GG	GG	GG	GG	GG	AG	AG	GG	GG	GG	GG	GG	GG	GG	GG	GG	GG	GG	GG	GG	GG	GG	AG
be_G_A_chr19_3178747	19	3178747	[A/G]	GG	AG	AG	GG	GG	GG	AG	AG	AG	GG	GG	AG	GG	GG	GG	GG	GG	GG	GG	GG	GG	GG	GG	GG	GG	GG	GG	AG	GG	AG	GG	AG	GG	GG	GG	GG	GG	GG	AG	GG	GG	GG	AG	GG	AG	AG
be_G_A_chr3_15086488	3	15086488	[A/G]	AA	AA	AA	AG	AG	AG	AG	GG	AG	GG	AG	AG	GG	AG	GG	GG	AG	AA	AA	AA	AG	AG	AG	AG	AG	AG	GG	GG	AA	GG	AA	GG	AG	AG	AA	AG	AG	AG	GG	AG	AG	AG	GG	GG	GG	AG
be_G_A_chr3_random_256358	3_RANDOM	256358	[A/G]	AA	GG	AG	GG	AG	AA	AG	GG	AA	GG	AG	AG	GG	AA	GG	AG	GG	AA	AA	AA	GG	GG	GG	AA	GG	AG	GG	GG	AA	GG	AA	GG	GG	AG	AA	GG	AG	AG	GG	AG	GG	GG	GG	GG	GG	AG
be_G_A_chr4_22480207	4	22480207	[A/G]	GG	GG	GG	GG	GG	GG	GG	AG	GG	GG	AG	GG	GG	GG	AG	GG	AG	AG	GG	GG	GG	GG	GG	GG	GG	GG	GG	GG	GG	GG	GG	GG	AG	GG	GG	GG	GG	GG	GG	GG	GG	GG	AG	GG	GG	GG
be_G_A_chr4_3603872	4	3603872	[A/G]	AG	AG	AG	AG	GG	GG	AG	AG	AG	AG	AG	AA	AG	AG	AA	AG	AA	AG	GG	AG	AG	AG	AG	AG	AG	AG	GG	AA	AG	AG	GG	AG	AG	GG	AA	GG	AG	GG	AG	AG	AG	AG	AG	AA	GG	GG
be_G_A_chr4_623358	4	623358	[A/G]	GG	GG	GG	AG	GG	GG	GG	GG	GG	GG	GG	GG	GG	GG	GG	GG	GG	GG	GG	GG	GG	GG	GG	AG	GG	GG	GG	AG	GG	GG	GG	GG	GG	GG	GG	GG	GG	GG	GG	GG	GG	GG	AG	GG	GG	GG
be_G_A_chr8_10431638	8	10431638	[A/G]	AG	AA	AA	AG	AG	GG	GG	AG	AG	AG	AG	GG	AG	GG	AA	AG	AG	AG	AG	GG	GG	AG	GG	AA	GG	AA	AA	AG	AG	AA	GG	AA	AA	AG	AG	AA	AG	AG	AA	AG	AA	AG	AG	AG	AG	AG
be_G_A_chr9_17319485	9	17319485	[A/G]	GG	GG	AG	GG	AG	GG	GG	AG	GG	AG	GG	AG	GG	GG	AA	GG	AG	GG	GG	GG	AG	GG	GG	GG	GG	GG	GG	GG	GG	GG	GG	AA	AG	AA	AG	GG	GG	AG	AG	AG	GG	GG	GG	GG	GG	GG
be_G_T_chr5_24532383	5	24532383	[T/G]	TT	TG	TT	TT	TT	TT	TG	TG	TG	TT	TG	TG	TT	TG	TT	GG	TT	TG	TT	TT	TT	TT	TT	TT	TT	TT	TG	GG	GG	TT	TT	TT	TT	TT	TT	TT	TT	TT	TG	TT	TT	TT	GG	TT	TT	TG
be_G_T_chr8_8512750	8	8512750	[T/G]	GG	GG	GG	GG	GG	GG	TG	TG	TG	TG	TG	TG	GG	TG	GG	GG	TG	TG	TG	GG	GG	GG	GG	TG	GG	GG	GG	GG	GG	GG	GG	TG	TG	TG	GG	TG	TG	GG	TG	TG	GG	GG	GG	GG	GG	GG
be_T_C_chr11_18012075	11	18012075	[T/C]	CC	CC	CC	CC	TC	CC	CC	CC	TT	TC	CC	CC	CC	CC	CC	CC	CC	TC	CC	CC	CC	CC	CC	CC	TC	CC	CC	TC	TC	CC	CC	CC	CC	CC	CC	CC	CC	CC	TC	CC	CC	CC	CC	TC	TT	TC
be_T_C_chr12_19506516	12	19506516	[T/C]	TC	TC	CC	TC	TC	CC	TC	CC	TC	TC	TC	CC	TC	TC	TC	TC	TT	TT	TC	TC	TT	TC	TT	TT	TC	TT	TT	TC	TT	TT	TC	TC	TC	TC	TC	TC	TT	TC	TC	TC	TC	TC	CC	TC	TC	TT
be_T_C_chr15_15965169	15	15965169	[T/C]	TT	TT	TT	TC	TC	TC	TT	TT	TT	TT	TT	TT	TC	TC	TC	TT	TT	TT	TT	TC	TT	TT	TC	TC	TT	TC	TC	TT	TT	TC	TC	TC	TC	TT	TT	TC	TC	TT	TC	TT	TT	TC	TT	TT	TT	TT
be_T_C_chr16_6117007	16	6117007	[T/C]	TC	TT	TC	TT	TC	TT	TT	CC	TT	TT	TT	TC	TC	CC	TT	TT	TT	TT	TC	TT	TT	CC	CC	TT	TT	TT	TT	TT	TT	TC	CC	TC	TT	TT	TC	TT	TC	TC	TT	TC	TC	TC	TT	TT	CC	TT
be_T_C_chr4_7529012	4	7529012	[T/C]	TC	TT	TT	TC	TT	TC	CC	CC	TC	TT	TC	TC	TT	TC	TT	TT	TT	TC	TC	TC	TT	TC	TC	TT	TC	TC	TT	TC	TC	TC	TC	TT	TT	TC	TC	TC	TC	TC	TC	TC	TC	TC	TC	TT	CC	TC
be_T_C_chr9_6085401	9	6085401	[T/C]	CC	CC	TC	CC	CC	TC	CC	TC	CC	CC	CC	CC	CC	TC	CC	CC	CC	CC	CC	CC	CC	TC	CC	TC	CC	CC	TC	CC	CC	CC	CC	CC	CC	TC	CC	CC	CC	CC	TC	CC	CC	TC	CC	CC	CC	CC
be_T_C_chr9_7572193	9	7572193	[T/C]	CC	TT	CC	CC	CC	CC	TC	CC	CC	TC	CC	CC	TC	CC	CC	TC	CC	CC	CC	CC	CC	CC	CC	CC	TC	CC	CC	CC	CC	CC	CC	TC	TC	CC	CC	CC	CC	CC	TC	CC	CC	CC	CC	TT	CC	CC
be_T_C_chr9_8884180	9	8884180	[T/C]	TC	TC	TT	TC	TT	TC	TT	TT	TC	TT	TC	TT	TT	TC	TT	TC	TC	TT	TC	TC	TT	TC	TT	TT	TT	TC	TT	TT	TT	TT	TT	TT	TC	TT	TT	TC	TC	TC	TC	TC	TC	TC	TT	TT	TT	TT
be_T_C_chrUn_8844841	UN	8844841	[T/C]	TC	TC	TC	TT	TT	CC	TC	TT	TT	TC	TC	TC	TC	TT	TT	TC	TT	TT	TC	TC	CC	TT	TT	TC	TC	TC	TC	TT	TT	TC	TC	TT	TC	TT	TC	CC	TC	TC	TT	TC	TT	TT	TT	TC	TC	TT
be_T_C_chrUn_9472396	UN	9472396	[T/C]	TT	TC	TC	TT	TT	TT	TT	TT	TC	TT	TC	TT	TT	TT	TC	TC	TT	TT	TT	TT	TT	TT	TT	TC	TT	TT	TT	TT	TT	TT	TT	TT	TT	TT	TC	TT	TT	TT	TT	TT	TT	TT	TT	TT	TC	TC
be_T_G_chr10_12964305	10	12964305	[T/G]	TG	GG	TG	TG	TG	TT	TG	TG	TT	TT	GG	TT	TG	TG	TG	GG	TG	TT	TG	TG	TG	TG	TG	GG	TT	TG	TG	TG	TT	TG	TT	TG	GG	TG	TG	TG	GG	TG	TG	TG	TT	GG	TG	TT	TT	TT
be_T_G_chr14_7136442	14	7136442	[T/G]	GG	TT	TG	TG	TG	TG	TG	GG	TG	TG	TG	TG	TG	TG	TT	TT	TG	GG	GG	GG	TG	TG	GG	TG	TG	TG	TG	TG	TG	TT	TG	TT	TT	TT	TG	GG	GG	TG	TG	GG	TT	GG	TT	TT	TG	TG
chr1_10027559_G_T	1	10027559	[T/G]	TG	GG	TG	GG	GG	TT	GG	TG	GG	GG	GG	TG	TG	TG	GG	GG	GG	TG	GG	TG	TG	TG	TT	TG	GG	GG	TG	GG	TG	GG	TG	GG	TG	TG	TG	GG	TG	GG	TG	GG	TG	TG	TG	GG	GG	TG
chr1_10028695_G_T	1	10028695	[T/G]	TT	TT	TT	TT	TT	TT	TT	TT	TT	TT	TT	TT	TT	TT	TT	TT	TT	TG	TT	TT	TT	TG	TG	TG	TT	TT	TG	TT	TG	TT	TT	TT	TT	TT	TT	TT	TG	TT	TT	TT	TT	TG	TT	TT	TT	TG
chr1_10064124_A_G	1	10064124	[A/G]	AA	AA	AA	GG	AA	AA	AA	AA	AA	AA	AA	AA	AA	AA	AA	AA	AA	AA	AA	AA	AA	AA	AA	AA	AA	AA	AG	AA	AA	AA	AG	AA	AA	AA	AA	AA	AA	AG	AA	AA	AA	AA	AA	AA	AA	AA
chr1_10103455_C_T	1	10103455	[T/C]	TC	CC	CC	TT	CC	CC	TC	CC	CC	CC	TT	CC	CC	CC	CC	TC	CC	CC	TC	TC	CC	CC	CC	CC	TC	CC	TC	TC	CC	TC	TC	TC	CC	CC	CC	CC	TC	TC	TT	TC	TC	CC	TC	CC	CC	CC
chr1_10136235_A_G	1	10136235	[A/G]	AA	AG	AG	AA	GG	AA	AA	AA	AA	GG	AA	AA	AA	AA	AG	AG	AG	AA	AG	AA	AG	AA	AA	AA	AG	GG	AA	AA	AA	AA	AA	AG	AG	AG	AG	GG	AA	AG	AA	AA	AA	AA	AA	AG	AA	AA
chr1_10215474_A_G	1	10215474	[A/G]	AG	GG	GG	GG	GG	GG	AG	GG	GG	GG	AG	GG	GG	GG	GG	GG	GG	AG	AG	AG	GG	AG	AA	AG	AG	GG	AG	GG	AG	AG	GG	GG	GG	GG	GG	GG	AA	GG	AG	AG	AG	AA	GG	GG	AG	AA
chr1_10248041_A_G	1	10248041	[A/G]	AG	AG	AG	AA	GG	AA	AG	AA	AA	GG	AG	AA	AA	AA	AG	AG	AG	AA	GG	AG	AG	AA	AA	AA	GG	GG	AA	AA	AA	AG	AA	AG	AG	AG	AG	GG	AG	AG	AG	AG	AG	AG	AA	AG	AG	AG
chr1_10279151_A_G	1	10279151	[A/G]	AA	AG	AG	GG	GG	AA	AA	AA	AA	GG	AA	AA	AA	AA	AG	AG	AG	AA	AG	AA	AG	AA	AG	AA	AG	GG	AG	AA	AA	AA	AG	AG	AG	AG	AG	GG	AA	GG	AG	AA	AA	AA	AA	AG	AG	AA
chr1_10306186_C_T	1	10306186	[T/C]	TC	TT	TT	TT	TT	TT	TC	TT	TT	TT	TC	TT	TT	TT	TT	TT	TT	TT	TC	TC	TT	TT	TT	TT	TC	TT	TT	TT	TT	TC	TT	TT	TT	TT	TT	TT	TC	TT	TC	TC	TC	TC	TT	TT	TC	TT
chr1_10346685_G_T	1	10346685	[T/G]	GG	TG	GG	GG	GG	GG	TG	TG	TT	GG	TG	TG	TG	TG	TG	TG	TG	TG	GG	GG	GG	TG	GG	TG	GG	GG	GG	TT	TG	TG	GG	TG	GG	GG	GG	GG	GG	GG	GG	TG	GG	GG	TG	TG	GG	GG
chr1_10348071_C_T	1	10348071	[T/C]	CC	TC	CC	CC	CC	CC	TC	TC	TT	CC	TC	TC	TC	TC	TC	TC	TC	TC	CC	CC	CC	TC	TC	TC	CC	CC	CC	TT	TC	TC	CC	TC	CC	CC	CC	CC	CC	CC	TC	TC	CC	CC	TC	TC	TC	TC
chr1_10352546_C_T	1	10352546	[T/C]	CC	CC	CC	CC	CC	CC	CC	TC	CC	CC	CC	TC	CC	CC	CC	CC	TC	CC	CC	CC	CC	CC	CC	CC	CC	CC	CC	TC	CC	CC	CC	CC	CC	CC	CC	CC	CC	CC	CC	CC	CC	CC	CC	CC	CC	CC
chr1_10384689_A_G	1	10384689	[A/G]	AG	AG	GG	GG	GG	GG	AA	AG	AA	GG	AA	AG	AG	AG	AG	AG	AG	AA	AG	AG	GG	AA	AA	AA	AG	GG	AG	AA	AA	AA	GG	AG	GG	GG	GG	GG	AA	GG	AG	AA	AG	AA	AG	AG	AA	AA
chr1_10422513_C_T	1	10422513	[T/C]	CC	TC	CC	TT	CC	CC	TC	TC	TT	CC	TC	TC	TC	TC	TC	TC	TC	TC	CC	CC	CC	TC	CC	TC	CC	CC	TC	TT	TC	TC	TC	TC	CC	CC	CC	CC	CC	TC	TC	TC	CC	CC	TC	TC	TC	TC
chr1_10492345_A_G	1	10492345	[A/G]	AA	AA	AA	AA	AA	AA	AA	AG	AG	AA	AA	AA	AA	AG	AA	AA	AA	AG	AA	AA	AA	AG	AA	AG	AA	AA	AA	AA	AA	AA	AA	AA	AA	AA	AA	AA	AA	AA	AG	AG	AA	AA	AA	AA	AG	AG
chr1_1054717_C_T	1	1054717	[T/C]	TC	CC	TC	CC	TC	TC	CC	TC	CC	TC	CC	CC	CC	CC	CC	TC	TC	TC	CC	CC	TC	TC	TC	CC	TC	TC	TC	CC	CC	TC	TC	TC	CC	CC	TC	CC	TC	CC	CC	TC	TC	CC	TC	CC	CC	CC
chr1_10567353_C_T	1	10567353	[T/C]	TC	CC	TT	CC	TT	TT	CC	TT	CC	TC	CC	TT	TC	TT	TC	TC	TT	CC	TC	TC	TT	CC	CC	CC	TC	TC	CC	TT	CC	TC	TC	CC	TC	TC	TT	TC	CC	CC	TC	TC	TC	CC	TT	TC	TC	TC
chr1_10601560_C_T	1	10601560	[T/C]	TT	TT	TC	TT	CC	TT	TT	TC	TT	TC	TT	TC	TT	TC	TC	TC	CC	TT	TC	TT	TC	TT	TT	TT	TC	TC	TT	CC	TT	TC	TT	TT	TT	TT	TC	TC	TT	TT	TC	TC	TT	TT	TC	TC	TC	TC
chr1_10636113_A_G	1	10636113	[A/G]	AG	AG	GG	GG	GG	GG	AG	GG	GG	AG	AG	GG	GG	GG	GG	GG	GG	GG	AG	AG	GG	GG	GG	GG	AG	GG	GG	GG	GG	AG	GG	AG	AG	AG	GG	GG	AG	AG	AG	AG	AG	AG	GG	GG	AG	GG
chr1_10645223_A_C	1	10645223	[A/C]	CC	AC	AC	CC	AA	CC	AC	AC	AC	AC	AC	CC	AC	AC	AA	AA	AC	CC	AC	CC	AC	CC	CC	CC	AC	AC	CC	AA	AC	AC	CC	AC	CC	CC	AC	AC	CC	CC	AC	AC	CC	CC	AC	AA	AC	AC
chr1_10650149_G_T	1	10650149	[T/G]	TT	TG	TT	TT	TT	TT	TT	TT	TT	TG	TT	TT	TT	TT	TT	TT	TT	TT	TT	TT	TT	TT	TT	TT	TT	TT	TT	TT	TT	TG	TT	TG	TG	TG	TT	TT	TT	TG	TT	TT	TT	TG	TT	TT	TG	TT
chr1_10686955_C_T	1	10686955	[T/C]	CC	TC	TC	CC	TT	CC	TC	TC	TC	TC	TC	TC	TC	TC	TT	TT	TT	CC	TC	CC	TC	CC	TC	CC	TC	TC	CC	TT	TC	TC	CC	TC	CC	CC	TC	TC	CC	CC	TC	TC	CC	CC	TC	TT	TC	TC
chr1_10751301_A_C	1	10751301	[A/C]	CC	AC	AC	CC	AA	CC	AC	AC	AC	AC	AC	AC	AC	AC	AA	AA	AA	CC	AC	CC	AC	CC	CC	CC	AC	AC	CC	AA	AC	AC	CC	AC	CC	CC	AC	AC	CC	CC	AC	AC	CC	CC	AC	AA	AC	AC
chr1_10778771_A_G	1	10778771	[A/G]	GG	AG	AG	GG	AA	GG	AG	AG	AG	AG	AG	AG	AG	AG	AA	AA	AA	GG	AG	GG	AG	GG	GG	GG	AG	AG	GG	AA	AG	AG	GG	AG	GG	GG	AG	AG	GG	GG	AG	AG	GG	GG	AG	AA	AG	AG
chr1_10815671_A_G	1	10815671	[A/G]	AG	GG	AG	GG	GG	AA	GG	AG	AG	GG	GG	AG	AG	AG	GG	GG	GG	AG	GG	AG	AG	AG	GG	AG	GG	GG	GG	GG	GG	GG	AG	GG	AG	AG	AG	GG	GG	GG	GG	GG	AG	GG	AG	GG	GG	GG
chr1_10822572_A_G	1	10822572	[A/G]	AA	AA	AA	GG	AA	AA	AA	AA	AA	AA	AA	AA	AA	AA	AA	AA	AA	AA	AA	AA	AA	AG	AG	AG	AA	AA	GG	AA	AA	AA	AG	AA	AA	AA	AA	AA	GG	AG	AA	AA	AA	AG	AA	AA	AA	AA
chr1_10848183_C_T	1	10848183	[T/C]	CC	TT	TC	CC	TT	CC	TC	CC	TC	TT	TC	TC	TC	CC	TT	TT	TT	CC	TC	CC	TC	CC	CC	CC	TC	TC	CC	TC	TC	TC	CC	TT	TC	TC	TC	TC	CC	TC	TC	CC	CC	TC	CC	TT	TC	CC
chr1_1087116_A_G	1	1087116	[A/G]	AG	GG	AG	GG	GG	AG	GG	AG	GG	GG	GG	GG	GG	GG	GG	AG	GG	GG	GG	GG	AG	AG	AG	GG	GG	GG	AG	GG	GG	GG	AG	AG	GG	GG	AG	GG	AG	GG	GG	GG	AG	GG	GG	GG	GG	GG
chr1_10879621_G_T	1	10879621	[T/G]	GG	GG	TG	GG	TT	GG	GG	GG	GG	TG	GG	GG	GG	GG	TG	TG	TG	GG	TG	GG	TG	GG	GG	GG	TG	TG	GG	GG	GG	GG	GG	GG	GG	GG	TG	TG	GG	GG	GG	GG	GG	GG	GG	TG	GG	GG
chr1_10913571_C_T	1	10913571	[T/C]	TC	TC	TT	TT	TT	TT	TC	TT	TC	TC	TC	TT	TT	TT	TT	TT	TT	TC	TC	TC	TT	TC	TC	TC	TC	TC	TT	TT	TT	TC	TT	TC	TC	TC	TT	TC	TC	TC	TC	TC	TC	TC	TT	TT	TC	TT
chr1_10976077_G_T	1	10976077	[T/G]	TG	TT	TG	TT	GG	TT	TG	TT	TG	TG	TG	TT	TT	TT	TG	TT	TT	GG	GG	TG	TG	TG	TT	TG	GG	TG	TT	TT	TG	TT	TT	TT	TT	TT	TG	TG	TG	TT	TG	TG	TG	TT	TT	TT	TT	TG
chr1_11007311_G_T	1	11007311	[T/G]	TT	GG	TT	TT	TG	TT	TG	TG	TG	TG	TG	TG	TG	TG	TG	TG	TG	TT	TT	TT	TT	TT	TT	TT	TT	TT	TT	GG	TG	GG	TT	GG	TG	TG	TT	TT	TT	TG	TG	TG	TT	TG	TG	TG	GG	TG
chr1_11010707_G_T	1	11010707	[T/G]	TT	TT	TG	TT	TG	TT	TT	TT	TG	TG	TT	TT	TT	TT	TG	TT	TT	TG	TG	TT	TG	TT	TT	TG	TG	TG	TT	TT	TT	TT	TT	TT	TT	TT	TG	TG	TT	TT	TT	TT	TT	TT	TT	TT	TT	TT
chr1_11027925_C_T	1	11027925	[T/C]	TT	TT	TC	TT	TC	TT	TT	TT	TC	TC	TT	TT	TT	TT	TC	TT	TT	TC	TC	TT	TC	TT	TT	TC	TC	TC	TT	TT	TT	TT	TT	TT	TT	TT	TC	TC	TT	TT	TT	TT	TT	TT	TT	TT	TT	TT
chr1_11207220_A_G	1	11207220	[A/G]	AG	GG	AG	AA	GG	AA	GG	AG	GG	GG	GG	AG	AG	AG	GG	GG	GG	AG	GG	AG	AG	AG	AA	AG	GG	AG	AA	GG	AG	AG	AA	GG	AG	AG	AG	AG	AG	AG	GG	GG	AG	AA	AG	GG	AG	GG
chr1_11240032_A_G	1	11240032	[A/G]	AA	GG	AG	AA	GG	AA	AG	AG	GG	GG	AG	AG	AG	AG	GG	GG	GG	AG	AG	AA	AG	AA	AA	AG	AG	AG	AA	GG	AG	AG	AA	GG	AG	AG	AG	AG	AA	AG	GG	AG	AG	AA	AG	GG	AG	GG
chr1_11313468_C_T	1	11313468	[T/C]	TC	TC	TC	TT	TC	TT	TC	TT	TC	TC	TC	TT	TT	TT	TC	TT	TT	CC	CC	TC	TC	TC	TT	TC	CC	TC	TT	TT	TC	TT	TT	TT	TC	TC	TC	TC	TC	TT	TT	TC	TT	TT	TT	TT	TT	TT
chr1_11333731_C_T	1	11333731	[T/C]	CC	CC	TC	CC	TC	CC	CC	CC	TC	TC	CC	CC	CC	CC	TC	CC	CC	TC	TC	CC	TC	CC	CC	TC	TC	TC	CC	CC	CC	CC	CC	CC	CC	CC	TC	TC	CC	CC	CC	CC	CC	CC	CC	CC	CC	CC
chr1_11414632_C_T	1	11414632	[T/C]	CC	CC	CC	CC	TC	CC	CC	CC	CC	CC	CC	TC	CC	TC	CC	TC	TC	CC	CC	CC	CC	CC	CC	CC	CC	CC	CC	TT	CC	TC	CC	CC	CC	CC	CC	CC	CC	CC	CC	TC	CC	CC	TC	CC	TC	TC
chr1_11428082_C_T	1	11428082	[T/C]	TC	CC	TC	CC	CC	TT	CC	TC	CC	CC	CC	TC	TC	TC	CC	CC	CC	CC	CC	TC	TC	CC	CC	CC	CC	TC	CC	CC	CC	CC	TC	CC	TC	TC	TC	TC	CC	CC	CC	CC	TC	CC	TC	CC	CC	CC
chr1_11457396_C_T	1	11457396	[T/C]	TC	TC	TC	CC	TC	TT	TC	TT	TC	TC	TC	TT	TT	TT	TC	TC	TC	CC	CC	TC	TC	CC	CC	CC	CC	TC	TC	TT	TC	TC	TC	TT	TC	TC	TC	TC	CC	TC	TT	TC	TT	CC	TT	TC	TC	TT
chr1_11488239_A_G	1	11488239	[A/G]	AG	GG	GG	GG	GG	GG	AA	GG	GG	GG	AA	AG	GG	AG	GG	AA	AA	GG	AG	AG	GG	AG	GG	GG	AG	GG	GG	AG	GG	GG	GG	AA	GG	GG	GG	GG	AG	GG	AA	AA	GG	GG	GG	AA	AG	AA
chr1_11527964_A_G	1	11527964	[A/G]	AG	AA	AA	AA	AG	AA	AG	AA	AG	AG	AG	AG	AA	AG	AA	AG	AG	AG	AG	AG	AA	AG	AA	AA	AG	AA	AA	GG	AG	GG	AA	AG	AA	AA	AA	AA	AG	AG	AA	GG	AA	AG	AG	AA	GG	AG
chr1_11600448_A_G	1	11600448	[A/G]	AA	AA	AG	AA	AG	AA	AA	AA	AG	AA	AA	AA	AA	AA	AG	AA	AA	AG	AG	AA	AA	AA	AA	AG	AA	AG	AA	AA	AA	AA	AA	AA	AA	AA	AG	AG	AA	AA	AA	AA	AA	AA	AA	AA	AA	AA
chr1_1163551_A_G	1	1163551	[A/G]	AG	AA	AG	AG	AG	AG	GG	GG	AG	AG	AG	AG	GG	AG	AG	AG	AA	AA	AG	AA	AG	AG	AG	AA	GG	AG	GG	AG	AG	AG	AG	AG	AA	GG	AG	AG	GG	AG	AA	AG	AG	AG	GG	AG	GG	AG
chr1_1164056_G_T	1	1164056	[T/G]	TG	GG	TG	TG	TG	TG	TT	TT	TG	TG	TG	TG	TT	TG	TG	TG	GG	GG	TG	GG	TG	TG	TG	GG	TT	TG	TT	TG	TG	TG	TG	TG	GG	TT	TG	TG	TT	TG	GG	TG	TG	TG	TT	TG	TT	TG
chr1_11675585_A_G	1	11675585	[A/G]	GG	GG	GG	GG	GG	GG	GG	GG	GG	AG	GG	GG	GG	GG	GG	GG	GG	GG	GG	GG	AG	GG	GG	GG	AG	GG	GG	GG	GG	AG	GG	GG	GG	GG	GG	GG	GG	GG	GG	GG	GG	AG	GG	GG	AG	GG
chr1_11680867_A_G	1	11680867	[A/G]	AG	AG	AA	AA	AG	AA	AG	AG	AG	AG	AG	AA	GG	AA	AG	AG	AG	AA	AA	AG	AG	AA	AA	AA	AA	AA	AG	GG	AG	AG	AG	GG	AA	AA	AA	AA	AA	AG	GG	AA	GG	AA	AG	GG	AA	AG
chr1_11709592_A_G	1	11709592	[A/G]	AG	GG	GG	GG	GG	GG	GG	GG	GG	GG	GG	GG	AG	GG	GG	AG	AG	AG	GG	AG	AG	GG	GG	GG	GG	GG	GG	GG	AG	GG	AG	GG	GG	GG	GG	GG	GG	GG	GG	GG	AG	GG	GG	AG	GG	GG
chr1_1173370_G_T	1	1173370	[T/G]	TT	TT	TT	TT	TT	TT	TT	TT	TT	TT	TT	TT	TT	TT	TT	TT	TT	TT	TT	TT	TT	TT	TT	TT	TT	TT	TT	TT	TT	TT	TT	TT	TT	TT	TT	TT	TT	TT	TT	TG	TT	TT	TT	TT	TG	TT
chr1_11738703_C_T	1	11738703	[T/C]	TC	CC	CC	CC	CC	CC	CC	CC	CC	CC	CC	CC	TC	CC	CC	TC	TC	CC	CC	TC	TC	CC	CC	CC	CC	CC	CC	CC	CC	CC	TC	CC	CC	CC	CC	CC	CC	CC	TC	CC	TC	CC	CC	TC	CC	CC
chr1_11739249_C_T	1	11739249	[T/C]	TT	TC	TC	TT	TC	TT	TC	TC	TC	TT	TC	TT	TC	TT	CC	TT	TT	TC	TC	TT	TT	TT	TT	TC	TT	TC	TC	TT	TC	TT	TT	TC	TT	TT	TC	TC	TT	TT	TC	TT	TC	TT	TT	TC	TT	TC
chr1_11818337_C_T	1	11818337	[T/C]	TC	TC	TT	TT	TT	TT	TC	TC	TC	TC	TC	TT	CC	TT	TC	TC	TC	TT	TT	TC	TC	TT	TT	TT	TT	TT	TC	TC	TC	TT	TC	CC	TT	TT	TT	TT	TT	TC	TC	TT	CC	TT	TT	CC	TT	TC
chr1_11853324_A_G	1	11853324	[A/G]	AG	AG	GG	GG	GG	GG	AG	AG	AG	AG	AG	GG	AA	GG	AG	AG	AG	AG	GG	AG	AG	GG	GG	GG	GG	GG	AG	AG	AA	GG	AG	AA	GG	GG	GG	GG	GG	AG	AG	AG	AA	GG	GG	AA	GG	AG
chr1_11858923_A_G	1	11858923	[A/G]	GG	GG	GG	GG	AG	GG	GG	GG	GG	GG	GG	AG	GG	AG	GG	AG	AG	GG	GG	GG	GG	GG	GG	GG	GG	GG	GG	AG	GG	AG	GG	GG	GG	GG	GG	GG	GG	GG	AG	GG	GG	GG	AG	GG	AG	AG
chr1_11874008_C_T	1	11874008	[T/C]	TC	TT	TC	TT	TC	TT	TT	TT	TC	TT	TT	TT	TC	TT	TC	TC	TC	CC	TC	TC	TC	TT	TT	TC	TT	TC	TT	TT	TC	TT	TC	TT	TT	TT	TC	TC	TT	TT	TT	TT	TC	TT	TT	TC	TT	TT
chr1_119067_G_T	1	119067	[T/G]	TT	TT	TT	TT	TT	TT	TG	TT	TT	TT	TG	TT	TT	TG	TG	TT	TT	TT	TG	TT	TT	TT	TT	TT	TG	TT	TG	TT	TG	TT	TT	TT	TT	TG	TT	TG	TG	TG	TG	TT	TT	TG	TT	TG	TG	TG
chr1_11969030_A_G	1	11969030	[A/G]	GG	GG	AG	GG	GG	AA	GG	AG	GG	AG	GG	AG	GG	AG	GG	GG	GG	AG	GG	GG	AG	GG	GG	GG	AG	GG	GG	GG	AG	AG	GG	GG	AG	AG	AG	GG	GG	GG	AG	AG	GG	AG	AG	GG	AG	GG
chr1_1198061_A_C	1	1198061	[A/C]	AC	AA	AC	AA	AC	AC	AA	AA	AA	AA	AA	AA	AA	AA	AA	AA	AC	AC	AA	AC	AA	AA	AA	AC	AA	AC	AA	AA	AA	AC	AA	AA	AA	AA	AA	AA	AA	AA	AC	AC	AA	AA	AA	AA	AA	AA
chr1_11988940_A_C	1	11988940	[A/C]	AA	AA	AC	AA	AA	CC	AA	AC	AA	AA	AA	AC	AA	AC	AA	AA	AA	AA	AA	AA	AA	AA	AA	AA	AA	AA	AA	AA	AA	AA	AA	AA	AC	AC	AC	AA	AA	AA	AA	AA	AA	AA	AC	AA	AA	AA
chr1_11996175_C_T	1	11996175	[T/C]	CC	CC	CC	CC	CC	CC	CC	CC	CC	CC	CC	CC	CC	CC	CC	CC	CC	TC	TC	CC	CC	CC	CC	CC	CC	CC	CC	CC	TC	CC	CC	CC	CC	CC	CC	TC	CC	CC	TC	CC	CC	CC	CC	CC	CC	CC
chr1_12012741_C_T	1	12012741	[T/C]	TC	TC	TT	TT	TT	TT	CC	TT	TT	TT	CC	TT	TC	TT	TC	TT	TT	TT	CC	TC	TT	TC	TT	TT	TC	TT	TC	TT	TC	TT	TT	TC	TT	TT	TT	TC	TC	TT	CC	TC	TC	TT	TT	TC	TT	TC
chr1_12046683_A_G	1	12046683	[A/G]	GG	GG	AG	GG	AG	GG	GG	GG	AA	AG	GG	GG	GG	GG	AG	GG	GG	AG	GG	GG	GG	GG	GG	AG	GG	AG	GG	GG	GG	GG	GG	AG	GG	GG	AG	GG	GG	AG	GG	AG	GG	GG	GG	GG	GG	GG
chr1_12056309_C_T	1	12056309	[T/C]	TT	TT	CC	TT	CC	TC	TT	TC	CC	TT	TT	TT	TT	TT	TC	TT	TT	CC	TT	TT	TT	TT	TT	TC	TT	TC	TT	CC	TT	TT	TT	TT	TC	TC	CC	TT	TT	TT	TT	TT	TT	TT	TC	TT	TT	TT
chr1_12092270_C_T	1	12092270	[T/C]	TT	CC	TC	CC	TC	TT	TC	TT	TC	TT	TC	TT	TC	TT	CC	TT	TT	CC	TT	TT	TT	TC	TC	CC	TT	CC	CC	TT	CC	TT	TC	TC	TC	TC	TC	TC	TC	TC	TC	TT	TC	TC	TT	TC	TT	TC
chr1_12127803_C_T	1	12127803	[T/C]	TT	TC	TT	TC	TT	TT	TT	TT	TT	TT	TT	TT	TT	TT	TT	TT	TT	TT	TT	TT	TT	TC	TC	TC	TT	TT	TC	TT	TT	TT	TT	TT	TC	TC	TT	TT	TC	TC	TT	TT	TT	TC	TT	TT	TT	TT
chr1_12168156_C_T	1	12168156	[T/C]	TC	TC	TC	TC	TC	TT	CC	TC	CC	TC	CC	TC	TC	TC	CC	TC	TC	TC	TC	TC	TT	CC	TC	CC	TC	TC	TC	TC	TC	TT	TT	TC	TT	TT	TT	TT	CC	CC	TT	CC	TT	TC	TT	TC	TT	TC
chr1_12212304_C_T	1	12212304	[T/C]	TC	TC	TC	CC	TT	CC	TT	TC	TT	TT	TT	TC	TC	TC	TT	TC	TC	TC	TC	TC	TC	TC	CC	TC	TT	TC	TC	TT	TC	TT	CC	TT	CC	CC	TC	CC	TC	TC	TC	TT	TC	TC	TC	TC	TT	TT
chr1_12214564_A_G	1	12214564	[A/G]	AA	AA	AG	GG	AA	GG	AA	AG	AA	AG	AA	AG	AA	AG	AA	AA	AA	AA	AA	AA	AG	AG	GG	AG	AG	AG	AG	AA	AA	AG	AG	AA	AG	AG	AG	AG	AG	AG	AA	AA	AA	GG	AG	AA	AG	AA
chr1_1222768_G_T	1	1222768	[T/G]	TT	TT	TT	TG	TT	TT	TG	TG	TT	TT	TT	TG	TT	TT	TT	TT	TT	TT	TT	TT	TT	TT	TT	TT	TT	TT	TT	TG	TT	TT	TT	TT	TT	TT	TT	TT	TT	TT	TT	TT	TT	TT	TG	TT	TT	TT
chr1_12241211_A_G	1	12241211	[A/G]	GG	AG	GG	GG	AG	GG	AG	AG	AG	AG	AG	AG	AG	AG	AG	AG	AG	GG	GG	GG	GG	GG	GG	GG	GG	GG	AG	AA	AG	AG	GG	AA	GG	GG	GG	GG	GG	AG	AG	AG	AG	GG	AG	AG	AG	AA
chr1_12284201_G_T	1	12284201	[T/G]	GG	TT	GG	GG	TG	GG	TG	TG	TG	TG	TG	TG	TG	TG	TG	TG	TG	GG	GG	GG	GG	GG	GG	GG	GG	GG	TG	TT	TG	TG	GG	TT	TG	TG	TG	GG	GG	TG	TG	TG	TG	GG	TG	TG	TG	TT
chr1_12352034_C_T	1	12352034	[T/C]	CC	TT	CC	CC	TC	CC	TC	TC	TC	TC	TC	TC	TC	TC	TC	TC	TC	CC	CC	CC	CC	CC	CC	CC	CC	CC	TC	TT	TC	TC	CC	TT	TC	TC	TC	CC	CC	TC	TC	TC	TC	CC	TC	TC	TC	TT
chr1_12361877_A_G	1	12361877	[A/G]	AA	AG	AA	AG	AG	AA	AG	AG	AG	AG	AG	AG	AG	AG	AG	AA	AG	AA	AA	AA	AA	AA	AA	AA	AA	AG	AG	GG	AG	AG	AG	GG	AA	AA	AG	AG	AA	AG	AG	AG	AG	AA	AG	AG	AG	GG
chr1_12400623_A_G	1	12400623	[A/G]	GG	AG	GG	GG	AG	GG	AG	GG	AG	AG	AG	AG	AG	GG	AG	AG	AG	GG	GG	GG	GG	GG	GG	GG	GG	GG	AG	AA	AG	AG	GG	AA	GG	GG	GG	GG	GG	AG	AG	AG	AG	GG	AG	AG	AG	AA
chr1_12552777_A_G	1	12552777	[A/G]	AA	AG	AG	AA	GG	AA	AG	AG	GG	AG	AG	AG	AG	AG	GG	AG	AG	AG	AA	AA	AA	AA	AG	AG	AA	AG	AG	AG	AG	AG	AA	GG	AA	AA	AA	AA	AA	AG	AG	AG	AG	AA	AA	AG	AG	GG
chr1_12560573_A_G	1	12560573	[A/G]	AG	AG	AA	AA	AG	AA	AG	AG	AG	AG	AG	AG	GG	AG	AG	GG	GG	AG	AG	AG	AG	AA	AA	AA	AA	AA	AG	AG	GG	AG	AG	GG	AA	AA	AA	AG	AA	AG	GG	AG	GG	AA	AA	GG	AG	GG
chr1_12603724_A_G	1	12603724	[A/G]	AG	AG	GG	AA	GG	GG	GG	GG	GG	AG	AG	GG	AG	GG	GG	AG	AG	AG	AA	AG	AA	AG	AG	AG	AG	AG	AG	AG	AG	AG	AA	GG	AG	AG	AG	AA	AG	AG	AG	GG	AG	AA	AG	AG	AG	GG
chr1_1261165_A_C	1	1261165	[A/C]	CC	CC	CC	CC	CC	CC	CC	CC	CC	CC	CC	CC	AC	AC	AC	AC	CC	CC	CC	CC	CC	CC	CC	CC	CC	AC	CC	CC	AC	CC	CC	CC	CC	AC	CC	AC	CC	CC	CC	AC	CC	CC	CC	AC	AA	AC
chr1_12645853_C_T	1	12645853	[T/C]	TC	TT	TT	TC	TT	TT	TT	TT	TT	TT	TT	TT	CC	TT	TT	CC	CC	TC	TC	TC	TC	TT	TT	TT	TT	TC	TT	TT	CC	TT	CC	TT	TT	TT	TT	CC	TT	TT	CC	TT	CC	TT	TT	CC	TT	TT
chr1_12648747_A_C	1	12648747	[A/C]	AA	AC	AA	AA	AA	AA	AC	AC	AC	AC	AA	AA	AC	AC	AC	AA	AC	AA	AA	AA	AA	AA	AA	AA	AA	AA	AA	AC	AC	AA	AA	AC	AA	AA	AA	AA	AA	AC	AA	AC	AA	AA	AC	AC	AA	AC
chr1_12655926_A_C	1	12655926	[A/C]	CC	AC	AC	CC	AA	CC	AC	AC	AA	AC	AC	AC	AC	AC	AA	AC	AC	AA	CC	CC	CC	CC	AC	AC	CC	AC	AC	AC	AA	AC	CC	AA	CC	CC	CC	CC	CC	AC	AC	AC	AC	CC	AC	AC	AC	AA
chr1_12668414_A_G	1	12668414	[A/G]	AG	AG	AG	AA	GG	AA	GG	AG	GG	GG	AG	AG	AG	AG	GG	AG	AG	GG	AA	AG	AG	AG	AG	AG	GG	AG	AG	GG	GG	GG	AA	GG	AA	AA	AG	AA	AG	AG	AG	GG	AG	AG	AG	AG	GG	GG
chr1_1302400_C_T	1	1302400	[T/C]	TC	TT	TT	TT	TT	TT	TT	TT	TT	TT	TT	TT	TT	TT	TT	TT	TT	TT	TT	TC	TT	TT	TT	TT	TT	TT	TT	TT	TT	TT	TT	TT	TT	TT	TT	TT	TT	TT	TC	TC	TT	TT	TT	TT	TT	TT
chr1_1304398_C_T	1	1304398	[T/C]	TC	TC	TT	TT	TT	TT	TT	TT	TT	TT	TT	TT	TC	TC	TC	TT	TT	TT	TT	TC	TT	TT	TT	TT	TT	TC	TC	TT	TC	TT	TT	TT	TT	TC	TT	TC	TT	TT	TC	TC	TT	TC	TT	TC	TC	TC
chr1_1336961_G_T	1	1336961	[T/G]	TG	GG	GG	GG	GG	GG	GG	GG	GG	GG	GG	GG	GG	GG	GG	GG	GG	GG	GG	TG	GG	GG	GG	GG	GG	GG	TG	GG	GG	GG	GG	GG	GG	GG	GG	GG	GG	GG	TG	TG	GG	TG	GG	GG	GG	GG
chr1_13669728_C_T	1	13669728	[T/C]	TC	CC	CC	TC	CC	CC	TC	CC	CC	CC	TC	CC	TC	CC	CC	TC	TC	CC	TT	TT	TC	TT	TC	TC	TC	CC	TC	CC	CC	CC	TC	CC	CC	CC	CC	TC	TT	TC	TC	TC	TC	TC	CC	TC	CC	CC
chr1_13676388_C_T	1	13676388	[T/C]	TT	TT	TC	TT	TC	TT	TT	TT	TC	TT	TT	TT	TT	TT	TC	TT	TT	TC	TT	TT	TT	TT	TC	TC	TT	TC	TT	TT	TT	TT	TT	TT	TT	TT	TT	TT	TT	TT	TT	TT	TT	TT	TT	TT	TT	TT
chr1_13680311_A_G	1	13680311	[A/G]	AA	AA	AG	AG	AA	GG	AA	AG	AA	AA	AA	AG	AA	AG	AA	AA	AA	AA	AA	AA	AA	AA	AA	AA	AA	AG	AA	AA	AA	AA	AG	AA	AG	AG	GG	AG	AA	AA	AA	AA	AA	AA	AG	AA	AA	AA
chr1_1372222_C_T	1	1372222	[T/C]	TT	TC	TT	TC	TT	TT	TT	TT	TC	TC	TT	TT	TT	TT	TC	TC	TC	TC	TC	TC	TC	TC	TC	TC	TT	TT	TT	TT	TC	TT	TC	TC	CC	TT	TC	TC	TT	TC	TC	TT	TC	TC	TT	TC	TT	TC
chr1_13811691_C_T	1	13811691	[T/C]	TT	TT	TC	TT	TT	CC	TT	TC	TT	TT	TT	TC	TT	TC	TT	TT	TT	TT	TT	TT	TT	TT	TT	TT	TT	TT	TT	TT	TT	TT	TT	TT	TC	TC	TC	TT	TT	TT	TT	TT	TT	TT	TC	TT	TT	TT
chr1_13836783_C_T	1	13836783	[T/C]	TT	TC	TT	TC	TC	TT	TC	TC	TC	TC	TC	TC	TC	TC	TC	TC	TC	TC	TT	TT	TT	TT	TT	TT	TT	TC	TC	TC	TC	TC	TC	CC	TT	TT	TC	TC	TT	TC	TC	TC	TC	TT	TC	TC	TC	TC
chr1_13920137_A_G	1	13920137	[A/G]	GG	AG	GG	AG	AG	GG	AG	AG	AG	AG	AG	AG	AG	AG	AG	AG	AG	AG	GG	GG	GG	GG	GG	GG	GG	AG	AG	AG	AG	AG	AG	AG	GG	GG	GG	AG	GG	AG	AG	AG	AG	GG	AG	AG	AG	AG
chr1_13921759_G_T	1	13921759	[T/G]	GG	TG	GG	TG	GG	GG	TG	TG	TG	TG	TG	GG	TG	TG	TG	GG	TG	GG	GG	GG	GG	GG	GG	GG	GG	TG	GG	TG	GG	GG	TG	TT	GG	GG	GG	TG	GG	TG	GG	TG	GG	GG	TG	TG	GG	GG
chr1_13972387_G_T	1	13972387	[T/G]	TT	TT	TT	TT	TG	TT	TT	TT	TT	TT	TT	TG	TT	TT	TT	TG	TT	TT	TT	TT	TT	TT	TT	TT	TT	TT	TG	TT	TT	TG	TT	TT	TT	TT	TT	TT	TT	TT	TG	TT	TG	TT	TT	TT	TG	TG
chr1_13989145_A_C	1	13989145	[A/C]	CC	CC	CC	AC	AC	CC	CC	AC	CC	AC	AC	AC	CC	CC	CC	AC	AC	AC	AC	CC	AC	CC	CC	CC	AC	AC	AC	AA	AC	AA	AC	CC	CC	CC	AC	AA	CC	CC	AA	CC	AC	AC	AC	CC	AA	AC
chr1_14006648_C_T	1	14006648	[T/C]	CC	CC	CC	CC	TC	CC	CC	CC	CC	TC	TC	TC	CC	CC	CC	TC	CC	TC	TC	CC	TC	CC	CC	CC	TC	CC	TC	TC	TC	TT	CC	CC	CC	CC	TC	TC	CC	CC	TT	CC	TC	TC	CC	CC	TT	TC
chr1_1403770_C_T	1	1403770	[T/C]	TC	CC	CC	CC	CC	CC	CC	CC	CC	CC	CC	CC	CC	CC	CC	TC	CC	CC	CC	TC	CC	CC	CC	CC	CC	CC	TC	CC	CC	CC	CC	CC	CC	CC	CC	CC	CC	CC	TC	TT	CC	TC	CC	CC	TC	CC
chr1_14044589_A_G	1	14044589	[A/G]	GG	GG	GG	GG	AG	GG	GG	GG	GG	GG	AG	AG	GG	GG	GG	AG	GG	GG	GG	GG	GG	GG	GG	GG	GG	GG	AG	GG	GG	AG	GG	GG	GG	GG	GG	GG	GG	GG	AG	GG	AG	GG	GG	GG	AG	AG
chr1_14059862_G_T	1	14059862	[T/G]	TT	TT	TT	TT	TG	TT	TT	TG	TT	TT	TG	TG	TT	TT	TT	TG	TG	TT	TT	TT	TT	TT	TT	TT	TT	TT	TG	TG	TT	TG	TT	TT	TT	TT	TT	TT	TT	TT	TG	TT	TG	TT	TG	TT	TG	TG
chr1_14163808_C_T	1	14163808	[T/C]	TT	TT	TT	TT	TT	TT	TT	TT	TT	TT	TC	TT	TT	TT	TT	TT	TT	TC	TT	TT	TT	TT	TT	TT	TT	TT	TT	TT	TC	TT	TT	TT	TT	TT	TC	TT	TT	TT	TT	TT	TT	TT	TT	TT	TT	TT
chr1_14215925_A_G	1	14215925	[A/G]	AG	AG	AA	AA	AA	AA	AA	AA	AA	AA	AA	AA	AG	AA	AA	AG	AG	AA	AG	AG	AG	AA	AA	AA	AA	AA	AA	AA	AA	AA	AG	AA	AG	AG	AA	AG	AA	AA	AG	AA	AG	AA	AA	AG	AA	AA
chr1_14217751_G_T	1	14217751	[T/G]	GG	GG	GG	TG	GG	GG	GG	GG	GG	GG	TG	GG	GG	GG	GG	GG	GG	GG	TG	GG	GG	TG	TG	TG	GG	GG	TG	GG	GG	GG	GG	GG	GG	GG	GG	GG	TG	TG	GG	GG	GG	TG	GG	GG	GG	GG
chr1_14232730_C_T	1	14232730	[T/C]	TT	TC	CC	TT	CC	CC	TC	CC	CC	TC	TC	CC	TC	CC	CC	TC	TC	TC	TT	TT	TT	TT	TC	TC	TT	TC	TC	TC	TC	TC	TT	CC	TC	TC	TC	TT	TT	TC	TC	TC	TC	TT	CC	TC	TC	CC
chr1_14302982_C_T	1	14302982	[T/C]	CC	TC	CC	CC	CC	CC	CC	CC	TC	CC	CC	CC	CC	CC	CC	CC	CC	TC	TC	CC	CC	CC	CC	TC	CC	CC	CC	CC	CC	CC	CC	CC	TC	CC	CC	TC	CC	CC	TC	CC	TC	CC	CC	TC	CC	CC
chr1_14306100_C_T	1	14306100	[T/C]	CC	TC	CC	CC	TC	CC	TC	TC	CC	CC	CC	CC	TC	TC	TC	CC	TC	CC	CC	CC	CC	CC	CC	CC	CC	CC	CC	TC	CC	TC	CC	TC	CC	CC	CC	CC	CC	CC	CC	CC	CC	CC	TC	TC	CC	CC
chr1_1449213_C_T	1	1449213	[T/C]	TT	TT	TT	TT	TC	TT	TT	TT	TT	TC	TT	TT	TT	TT	TT	TT	TT	TT	TT	TT	TT	TT	TT	TT	TC	TT	TT	TT	TT	TC	TT	TT	TT	TT	TT	TT	TT	TT	TT	TT	TT	TT	TC	TT	TT	TT
chr1_14575102_C_T	1	14575102	[T/C]	TT	TT	TC	TC	TT	CC	TT	TC	TT	TT	TT	TC	TT	TC	TT	TT	TT	TT	TT	TT	TT	TT	TT	TT	TT	TC	TT	TT	TT	TT	TC	TT	TC	TC	TC	TC	TT	TT	TT	TT	TT	TT	TC	TT	TT	TT
chr1_14581112_A_G	1	14581112	[A/G]	AA	AA	AG	AG	AA	GG	AA	AG	AA	AA	AA	AG	AA	AG	AA	AA	AA	AA	AA	AA	AA	AA	AA	AA	AA	AG	AA	AA	AA	AA	AG	AA	AG	AG	GG	AG	AA	AA	AA	AA	AA	AA	GG	AA	AA	AA
chr1_1458632_A_G	1	1458632	[A/G]	GG	GG	GG	AG	GG	GG	AG	AG	AG	GG	GG	AG	GG	GG	GG	GG	GG	GG	GG	GG	GG	GG	GG	GG	GG	GG	GG	AA	GG	GG	GG	GG	GG	AG	GG	GG	GG	GG	GG	GG	GG	GG	AG	GG	GG	GG
chr1_14624429_C_T	1	14624429	[T/C]	TT	TT	TC	TT	TC	TT	TT	TT	TC	TT	TC	TT	TT	TT	TC	TT	TT	TC	TT	TT	TT	TT	TC	TC	TT	TC	TT	TT	TT	TT	TT	TT	TT	TT	TT	TT	TT	TT	TT	TT	TT	TT	TT	TT	TT	TT
chr1_14627879_A_G	1	14627879	[A/G]	AA	AG	AG	AA	GG	AA	AG	AG	GG	AG	AG	AG	AG	AG	GG	AG	AG	GG	AG	AA	AA	AA	AG	AG	AA	AG	AG	AA	AG	AG	AA	AG	AA	AA	AA	AG	AA	AG	GG	AG	AG	AA	AA	AG	AG	AG
chr1_14667660_C_T	1	14667660	[T/C]	TC	TC	TT	TT	TC	TT	CC	TT	TT	TT	TT	TT	CC	TC	TC	TC	TC	TT	TT	CC	TC	TC	TT	TT	TC	TT	TT	TT	TT	TC	TC	TT	TT	TT	TT	TT	TC	TT	TT	TC	TC	TT	TT	CC	TT	TT
chr1_14668769_C_T	1	14668769	[T/C]	TT	TT	TC	TT	TC	TT	TT	TC	CC	TC	TC	TC	TT	TT	TC	TC	TC	CC	TC	TT	TT	TT	TC	TC	TT	TC	TC	TT	TC	TT	TT	TC	TT	TT	TT	TC	TT	TC	CC	TC	TC	TT	TT	TT	TC	TC
chr1_1482338_G_T	1	1482338	[T/G]	GG	GG	GG	TG	TG	GG	TG	TG	TG	TG	GG	TT	GG	GG	GG	GG	GG	GG	GG	GG	GG	GG	GG	GG	TG	GG	GG	TT	GG	TG	GG	GG	GG	TG	GG	GG	GG	GG	GG	GG	GG	GG	TT	GG	GG	GG
chr1_14842859_C_T	1	14842859	[T/C]	TT	TC	TC	TT	CC	TT	TC	TC	CC	TC	TC	TC	TC	CC	CC	TC	TC	CC	TT	TT	TT	TT	TC	TC	TT	TC	TC	TC	TC	TC	TT	CC	TT	TT	TC	TT	TT	TC	TC	TC	TC	TT	TC	TC	TC	TC
chr1_14860048_A_G	1	14860048	[A/G]	AA	AA	AA	AA	AA	AA	AA	AA	AA	AA	AA	AA	AA	AG	AA	AA	AA	AA	AG	AA	AA	AA	AA	AA	AA	AA	AA	AA	AA	AA	AA	AG	AA	AA	AA	AG	AA	AA	AG	AA	AA	AA	AA	AA	AA	AA
chr1_14954166_G_T	1	14954166	[T/G]	TT	TG	TG	TT	GG	TT	TG	TG	GG	GG	TG	TG	TG	GG	GG	TG	TG	GG	TT	TT	TG	TT	TG	TG	TG	TG	TG	GG	TG	GG	TT	GG	TT	TT	TG	TT	TT	TG	TG	TG	TG	TG	TG	TG	GG	TG
chr1_14958139_A_G	1	14958139	[A/G]	AG	AA	AG	AG	AA	GG	AG	AG	AA	AA	AA	AG	AG	AG	AA	AG	AG	AA	AG	GG	AG	AG	AA	AA	AG	AG	AA	AA	AA	AA	GG	AG	AG	AG	AG	GG	AG	AA	AG	AG	AG	AA	AG	AG	AA	AA
chr1_14983549_A_G	1	14983549	[A/G]	AG	AA	AA	AG	AA	AA	AA	AA	AA	AA	AG	AA	AA	AA	AA	AA	AA	AA	AG	AA	AA	AG	AG	AG	AA	AA	AG	AA	AA	AA	AA	AA	AA	AA	AA	AA	AG	AG	AA	AA	AA	AG	AA	AA	AA	AA
chr1_15016961_A_G	1	15016961	[A/G]	GG	AA	AG	AG	AA	GG	AG	AG	AA	AG	AG	AG	AG	AA	AA	AG	AG	AA	GG	GG	GG	GG	AG	AG	GG	AA	AG	AG	AA	AG	AG	AA	AG	AG	AG	AG	GG	AG	AG	AG	AG	GG	AG	AG	AG	AA
chr1_1513844_A_C	1	1513844	[A/C]	CC	AC	CC	AC	CC	CC	CC	CC	AC	AC	CC	CC	CC	CC	AC	AC	AC	AC	AC	AC	AC	AC	AC	AC	CC	CC	CC	CC	AC	CC	AC	AC	AA	CC	CC	AC	CC	AC	AC	CC	AC	AC	CC	AC	CC	AC
chr1_15601334_A_G	1	15601334	[A/G]	AA	AG	AA	AA	AG	AA	AG	AG	AA	AA	AA	AA	AG	AG	AG	AA	AG	AA	AA	AA	AA	AA	AA	AA	AA	AA	AA	AG	AA	AG	AA	AG	AA	AA	AA	AA	AA	AA	AA	AA	AA	AA	AG	AG	AA	AA
chr1_15605027_A_G	1	15605027	[A/G]	GG	AG	GG	GG	AG	GG	AG	AG	GG	GG	GG	GG	AG	GG	AG	GG	AG	GG	GG	GG	GG	GG	GG	GG	GG	GG	GG	GG	GG	AG	GG	GG	GG	GG	GG	GG	GG	GG	GG	GG	GG	GG	GG	AG	GG	GG
chr1_1562688_A_C	1	1562688	[A/C]	AC	AC	AC	CC	CC	AC	CC	AC	CC	CC	AC	CC	AA	AC	AC	CC	CC	CC	CC	CC	AC	AC	AC	CC	CC	AC	AC	CC	AC	CC	AC	AC	CC	AC	AC	AC	AC	CC	CC	CC	AC	CC	CC	AC	AC	AC
chr1_15657631_G_T	1	15657631	[T/G]	GG	TG	GG	GG	TG	GG	TG	TG	GG	GG	GG	GG	TG	GG	TG	GG	TG	GG	GG	GG	GG	GG	GG	GG	GG	GG	GG	GG	GG	TG	GG	GG	GG	GG	GG	GG	GG	GG	GG	GG	GG	GG	GG	TG	GG	GG
chr1_15659319_C_T	1	15659319	[T/C]	TT	TT	TC	TT	TC	TT	TT	TT	CC	TC	TC	TC	TT	TT	TC	TC	TT	TC	TT	TT	TT	TT	TT	TC	TT	TC	TC	TT	TT	TT	TT	TC	TT	TT	TT	TT	TT	TC	TC	TC	TC	TT	TT	TT	TC	TC
chr1_15702664_A_G	1	15702664	[A/G]	GG	AA	AG	GG	AA	GG	AG	AG	AA	AG	AG	AG	AG	AA	AA	AG	AG	AA	AG	GG	GG	GG	GG	AG	GG	AG	AG	GG	AA	AG	GG	AA	AG	AG	AG	AG	GG	AG	AA	AG	AG	GG	GG	AG	AG	AA
chr1_15717071_C_T	1	15717071	[T/C]	CC	TT	TC	CC	TT	CC	TC	TC	TT	TC	TC	TC	TC	TT	TT	TC	TC	TT	TC	CC	CC	CC	CC	TC	CC	TC	TC	CC	TT	TC	CC	TT	TC	TC	TC	TC	CC	TC	TT	TC	TC	CC	CC	TC	TC	TT
chr1_15761994_A_G	1	15761994	[A/G]	GG	GG	AG	GG	AG	GG	GG	GG	AG	AG	AG	GG	GG	AG	AG	GG	GG	AG	GG	GG	AG	GG	GG	AG	AG	AG	GG	AA	GG	AG	GG	GG	GG	GG	GG	GG	GG	GG	GG	GG	GG	AG	AG	GG	AG	GG
chr1_15804771_A_G	1	15804771	[A/G]	GG	AG	AG	GG	AA	GG	AG	AG	AA	AA	AG	AG	AG	AA	AA	AG	AG	AA	AG	GG	AG	GG	GG	AG	AG	AG	AG	AA	AG	AA	GG	AA	GG	GG	AG	AG	GG	AG	AA	AG	AG	AG	AG	AG	AA	AG
chr1_1583561_A_G	1	1583561	[A/G]	GG	GG	AG	AG	AG	AG	AA	AG	AG	GG	AG	AA	GG	AG	GG	AG	AG	AG	AG	GG	GG	GG	GG	AG	AG	AG	GG	AA	GG	AG	GG	GG	GG	AG	AG	GG	AG	AG	AG	AG	GG	GG	AG	GG	AG	GG
chr1_15843271_A_G	1	15843271	[A/G]	AA	AG	AG	AA	GG	AA	AG	AG	GG	GG	AG	AG	AG	GG	GG	AG	AG	GG	AG	AA	AG	AA	AA	AG	AG	AG	AG	GG	AG	GG	AA	GG	AA	AA	AG	AG	AA	AG	GG	AG	AG	AG	AG	AG	GG	AG
chr1_15882089_C_T	1	15882089	[T/C]	TC	TT	TT	TT	TT	TT	TC	TT	TT	TT	TT	TT	TC	TT	TT	TC	TC	TT	TT	CC	TC	TC	TT	TT	TC	TT	TT	TT	TT	TT	TC	TT	TT	TT	TT	TT	TC	TT	TT	TC	TC	TT	TT	TC	TT	TT
chr1_15889332_A_G	1	15889332	[A/G]	GG	GG	AG	GG	AG	GG	GG	GG	AG	GG	AG	GG	GG	GG	AG	GG	GG	AA	GG	GG	GG	GG	GG	AG	GG	AG	GG	GG	AG	GG	GG	GG	GG	GG	GG	GG	GG	GG	GG	GG	GG	GG	GG	GG	GG	GG
chr1_15909374_C_T	1	15909374	[T/C]	TC	CC	TC	TT	CC	TT	CC	TC	CC	CC	TC	TC	CC	CC	CC	CC	CC	CC	TC	CC	CC	TC	TT	TC	CC	TC	TC	TC	CC	CC	TC	CC	TC	TC	TC	TC	TC	TC	CC	CC	CC	TC	TT	CC	CC	CC
chr1_15934554_C_T	1	15934554	[T/C]	CC	TC	TC	CC	TT	CC	TC	TC	TT	TC	TC	TC	TC	TT	TT	TC	TC	TT	TC	CC	CC	CC	CC	TC	CC	TC	TC	CC	TC	TC	CC	TT	CC	CC	TC	TC	CC	TC	TT	TC	TC	CC	CC	TC	TC	TC
chr1_1611098_A_C	1	1611098	[A/C]	AA	AA	AA	AC	AA	AA	AC	AC	AC	AA	AA	CC	AA	AA	AA	AC	AA	AA	AA	AA	AA	AA	AA	AA	AA	AA	AA	CC	AA	AA	AA	AA	AA	AC	AA	AA	AA	AA	AA	AC	AA	AA	AC	AA	AC	AA
chr1_16197622_A_G	1	16197622	[A/G]	AG	AG	GG	AG	GG	GG	GG	GG	GG	GG	AG	GG	GG	GG	GG	GG	GG	GG	AG	GG	GG	AG	AA	AG	GG	GG	AG	GG	AG	GG	GG	GG	AG	AG	GG	GG	AG	AG	GG	GG	GG	AG	GG	GG	GG	AG
chr1_16205431_A_C	1	16205431	[A/C]	AC	AC	AC	CC	AA	CC	AA	AC	AA	AA	AC	AC	AA	AA	AA	AA	AA	AA	CC	AA	AA	AC	CC	AC	AA	AC	AC	AC	AC	AA	AC	AA	CC	CC	AC	CC	AC	AC	AC	AC	AA	AC	CC	AA	AA	AC
chr1_1620902_C_T	1	1620902	[T/C]	TT	TC	TT	TC	TT	TT	TC	TC	TC	TT	TT	CC	TC	TC	TC	TC	TT	TT	TT	TT	TT	TT	TT	TT	TT	TC	TT	CC	TC	TT	TT	TT	TT	CC	TT	TC	TT	TT	TT	TC	TT	TT	TC	TC	CC	TC
chr1_16242814_C_T	1	16242814	[T/C]	TC	TT	TC	TT	TC	TT	TC	TT	TT	TC	TC	TT	TC	TT	TC	TC	TC	TT	TT	CC	CC	TT	TT	TT	CC	TT	TT	TC	TT	TC	TC	TT	TT	TT	TT	TT	TC	TT	TT	TC	TC	TC	TT	TC	TC	TT
chr1_16384739_A_G	1	16384739	[A/G]	AG	AG	AG	AA	GG	AA	GG	AG	AG	GG	AG	AG	GG	GG	GG	GG	GG	AA	AA	GG	GG	AA	AA	AA	GG	AA	AG	AG	AA	GG	AG	GG	AA	AA	AG	AA	AG	AG	AG	AG	GG	AG	AA	GG	GG	AG
chr1_164167_C_T	1	164167	[T/C]	TC	CC	TC	TC	TC	TC	TC	TC	TC	TC	CC	TC	TC	CC	CC	TC	TC	CC	CC	TC	TC	TC	TC	CC	TC	CC	TC	TT	CC	TC	TC	TC	CC	TC	TC	CC	TC	CC	CC	TC	TC	CC	TT	CC	TC	CC
chr1_16444162_C_T	1	16444162	[T/C]	CC	TC	CC	CC	TC	CC	TC	TC	TC	TC	CC	TC	TC	TT	TC	TC	TC	TC	CC	CC	CC	CC	CC	CC	CC	CC	TC	CC	TC	TC	CC	TT	CC	CC	TC	CC	CC	TC	TC	CC	TC	CC	CC	TC	TC	TC
chr1_16479147_A_G	1	16479147	[A/G]	AA	AG	AA	AA	AG	AA	AG	AA	AA	AA	AA	AA	AG	AG	AG	AA	AG	AA	AA	AA	AA	AA	AA	AA	AA	AA	AA	AA	AA	AG	AA	AA	AA	AA	AA	AA	AA	AA	AA	AA	AA	AA	AA	AG	AG	AG
chr1_16491864_A_G	1	16491864	[A/G]	AG	AA	GG	AA	AG	GG	AG	AG	AA	AG	AG	AG	AG	AA	AG	AG	AG	AA	AG	GG	GG	AA	AA	AA	GG	AA	AA	AG	AA	AG	AG	AA	AG	AG	AG	AG	AG	AA	AG	GG	AG	AG	AG	AG	AG	AA
chr1_16513552_C_T	1	16513552	[T/C]	CC	CC	CC	CC	CC	CC	CC	CC	TC	CC	CC	CC	CC	CC	CC	CC	CC	TC	CC	CC	CC	TC	CC	TC	CC	TC	CC	TC	CC	CC	CC	CC	CC	CC	CC	CC	CC	CC	CC	CC	CC	CC	TC	CC	CC	CC
chr1_16550466_A_G	1	16550466	[A/G]	GG	AA	AG	AG	AA	GG	AG	AG	AA	AA	AG	AG	AG	AA	AA	AG	AG	AA	AG	GG	AG	AG	GG	AG	AG	AA	AG	AA	AA	AA	AG	AA	AG	AG	AG	AA	GG	AG	AA	AG	AG	AG	AG	AG	AA	AA
chr1_1655940_C_T	1	1655940	[T/C]	CC	TC	CC	TC	CC	CC	CC	CC	TC	TC	CC	CC	CC	CC	TC	TC	TC	TC	TC	TT	TC	TC	TC	TC	CC	CC	CC	CC	TC	CC	TC	TC	TT	CC	CC	TC	CC	TC	TC	CC	TC	TC	CC	TC	CC	TC
chr1_16586426_A_C	1	16586426	[A/C]	AC	AA	AA	CC	AA	AA	AA	AA	AC	AA	AC	AA	AA	AA	AA	AA	AA	AC	CC	AA	AA	AC	CC	CC	AA	CC	AC	AA	AA	AA	AC	AA	AA	AA	AC	CC	AC	AC	AC	AC	AA	AC	AA	AA	AA	AA
chr1_16623814_C_T	1	16623814	[T/C]	TC	TT	TC	TT	TT	CC	TC	TC	TC	TT	TT	TC	TC	TT	TT	TC	TC	TC	TT	CC	TC	TT	TC	TC	TC	TC	TT	TC	TT	TT	TC	TT	TC	TC	TC	TT	TC	TT	TT	TC	TC	TT	CC	TC	TT	TT
chr1_16694690_G_T	1	16694690	[T/G]	GG	GG	TT	GG	TG	TT	GG	TG	GG	TG	TG	TG	GG	GG	TG	GG	GG	TG	GG	GG	TG	GG	GG	GG	TG	GG	GG	TG	TG	TG	GG	GG	TG	TG	TG	GG	GG	GG	GG	GG	GG	TG	TG	GG	TG	GG
chr1_16864011_A_G	1	16864011	[A/G]	AG	AG	GG	GG	AG	GG	AA	AG	AA	AG	GG	AG	AA	AA	AG	AA	AA	AG	GG	AG	AG	GG	AG	AG	AG	AG	AG	GG	GG	AG	AG	AA	GG	GG	GG	GG	AG	AG	AG	AG	AA	GG	GG	AA	AG	AG
chr1_16866207_A_G	1	16866207	[A/G]	AG	AG	GG	GG	AG	GG	AA	AG	AG	AG	GG	AG	AA	AA	AG	AA	AA	GG	GG	AG	AG	GG	GG	GG	AG	GG	AG	GG	GG	AG	AG	AA	GG	GG	GG	GG	AG	AG	AG	AG	AA	GG	GG	AA	AG	AG
chr1_16904389_C_T	1	16904389	[T/C]	TC	CC	CC	CC	CC	CC	TC	CC	CC	CC	CC	CC	TC	CC	CC	TC	TC	CC	CC	TC	TC	CC	CC	CC	TC	CC	CC	CC	CC	CC	TC	CC	CC	CC	CC	CC	TC	CC	CC	TC	TC	CC	CC	TC	CC	CC
chr1_16906729_A_C	1	16906729	[A/C]	AC	AC	CC	AC	AC	CC	AA	AC	AC	AC	CC	AC	AA	AA	AC	AA	AA	CC	CC	AC	AC	CC	AC	CC	AC	AC	AC	CC	CC	AC	AA	AA	CC	CC	CC	AC	AC	AC	AC	AC	AA	CC	CC	AA	AC	AC
chr1_1695157_A_G	1	1695157	[A/G]	AG	AA	AG	AA	AG	AG	AA	AA	AA	AA	AA	AA	AA	AG	AA	AA	AG	AG	AA	AG	AA	AA	AA	AG	AA	AG	AA	AA	AA	AG	AA	AA	AA	AA	AG	AA	AA	AA	AG	AG	AA	AA	AA	AA	AA	AA
chr1_16967062_A_G	1	16967062	[A/G]	AA	AA	AA	AG	AA	AA	AA	AA	AA	AA	AA	AA	AA	AA	AA	AA	AA	AA	AA	AA	AA	AA	AA	AA	AA	AG	AA	AA	AA	AA	AG	AA	AA	AA	AA	AG	AA	AA	AA	AA	AA	AA	AA	AA	AA	AA
chr1_16977489_A_G	1	16977489	[A/G]	AA	AA	GG	AA	AG	GG	AA	AG	AA	AG	AG	AG	AA	AA	AG	AA	AA	AG	AG	AA	AG	AG	AA	AA	AG	AA	AA	AG	AG	AG	AA	AA	AG	AG	AG	AG	AA	AA	AG	AG	AA	AG	AG	AA	AG	AA
chr1_17048242_A_G	1	17048242	[A/G]	AA	AA	GG	AA	AG	GG	AA	AG	AG	AG	AG	AG	AA	AA	AG	AA	AA	AG	AG	AA	AG	AG	AA	AA	AG	AA	AA	AG	AG	AG	AA	AA	AG	AG	AG	AG	AA	AA	AG	AG	AA	AG	AG	AA	AG	AA
chr1_17139876_A_G	1	17139876	[A/G]	GG	AA	GG	GG	AG	GG	AA	AG	AG	AG	GG	AG	AG	AA	AG	AG	AG	GG	GG	GG	GG	GG	GG	GG	AG	GG	AG	AG	GG	AG	GG	AA	GG	GG	GG	AG	AG	AG	AA	AA	AG	GG	AG	AG	AG	AA
chr1_17167398_A_G	1	17167398	[A/G]	GG	GG	GG	GG	GG	GG	GG	GG	GG	GG	GG	GG	GG	GG	GG	GG	GG	AG	GG	GG	GG	GG	GG	AG	GG	AG	GG	GG	GG	GG	GG	GG	GG	GG	GG	GG	GG	GG	GG	GG	GG	GG	GG	GG	GG	GG
chr1_17202271_A_G	1	17202271	[A/G]	GG	AG	AG	GG	AG	GG	GG	GG	AG	AG	AG	GG	GG	GG	AG	GG	GG	AG	GG	GG	AG	AG	GG	GG	AG	GG	GG	AG	AA	AG	GG	GG	AG	AG	GG	GG	GG	GG	GG	GG	GG	AG	GG	GG	AG	AG
chr1_17217214_A_G	1	17217214	[A/G]	GG	AG	AG	GG	AG	GG	GG	GG	AG	AG	AG	GG	GG	GG	AG	GG	GG	AG	GG	GG	AG	AG	GG	GG	AG	GG	GG	AG	AA	AG	GG	GG	AG	AG	GG	GG	GG	GG	GG	GG	GG	AG	GG	GG	AG	AG
chr1_17218476_A_G	1	17218476	[A/G]	GG	GG	GG	GG	GG	GG	GG	GG	GG	GG	GG	GG	GG	GG	GG	GG	GG	AG	GG	GG	GG	GG	GG	AG	GG	AG	GG	GG	GG	GG	GG	GG	GG	GG	GG	GG	GG	GG	GG	GG	GG	GG	GG	GG	GG	GG
chr1_17218655_A_G	1	17218655	[A/G]	AA	AA	AA	AA	AA	AA	AA	AA	AA	AA	AA	AA	AA	AA	AA	AA	AA	AG	AA	AA	AA	AA	AA	AG	AA	AG	AA	AA	AA	AA	AA	AA	AA	AA	AA	AA	AA	AA	AA	AA	AA	AA	AA	AA	AA	AA
chr1_17324608_G_T	1	17324608	[T/G]	TG	TT	TT	TT	TT	TT	TT	TT	TT	TT	TT	TT	TG	TT	TT	TG	TG	TT	TT	TG	TG	TT	TT	TT	TT	TT	TT	TT	TT	TT	TG	TT	TT	TT	TG	TT	TT	TT	TT	TT	TG	TT	TT	TG	TT	TT
chr1_17373491_A_G	1	17373491	[A/G]	AA	AA	AA	AA	AG	AA	AA	AG	AA	AA	AA	AG	AA	GG	AA	AA	AG	AA	AA	AA	AA	AA	AA	AA	AA	AA	AG	AA	AA	AG	AA	AG	AA	AA	AA	AA	AA	AA	AG	AG	AG	AA	AA	AA	AA	AA
chr1_17402591_C_T	1	17402591	[T/C]	TC	TT	TC	TC	TC	TT	TT	TT	TC	TC	TC	TT	TT	TT	TC	TT	TT	TC	TC	TC	TC	TC	TC	TC	TC	TC	TC	TC	TC	TC	TC	TT	TT	TT	TT	TC	TC	TC	TT	TT	TT	TC	TT	TT	TC	TT
chr1_17402882_C_T	1	17402882	[T/C]	CC	TC	CC	CC	CC	CC	CC	CC	CC	CC	CC	CC	CC	CC	CC	CC	CC	TC	TC	CC	CC	CC	CC	TC	CC	TC	CC	CC	TC	CC	CC	CC	TC	TC	CC	TC	CC	CC	TC	CC	CC	CC	CC	CC	CC	TC
chr1_17451211_A_G	1	17451211	[A/G]	AG	GG	AA	AG	AG	AA	GG	AG	AG	AG	AA	AG	GG	GG	AG	GG	GG	AG	AG	AG	AG	AA	AG	AG	AG	GG	AG	AG	AG	AG	GG	GG	AG	AG	AG	GG	AG	AG	GG	GG	GG	AA	AG	GG	AG	GG
chr1_17472553_A_G	1	17472553	[A/G]	GG	AG	AG	GG	GG	AA	GG	AG	GG	GG	GG	AG	GG	GG	GG	GG	GG	GG	GG	GG	GG	GG	GG	GG	GG	GG	GG	GG	AG	GG	GG	GG	AA	AA	AG	GG	GG	GG	GG	GG	GG	GG	AG	GG	GG	AG
chr1_17513172_A_G	1	17513172	[A/G]	AA	AG	AG	AG	AG	GG	AG	GG	AG	AG	AA	GG	AG	GG	AG	AG	AG	AG	AG	AA	AA	AA	AA	AG	AA	GG	AG	AA	AA	AG	AG	GG	AG	AG	AG	GG	AA	AG	GG	AG	AG	AA	AG	AG	AG	AG
chr1_17549134_A_G	1	17549134	[A/G]	AA	AG	AA	AA	AG	AA	AG	AG	AG	AG	AA	AG	AG	GG	AG	AG	AG	AG	AG	AA	AA	AA	AA	AG	AA	AG	AG	AA	AA	AG	AA	GG	AA	AA	AA	AG	AA	AG	GG	AG	AG	AA	AA	AG	AG	AG
chr1_17556282_A_G	1	17556282	[A/G]	GG	AG	GG	GG	AG	GG	AG	AG	AG	AG	GG	AG	AG	AA	AG	AG	AG	AG	AG	GG	GG	GG	GG	AG	GG	AG	AG	GG	GG	AG	GG	AA	GG	GG	GG	AG	GG	AG	AA	AG	AG	GG	GG	AG	AG	AG
chr1_1761083_A_C	1	1761083	[A/C]	AA	AC	AA	AC	CC	AA	CC	AC	AC	AC	AC	CC	AC	CC	AC	AC	AA	AA	AC	AA	AA	AA	AA	AA	CC	CC	AA	CC	AC	CC	AA	AA	AA	CC	AA	AC	AC	AC	AA	CC	AA	AA	CC	AC	CC	AC
chr1_1764767_A_G	1	1764767	[A/G]	AG	AG	AG	AG	AA	AG	AA	AG	GG	AG	AG	AA	AG	AA	AG	AG	AG	AG	AG	AG	GG	GG	GG	AG	AA	AA	AG	AA	AG	AA	GG	GG	GG	AA	AG	AG	AG	AG	AG	AG	GG	AG	AA	AG	AG	AG
chr1_17880631_A_G	1	17880631	[A/G]	AG	AA	AA	AA	AA	AA	AA	AA	AA	AA	AA	AA	AG	AA	AA	AG	AG	AA	AA	AG	AG	AA	AA	AA	AA	AA	AA	AA	AA	AA	AG	AA	AA	AA	AA	AA	AA	AA	AA	AA	AG	AA	AA	AG	AA	AA
chr1_17880961_A_G	1	17880961	[A/G]	AG	AA	AA	AA	AA	AA	AA	AA	AA	AA	AA	AA	AG	AA	AA	AG	AG	AA	AA	AG	AG	AA	AA	AA	AA	AA	AA	AA	AA	AA	AG	AA	AA	AA	AA	AA	AA	AA	AA	AA	AG	AA	AA	AG	AA	AA
chr1_17908184_C_T	1	17908184	[T/C]	TC	CC	TC	CC	TC	TT	CC	TT	TC	TC	CC	TT	TC	TT	CC	TC	TT	CC	CC	TC	TC	CC	CC	CC	CC	CC	TC	CC	CC	TC	TC	TT	TC	TC	TC	CC	CC	TC	TC	TC	TT	CC	TC	TC	CC	CC
chr1_17951118_A_C	1	17951118	[A/C]	AC	AA	AA	AA	AA	AA	AA	AA	AA	AA	AA	AA	AC	AA	AA	AC	AC	AA	AA	AC	AC	AA	AA	AC	AA	AC	AA	AA	AA	AA	AC	AA	AA	AA	AA	AA	AA	AA	AA	AA	AC	AA	AA	AC	AA	AA
chr1_17969189_C_T	1	17969189	[T/C]	CC	TC	CC	CC	CC	CC	TC	CC	CC	CC	CC	CC	TC	TC	TC	TC	TC	CC	CC	CC	CC	CC	CC	CC	CC	CC	TC	CC	CC	CC	CC	CC	CC	CC	CC	CC	CC	CC	TC	TC	TC	CC	CC	TC	TC	TC
chr1_18013177_C_T	1	18013177	[T/C]	TT	TC	TT	TT	TC	TT	CC	TT	TT	TT	TT	TC	TC	TC	TC	TT	TT	TC	TC	TT	TT	TT	TT	TT	TC	TT	TT	TT	TT	TC	TT	TC	TT	TT	TT	TC	TC	TT	TC	TC	TT	TT	TT	TC	TC	TC
chr1_18021871_A_G	1	18021871	[A/G]	GG	GG	AG	GG	AG	GG	GG	AG	AG	AG	AG	GG	GG	GG	AG	GG	AG	AG	AG	GG	AG	GG	GG	GG	AG	GG	AG	AG	AG	AG	GG	GG	GG	GG	GG	AG	GG	GG	AA	GG	AG	AG	GG	GG	AG	GG
chr1_18047795_A_G	1	18047795	[A/G]	AA	AG	AA	AA	AG	AA	AG	AG	AG	AG	AA	AG	AG	GG	AG	AG	AG	AA	AA	AA	AA	AA	AA	AA	AA	AA	AG	AA	AA	AG	AA	GG	AA	AA	AA	AA	AA	AG	AG	AG	AG	AA	AA	AG	AG	AG
chr1_18083420_G_T	1	18083420	[T/G]	TT	TG	TT	TT	TG	TT	TG	TT	TG	TG	TT	TG	TG	TT	TG	TG	TT	TT	TT	TT	TT	TT	TT	TT	TT	TT	TT	TT	TT	TG	TT	TG	TT	TT	TT	TT	TT	TG	TT	TT	TT	TT	TT	TG	TG	TG
chr1_18105883_C_T	1	18105883	[T/C]	CC	CC	CC	CC	CC	CC	CC	TC	CC	CC	CC	CC	CC	TC	CC	CC	TC	CC	TC	CC	CC	CC	CC	CC	CC	CC	TC	CC	CC	CC	CC	TC	CC	CC	CC	TC	CC	CC	TT	CC	TC	CC	CC	CC	CC	CC
chr1_18157904_A_G	1	18157904	[A/G]	AG	AG	AG	AA	AG	GG	GG	GG	AG	AG	AA	GG	GG	AG	AG	GG	GG	AG	AG	AG	AG	AA	AA	AA	AG	AG	AG	AG	AA	AG	AG	GG	AG	AG	GG	AG	AG	AG	GG	GG	GG	AA	GG	GG	AG	AG
chr1_18181446_C_T	1	18181446	[T/C]	TC	TC	CC	CC	TC	CC	TT	TC	TC	TC	CC	TC	TT	TT	TC	TT	TT	TC	CC	TC	TC	CC	CC	TC	TC	TC	TC	CC	CC	TC	TC	TT	CC	CC	CC	CC	TC	TC	TC	TT	TT	CC	CC	TT	TC	TC
chr1_18207009_C_T	1	18207009	[T/C]	TT	TT	TC	TT	TT	CC	TT	TC	TT	TT	TT	TC	TT	TT	TT	TT	TT	TT	TT	TT	TT	TT	TT	TT	TT	TT	TT	TT	TT	TT	TT	TT	TC	TC	TC	TT	TT	TT	TT	TT	TT	TT	TC	TT	TT	TT
chr1_18321760_C_T	1	18321760	[T/C]	TC	CC	CC	TT	CC	CC	CC	CC	CC	CC	TC	CC	CC	CC	CC	CC	CC	CC	TC	TC	CC	TC	TT	TC	CC	TC	TC	CC	CC	CC	TC	CC	CC	CC	CC	TC	TC	TC	CC	CC	CC	TC	CC	CC	CC	CC
chr1_18353212_A_G	1	18353212	[A/G]	AG	AG	AG	AA	GG	AA	GG	AG	GG	GG	AG	AG	GG	AG	GG	GG	GG	GG	AA	AG	GG	AA	AA	AG	GG	AG	AG	AG	AG	GG	AG	GG	AG	AA	AG	AA	AG	AG	AG	GG	GG	AG	AA	GG	GG	AG
chr1_1836149_A_G	1	1836149	[A/G]	AA	AG	AG	GG	AA	AG	AA	AG	AG	AG	AA	AG	AA	AG	AG	GG	GG	GG	AG	AG	AG	AG	AG	GG	AA	AA	AA	AG	AG	AG	AG	AG	GG	AA	AA	AG	AA	AG	AG	AA	AG	AG	AG	AG	AA	AG
chr1_18368208_C_T	1	18368208	[T/C]	TC	TT	TT	TT	TT	TT	TC	TC	TT	TT	TT	TT	TC	TC	TT	TC	CC	TC	TT	TC	TC	TT	TT	TT	TC	TC	TC	TT	TT	TT	TC	TC	TT	TT	TT	TT	TC	TT	TC	TC	CC	TT	TT	TC	TT	TT
chr1_18404031_A_G	1	18404031	[A/G]	AG	GG	AA	GG	AG	AA	AG	AA	AG	AG	AG	AG	AG	AG	AG	AG	AG	AA	AG	AG	AA	GG	GG	GG	AA	AG	AG	AG	AG	AG	AG	AG	AG	AG	AA	AG	AG	GG	AA	AG	AA	AG	AG	AG	AG	GG
chr1_18463066_A_G	1	18463066	[A/G]	AA	AG	AA	AA	AG	AA	AG	AG	AG	AG	AA	AG	AG	AG	AG	AG	AA	AA	AA	AA	AA	AA	AA	AA	AA	AA	AG	AA	AA	AG	AA	GG	AA	AA	AA	AA	AA	AG	AG	AG	AG	AA	AA	AG	AG	AG
chr1_18464186_A_G	1	18464186	[A/G]	GG	AA	AG	AG	AA	GG	AG	AG	AA	AA	AG	AG	AG	AA	AA	AG	AG	AG	AG	GG	AG	AG	AG	AG	AG	AG	AG	AA	AA	AA	AG	AA	AG	AG	GG	AA	GG	AG	AA	AG	AG	AG	AG	AG	AA	AA
chr1_18544195_C_T	1	18544195	[T/C]	CC	TC	CC	CC	TC	CC	TC	TT	TC	TC	CC	TT	TC	TT	TC	TC	CC	CC	CC	CC	CC	CC	CC	CC	CC	CC	TC	CC	CC	TC	CC	TT	CC	CC	CC	CC	CC	TC	TT	TC	TC	CC	CC	TC	TC	TC
chr1_18582851_C_T	1	18582851	[T/C]	CC	CC	CC	CC	CC	CC	CC	CC	CC	CC	CC	CC	CC	CC	CC	CC	CC	CC	CC	CC	CC	CC	TC	CC	CC	CC	CC	CC	CC	CC	CC	CC	TC	CC	CC	CC	CC	CC	CC	CC	CC	CC	CC	CC	CC	CC
chr1_18651435_C_T	1	18651435	[T/C]	TC	CC	CC	CC	TC	CC	TC	TC	TC	TC	CC	TC	TC	TC	CC	TT	TT	TC	CC	TC	TC	TC	TC	CC	TC	TC	TC	CC	CC	TC	TC	TC	TC	CC	TC	CC	TC	TC	TT	TC	TT	CC	CC	TC	TC	TC
chr1_18654390_C_T	1	18654390	[T/C]	CC	TC	CC	CC	TC	CC	TC	TC	TC	TC	CC	TC	TC	TT	TC	TC	TC	CC	CC	CC	CC	CC	CC	CC	CC	CC	TC	CC	CC	TC	CC	TT	CC	CC	CC	CC	CC	TC	TC	TC	TC	CC	CC	TC	TC	TC
chr1_1870587_C_T	1	1870587	[T/C]	TT	TT	TT	TC	TT	TT	TT	TC	TT	TT	TT	TC	TT	TT	TT	TT	TT	TT	TT	TT	TT	TT	TT	TT	TT	TT	TT	TC	TT	TT	TT	TT	TT	TT	TT	TT	TT	TT	TT	TT	TT	TT	TC	TT	TT	TT
chr1_18760209_A_G	1	18760209	[A/G]	AG	GG	AG	AA	AG	GG	GG	GG	AG	AG	AA	GG	GG	GG	AG	GG	GG	AG	AA	AG	AG	AG	AG	AG	AG	AG	AG	AG	AG	AG	AG	GG	GG	GG	GG	AA	AG	AG	GG	GG	GG	AA	GG	GG	AG	GG
chr1_18883004_A_C	1	18883004	[A/C]	CC	CC	CC	CC	AC	CC	CC	AC	AC	AC	CC	AC	CC	AA	CC	AC	AC	CC	CC	CC	CC	CC	CC	CC	CC	CC	AC	CC	CC	AC	CC	AA	CC	CC	CC	CC	CC	AC	AC	CC	AC	CC	CC	CC	AC	AC
chr1_18902730_A_G	1	18902730	[A/G]	AA	AA	AG	AA	AG	AA	AA	AG	GG	GG	AG	AA	AA	AG	AG	AA	AG	AG	AG	AA	AG	AG	AA	AA	AG	AA	AA	GG	AG	AG	AA	AG	AA	AA	AA	AG	AA	AG	AA	AA	AA	AG	AG	AA	AA	AA
chr1_18906357_A_G	1	18906357	[A/G]	AA	AA	AG	AA	AG	AA	AA	AA	AG	AG	AG	AA	AA	AA	AG	AA	AA	AG	AG	AA	AG	AA	AA	AA	AG	AA	AA	AG	AG	AG	AA	AA	AA	AA	AA	AG	AA	AA	AA	AA	AA	AG	AA	AA	AA	AA
chr1_18973092_A_C	1	18973092	[A/C]	CC	AC	AC	CC	AC	CC	AC	CC	AC	AC	AC	CC	AC	CC	AA	CC	CC	AC	AC	CC	AC	CC	CC	CC	AC	CC	CC	AC	AC	AC	CC	CC	CC	CC	CC	AC	CC	CC	CC	AC	CC	AC	CC	AC	AC	CC
chr1_19009322_A_G	1	19009322	[A/G]	AA	AG	AA	AA	AA	AA	AG	AG	AA	AA	AA	AA	AG	AA	AG	AA	AG	AA	AA	AA	AA	AA	AA	AA	AA	AA	AA	AA	AA	AA	AA	AA	AA	AA	AA	AA	AA	AA	AA	AG	AA	AA	AA	AG	AG	AA
chr1_19045364_G_T	1	19045364	[T/G]	GG	TT	TT	GG	TT	TT	TG	TT	TT	TT	TG	TT	TG	TT	TT	TG	TG	TG	TG	GG	TG	GG	GG	GG	TG	GG	TG	TG	TT	TT	GG	TT	TG	TT	TG	TG	GG	TG	TG	TG	TG	TG	TG	TG	TT	TT
chr1_19105277_A_C	1	19105277	[A/C]	CC	AC	CC	CC	CC	CC	AC	CC	CC	CC	CC	CC	AC	CC	AC	CC	CC	CC	CC	CC	CC	CC	CC	CC	CC	CC	CC	CC	CC	CC	CC	CC	CC	CC	CC	CC	CC	CC	CC	AC	CC	CC	CC	AC	AC	CC
chr1_19117448_C_T	1	19117448	[T/C]	TT	TT	TT	TT	TT	TT	TT	TT	TT	TT	TT	TT	TT	TT	TT	TT	TT	TT	TT	TT	TT	TT	TC	TT	TT	TT	TT	TT	TT	TT	TT	TT	TT	TT	TT	TT	TT	TT	TC	TT	TT	TT	TT	TT	TT	TT
chr1_19151567_C_T	1	19151567	[T/C]	TT	TC	CC	TC	TC	CC	TT	TC	TC	TC	TC	TC	TT	TT	TC	TT	TT	TC	TC	TT	TC	TC	TC	TT	TC	TC	TT	CC	CC	TC	TC	TT	CC	CC	TC	CC	TT	TT	TC	TT	TT	TC	CC	TT	TT	TC
chr1_1915978_A_G	1	1915978	[A/G]	AG	GG	GG	GG	GG	GG	AG	GG	GG	GG	AG	GG	GG	GG	GG	GG	GG	GG	AG	AG	GG	GG	GG	GG	AG	GG	GG	GG	GG	GG	GG	GG	GG	GG	GG	GG	AG	AG	AG	AG	GG	GG	GG	GG	GG	GG
chr1_19186859_A_G	1	19186859	[A/G]	GG	AG	AG	AG	GG	AA	GG	AG	GG	GG	GG	AG	GG	GG	GG	GG	GG	GG	GG	GG	GG	AG	AG	AG	GG	AG	GG	GG	AG	GG	AG	GG	AA	AA	AG	AG	GG	GG	AG	GG	GG	GG	AG	GG	GG	AG
chr1_19224395_A_G	1	19224395	[A/G]	AG	AG	AA	AA	AG	AA	GG	AG	AG	AG	AA	AG	GG	GG	AG	GG	GG	AG	AA	AG	AG	AA	AA	AA	AG	AG	AG	AA	AA	AG	AG	GG	AA	AA	AG	AA	AG	AG	AG	GG	GG	AA	AA	GG	GG	AG
chr1_19231080_C_T	1	19231080	[T/C]	CC	TC	TC	CC	CC	TT	CC	TC	CC	CC	CC	TC	CC	CC	CC	CC	CC	CC	CC	CC	CC	CC	CC	CC	CC	CC	CC	CC	TC	CC	CC	CC	TC	TT	TC	CC	CC	CC	CC	CC	CC	CC	TC	CC	CC	TC
chr1_19258880_C_T	1	19258880	[T/C]	TC	CC	CC	CC	CC	CC	TC	CC	CC	CC	CC	CC	TC	TC	CC	TC	TC	TC	CC	TC	TC	CC	CC	CC	TC	TC	CC	CC	CC	CC	TC	CC	CC	CC	TC	CC	TC	CC	CC	TC	TC	CC	CC	TC	CC	CC
chr1_1941422_A_C	1	1941422	[A/C]	CC	AC	AC	AC	CC	AC	CC	CC	AC	AC	CC	CC	CC	AC	AC	AC	AA	AA	AC	AC	AC	AC	AC	AA	CC	CC	CC	CC	AC	AC	AC	AC	AA	CC	CC	AC	CC	AC	AC	CC	AC	AC	CC	AC	CC	AC
chr1_19434157_C_T	1	19434157	[T/C]	TT	TT	TC	TC	TC	TT	TT	TT	TC	TC	TC	TT	TT	TT	TC	TT	TT	TC	TC	TT	TC	TT	TT	TC	TC	TC	TT	CC	TC	TC	TC	TT	TC	TT	TT	CC	TT	TT	TT	TT	TT	TC	TC	TT	TT	TT
chr1_19473556_A_G	1	19473556	[A/G]	GG	GG	AG	AG	AG	GG	GG	GG	AG	AG	AG	GG	GG	GG	AG	GG	GG	AG	AG	GG	AG	GG	GG	GG	AG	AG	GG	AA	AG	AG	AG	GG	GG	GG	GG	AA	GG	GG	GG	GG	GG	AG	AG	GG	GG	GG
chr1_19509283_A_G	1	19509283	[A/G]	GG	GG	AG	GG	AG	GG	GG	GG	AG	AG	AG	GG	GG	GG	AG	GG	GG	AG	AG	GG	AG	AG	GG	AG	AG	GG	GG	AA	AG	AG	GG	GG	GG	GG	GG	AG	GG	GG	GG	GG	GG	AG	AG	GG	GG	GG
chr1_19545452_C_T	1	19545452	[T/C]	TT	TT	TT	TT	TT	TT	TT	TT	TT	TT	TT	TT	TT	TT	TT	TT	TT	TT	TT	TT	TT	TT	TC	TT	TT	TT	TT	TT	TT	TT	TT	TT	TT	TT	TT	TT	TT	TT	TC	TT	TT	TT	TT	TT	TT	TT
chr1_19565862_C_T	1	19565862	[T/C]	TT	TC	CC	TC	TC	TC	TT	TC	TC	TC	TC	TC	TT	TT	TC	TT	TT	TC	TC	TT	TC	TC	TT	TC	TC	TC	TT	TC	CC	TC	TC	TT	CC	CC	TC	CC	TT	TT	TT	TT	TT	TC	TC	TT	TT	TC
chr1_19576877_A_G	1	19576877	[A/G]	AA	AA	AG	AA	AG	AA	AA	AA	AG	AG	AG	AA	AA	AA	AG	AA	AA	AG	AG	AA	AG	AA	AG	AA	AG	AA	AA	AG	AG	AG	AA	AA	AA	AA	AA	AG	AA	AA	AG	AA	AA	AG	AA	AA	AA	AG
chr1_19616484_A_G	1	19616484	[A/G]	AA	GG	GG	GG	GG	GG	AG	GG	GG	GG	AG	GG	AG	GG	GG	AG	AG	AG	AG	AA	AG	GG	GG	GG	AG	AG	GG	GG	GG	GG	GG	GG	GG	GG	AG	GG	AG	AG	GG	AG	AG	GG	GG	AG	GG	GG
chr1_19686518_A_G	1	19686518	[A/G]	AG	GG	AG	AG	AG	GG	GG	GG	AG	AG	AA	GG	GG	GG	AG	GG	GG	AG	AA	AG	AG	AG	GG	GG	AG	AG	GG	AG	AG	AG	AA	GG	GG	GG	GG	AA	GG	AG	AG	GG	GG	AG	GG	GG	GG	AG
chr1_196881_C_T	1	196881	[T/C]	TT	TT	TT	TT	TT	TT	TC	TT	TT	TT	TC	TT	TT	TT	TT	TT	TT	TT	TC	TT	TT	TC	TT	TT	TC	TT	TC	TT	TT	TT	TT	TT	TT	TT	TT	TC	TC	TC	TC	TT	TT	TC	TT	TT	TT	TT
chr1_19715227_C_T	1	19715227	[T/C]	TC	TC	CC	CC	CC	CC	TC	CC	CC	CC	CC	TC	TC	TC	CC	TC	TT	TC	CC	TC	TC	CC	TC	CC	TC	TC	TC	CC	TC	CC	CC	TC	CC	TC	TC	CC	TC	CC	TC	TC	TT	CC	CC	TC	CC	CC
chr1_19758132_C_T	1	19758132	[T/C]	TC	TC	CC	CC	TC	TC	TT	TC	TC	TC	CC	TC	TT	TT	TC	TT	TT	TC	CC	TC	TC	CC	TC	CC	TC	TC	TC	CC	CC	TC	CC	TT	CC	CC	TC	CC	TC	TC	TT	TT	TT	CC	CC	TT	TT	TC
chr1_1978372_A_C	1	1978372	[A/C]	AA	AC	AA	AC	AC	AA	CC	AC	AC	AC	AC	CC	AC	AC	AC	AC	AA	AA	AC	AA	AA	AA	AA	AA	CC	CC	AA	CC	AC	AC	AA	AA	AA	CC	AC	AC	AC	AC	AA	AC	AA	AA	CC	AC	CC	AC
chr1_19793242_C_T	1	19793242	[T/C]	TC	TT	TC	TT	TC	TT	TT	TT	TC	TC	CC	TT	TT	TT	TC	TT	TT	TC	CC	TC	TC	TT	TT	TT	TC	TT	TT	TC	TC	TC	TC	TT	TT	TT	TT	TC	TT	TC	TT	TT	TT	TC	TT	TT	TT	TC
chr1_19828192_C_T	1	19828192	[T/C]	CC	CC	CC	CC	CC	CC	CC	TC	CC	CC	CC	CC	CC	CC	CC	CC	CC	CC	CC	CC	CC	CC	TC	CC	CC	CC	CC	CC	CC	CC	CC	CC	CC	CC	CC	CC	CC	CC	TC	CC	CC	CC	CC	CC	TC	TC
chr1_19866437_A_C	1	19866437	[A/C]	AA	AA	AC	AC	AA	AC	AA	AC	AA	AA	AA	AC	AA	AA	AA	AA	AA	AA	AA	AA	AA	AA	AA	AA	AA	AC	AA	AA	AA	AA	AC	AA	CC	AC	AC	AC	AA	AA	AA	AA	AA	AA	AC	AA	AA	AA
chr1_19882962_A_C	1	19882962	[A/C]	AA	AC	AA	CC	AA	AA	AA	AA	AA	AA	AA	AA	AA	AA	AA	AA	AA	AA	AA	AA	AA	AC	AC	AC	AA	AC	AC	AA	AC	AA	AC	AA	AA	AC	AA	AC	AC	AA	AA	AA	AA	AC	AA	AA	AA	AA
chr1_19895748_C_T	1	19895748	[T/C]	TC	TC	TT	TT	TT	TT	CC	TC	TC	TC	TT	TC	CC	CC	TC	TC	TC	TC	TT	TC	TC	TT	TC	TT	TC	TC	TC	TT	TT	TT	TT	CC	TT	TT	TC	TT	TC	TC	TC	CC	CC	TT	TT	CC	CC	TC
chr1_19930494_A_C	1	19930494	[A/C]	AC	AA	AA	AA	AA	AA	AC	AC	AC	AC	AA	AC	AC	CC	AA	AC	AC	AC	AA	AC	AC	AA	AA	AA	AC	AC	AC	AA	AA	AA	AA	CC	AA	AA	AC	AA	AC	AC	AC	CC	CC	AA	AA	AC	AC	AC
chr1_19975589_A_G	1	19975589	[A/G]	AG	AA	AG	GG	GG	AG	AA	AA	GG	GG	GG	AA	AA	AA	AG	AG	AG	AG	GG	AG	AG	AG	AG	AG	AG	AG	AG	AG	AG	GG	GG	AG	AA	AA	AA	GG	AG	GG	AA	AA	AA	GG	AA	AA	AA	AG
chr1_19990759_A_G	1	19990759	[A/G]	AG	AA	AG	AG	AG	AA	AA	AA	AG	AG	GG	AA	AA	AA	AG	AA	AA	AG	GG	AG	AG	AA	AA	AA	AG	AG	AA	AG	AG	AG	GG	AA	AA	AA	AA	GG	AA	AG	AA	AA	AA	AG	AA	AA	AA	AG
chr1_19998477_A_G	1	19998477	[A/G]	AG	AA	AA	AA	AA	AA	AG	AG	AA	AA	AA	AA	AG	GG	AA	AG	AG	AG	AA	AG	AG	AA	AA	AA	AG	AG	AA	AA	AA	AA	AA	AG	AA	AA	AG	AA	AG	AA	AA	GG	AG	AA	AA	AG	AG	AG
chr1_2013068_A_G	1	2013068	[A/G]	GG	AG	AG	AG	GG	AG	GG	GG	AG	AG	GG	GG	GG	AG	AG	AG	AA	AA	AG	AG	AG	AG	AG	AG	GG	GG	GG	GG	AG	AG	AG	AG	AA	GG	GG	AG	GG	AG	AG	GG	AG	AG	GG	AG	GG	AG
chr1_2049117_G_T	1	2049117	[T/G]	TT	TG	TG	TG	TT	TG	TT	TT	TG	TG	TT	TT	TT	TG	TG	TG	GG	GG	TG	TG	TG	TG	TG	TG	TT	TT	TT	TT	TG	TG	TG	TG	GG	TT	TT	TG	TT	TG	TG	TT	TG	TG	TT	TG	TT	TG
chr1_20625147_A_G	1	20625147	[A/G]	AG	AG	AG	AG	AA	AG	GG	AG	AA	AA	AA	GG	GG	AA	AG	AG	AG	AG	AA	AG	AG	GG	AG	AG	AG	GG	GG	AA	AA	AA	AG	AA	GG	AG	GG	AG	GG	AA	AG	AG	GG	AG	AG	GG	AG	AA
chr1_20641842_C_T	1	20641842	[T/C]	TC	TT	TC	TT	TC	TT	TT	TT	TC	TC	TC	TT	TT	TT	TC	TT	TT	TC	CC	TC	TC	TT	TT	TT	TC	TT	TT	TC	TC	TC	TC	TT	TT	TT	TT	TC	TT	TC	TT	TT	TT	TC	TT	TT	TT	TC
chr1_20642990_A_G	1	20642990	[A/G]	AG	GG	AG	AG	GG	AG	AG	AG	GG	GG	GG	AG	AG	GG	GG	AG	AG	AG	GG	AG	AG	AA	AG	AG	AG	AA	AG	GG	GG	GG	AG	GG	AA	AG	AA	AG	AA	GG	GG	AG	AG	AG	AG	AG	GG	GG
chr1_20648785_C_T	1	20648785	[T/C]	TC	TT	TC	CC	TT	TC	TC	CC	TC	TC	TC	TC	TC	CC	TT	CC	CC	TC	TT	TC	TC	CC	TC	CC	TC	CC	TC	TC	TT	TT	TC	CC	CC	TC	CC	TC	CC	TC	TC	CC	TC	TC	CC	TC	TC	TC
chr1_20723234_C_T	1	20723234	[T/C]	TT	TT	TT	TC	TT	TT	TT	TC	TT	TT	TC	TT	TT	CC	TT	TC	TC	TT	TT	TT	TT	TC	TC	CC	TT	CC	TC	TT	TT	TT	TC	TC	TT	TT	TT	TC	TC	TT	TT	TC	TT	TC	TT	TT	TC	TC
chr1_20750265_C_T	1	20750265	[T/C]	TC	TC	CC	CC	CC	CC	TC	TC	CC	CC	TC	CC	TC	TT	CC	TT	TT	CC	CC	TC	TC	CC	TC	CC	TC	CC	CC	CC	TC	CC	CC	TC	CC	TC	TC	CC	TC	CC	TC	TT	TC	CC	CC	TC	TC	TC
chr1_2083858_A_C	1	2083858	[A/C]	AA	AC	AC	AC	AA	AC	AA	AA	AC	AC	AA	AA	AA	AC	AC	AC	CC	CC	AC	AC	AC	AC	AC	AC	AA	AA	AA	AA	AC	AC	AC	AC	CC	AA	AA	AC	AA	AC	AC	AA	AC	AC	AA	AC	AA	AC
chr1_20870639_A_C	1	20870639	[A/C]	AC	CC	CC	CC	CC	CC	AC	CC	CC	CC	CC	CC	AC	CC	CC	AC	AC	CC	CC	AC	AC	CC	CC	CC	AC	AC	CC	CC	CC	CC	CC	CC	CC	CC	AC	CC	AC	CC	CC	AC	AC	CC	CC	AC	CC	CC
chr1_20879274_C_T	1	20879274	[T/C]	CC	TC	CC	CC	CC	TC	TC	CC	CC	CC	CC	CC	TC	CC	TC	CC	CC	CC	TC	CC	CC	CC	CC	CC	CC	CC	CC	CC	CC	CC	TC	CC	CC	CC	CC	TC	CC	CC	CC	CC	CC	CC	CC	TC	TC	CC
chr1_20902008_G_T	1	20902008	[T/G]	GG	GG	TG	GG	GG	TG	GG	TT	GG	GG	TG	TG	GG	TT	GG	TG	TG	GG	GG	GG	GG	GG	TG	TG	GG	GG	GG	TG	GG	GG	GG	TG	TT	TG	TG	GG	GG	GG	GG	TG	GG	GG	TT	GG	TG	TG
chr1_20933816_C_T	1	20933816	[T/C]	CC	TC	CC	CC	TC	CC	TC	TC	TC	TC	TC	CC	TC	TT	TC	TC	TC	CC	TC	CC	CC	CC	CC	CC	CC	CC	TC	CC	CC	TC	TC	TT	CC	CC	CC	TC	CC	TC	TC	TC	TC	CC	CC	TC	TT	TC
chr1_20944785_A_G	1	20944785	[A/G]	GG	AG	GG	GG	GG	AG	GG	GG	GG	GG	GG	AG	GG	GG	GG	GG	GG	AG	GG	GG	GG	GG	GG	GG	GG	AG	GG	GG	AG	GG	GG	GG	GG	AG	GG	GG	GG	GG	AG	GG	GG	GG	GG	GG	GG	GG
chr1_20985372_C_T	1	20985372	[T/C]	CC	TC	CC	CC	TC	TC	TC	TC	TC	TC	TC	TC	TC	TT	TC	TC	TC	CC	TC	CC	CC	CC	CC	CC	CC	CC	TC	CC	CC	TC	TC	TT	CC	CC	CC	TC	CC	TC	TC	TC	TC	CC	CC	TC	TT	TC
chr1_21007656_A_G	1	21007656	[A/G]	AG	AG	AA	AA	AG	AG	GG	AG	AG	AG	AG	AG	GG	AG	AG	AG	GG	AA	AG	AG	AG	AA	AA	AG	AG	AG	AG	AA	AA	AG	AG	GG	AA	AA	AG	AG	AG	AG	GG	AG	GG	AA	AA	GG	GG	AG
chr1_21076865_A_G	1	21076865	[A/G]	AA	AA	AG	GG	AA	AG	AA	AG	AG	AA	AA	AG	AA	AA	AA	AA	AA	AG	AA	AA	AA	GG	AG	GG	AA	AG	AG	AG	AG	AA	AG	AA	GG	AG	AG	AG	AG	AA	AA	AA	AA	AG	GG	AA	AA	AG
chr1_21104634_A_C	1	21104634	[A/C]	AC	CC	AC	CC	AA	CC	CC	AC	CC	AC	AC	CC	CC	AC	AC	CC	CC	CC	AC	AC	AC	CC	CC	CC	AC	CC	CC	AA	CC	AA	CC	AC	CC	CC	CC	CC	CC	AC	CC	CC	CC	AC	AC	CC	AC	AC
chr1_21111153_C_T	1	21111153	[T/C]	CC	TC	CC	CC	TC	TC	TC	TC	TC	TC	TC	TC	TC	TT	TC	TC	TC	CC	TC	CC	CC	CC	TC	CC	CC	CC	TC	CC	CC	TC	TC	TT	CC	CC	CC	TC	CC	TC	TT	TC	TC	CC	CC	TC	TT	TC
chr1_21146880_A_G	1	21146880	[A/G]	AG	AA	AA	AA	AA	AG	AG	AA	AA	AA	AG	AA	AG	AG	AA	GG	GG	AG	AA	AG	AG	AA	AA	AA	AG	AA	AG	AA	AA	AA	AA	AA	AA	AA	AG	AA	AG	AA	AG	GG	GG	AA	AA	AG	AA	AA
chr1_21179164_G_T	1	21179164	[T/G]	TG	GG	TT	TG	TG	TG	GG	TG	TG	TG	TG	TG	GG	GG	TG	GG	GG	TG	TG	TG	TG	TT	TG	TT	TG	TT	TG	TT	TG	TG	TG	GG	TT	TG	TG	TG	TG	TG	GG	GG	GG	TT	TT	GG	GG	TG
chr1_2119583_G_T	1	2119583	[T/G]	TG	TT	TG	TT	TG	TG	TT	TG	TT	TT	TG	TT	TG	TT	TT	TT	TT	TT	TT	TT	TG	TG	TG	TG	TT	TT	GG	TT	TT	TT	TG	TG	TT	TT	TG	TT	TG	TT	TG	TT	TG	TG	TT	TT	TT	TT
chr1_21223815_A_G	1	21223815	[A/G]	GG	AG	GG	GG	AG	AG	AG	AG	AG	AG	AG	AG	AG	AA	AG	AG	AG	GG	AG	GG	GG	GG	GG	GG	GG	GG	AG	GG	GG	AG	AG	AA	GG	GG	GG	AG	GG	AG	AG	AG	AG	GG	GG	AG	AA	AG
chr1_21258195_G_T	1	21258195	[T/G]	TG	GG	TT	TT	TG	TG	GG	TG	TG	TG	TG	TG	GG	GG	TG	GG	GG	TG	TG	TG	TG	TT	TG	TT	TG	TG	TG	TT	TG	TG	TG	GG	TT	TG	TG	TG	TG	TG	GG	GG	GG	TT	TT	GG	GG	TG
chr1_21373487_C_T	1	21373487	[T/C]	TC	TT	TT	TT	TT	TT	TC	TT	TT	TT	TT	TT	TC	TT	TT	TC	TC	TC	TT	TC	TC	TT	TT	TT	TC	TT	TT	TT	TT	TT	TT	TT	TT	TT	TC	TT	TC	TT	TT	TC	TC	TT	TT	TC	TT	TT
chr1_21394971_C_T	1	21394971	[T/C]	TT	TC	TT	TT	TT	TC	TC	TT	TC	TC	TC	TT	TC	TT	TC	TC	TC	TT	TC	TT	TT	TT	TT	TT	TT	TT	TC	TT	TT	TT	TC	TC	TT	TT	TT	TC	TT	TC	TC	TC	TC	TT	TT	TC	TC	TT
chr1_21405071_C_T	1	21405071	[T/C]	TC	CC	CC	CC	CC	CC	TC	CC	CC	CC	CC	CC	TC	CC	CC	TC	TC	TC	CC	TC	TC	CC	CC	CC	TC	CC	CC	CC	CC	CC	CC	CC	CC	CC	TC	CC	TC	CC	CC	TC	TC	CC	CC	TC	CC	CC
chr1_21430574_A_G	1	21430574	[A/G]	AA	AG	AA	AA	AA	AA	GG	AG	AG	AG	AA	AA	GG	AG	AG	AA	AA	AA	AG	AA	AA	AA	AA	AA	AA	AA	AG	AA	AA	AA	AG	GG	AA	AA	AA	AG	AA	AG	AG	GG	GG	AA	AA	GG	GG	AG
chr1_21473096_C_T	1	21473096	[T/C]	TT	CC	TT	TT	TC	TT	TC	TT	TT	TT	TT	TC	TC	CC	TC	TT	TC	TT	TC	TT	TT	TT	TT	TT	TT	TT	TT	TT	TT	TC	TC	TC	TT	TT	TT	TC	TT	TT	TC	TT	TT	TT	TT	TC	TC	TT
chr1_21503298_C_T	1	21503298	[T/C]	TC	CC	TT	TT	TC	TC	CC	TC	TC	TC	TC	TC	CC	CC	TC	CC	CC	TC	TC	TC	TC	TT	TT	TT	TT	TT	TC	TT	TT	TC	TC	CC	TT	TT	TC	TC	TC	TC	TC	CC	CC	TT	TT	CC	CC	TC
chr1_21600956_A_G	1	21600956	[A/G]	AG	AA	AA	AA	AA	AA	AG	AA	AA	AA	AA	AA	AG	AA	AA	AG	AG	GG	AA	AG	AG	AA	AA	AA	AA	AA	AA	AA	AA	AA	AA	AA	AA	AA	AG	AA	AG	AA	AA	AG	AG	AA	AA	AG	AA	AA
chr1_21610516_C_T	1	21610516	[T/C]	TC	TT	TC	CC	TC	TT	TT	TT	TC	TT	TC	TT	TT	TT	TC	TT	TT	TC	TC	TC	TT	TC	CC	TC	TC	TC	CC	TC	TC	TT	TC	TT	TT	TT	TT	TC	TC	TC	TT	TT	TC	CC	TT	TC	TT	TC
chr1_21676342_A_C	1	21676342	[A/C]	CC	CC	CC	CC	CC	CC	CC	CC	AC	AC	AC	CC	CC	AC	CC	AC	CC	CC	CC	CC	CC	CC	CC	CC	CC	CC	CC	CC	CC	CC	CC	AA	CC	CC	CC	CC	CC	AC	CC	CC	CC	CC	CC	CC	CC	CC
chr1_21713586_A_G	1	21713586	[A/G]	AG	AA	GG	GG	AG	AG	AG	AG	AG	AG	AG	AG	AA	AA	AG	AA	AA	AG	AG	AG	AG	GG	GG	GG	GG	GG	GG	GG	AG	AG	AG	AA	GG	AG	AG	AG	GG	AG	AG	AG	AG	GG	GG	AG	AG	AG
chr1_21718827_A_G	1	21718827	[A/G]	AG	GG	AA	AA	AG	AG	AG	AG	AG	AG	AG	AG	GG	GG	AG	GG	GG	AG	AG	AG	AG	AA	AA	AA	AA	AA	AA	AA	AG	AG	AG	GG	AA	AG	AG	AG	AA	AG	AG	AG	AG	AA	AA	AG	AG	AG
chr1_21762270_C_T	1	21762270	[T/C]	CC	TT	TT	TT	TT	TT	TC	TT	TT	TT	TT	TT	TC	TT	TT	TC	TC	TC	TT	CC	CC	TT	TT	CC	CC	TT	TT	TT	TT	TT	TT	TT	TT	TT	TC	TT	CC	TT	TT	TC	TC	CC	TT	TC	TT	TT
chr1_21790591_C_T	1	21790591	[T/C]	CC	TT	CC	CC	TC	CC	TC	TC	TC	TC	CC	TC	TC	TT	TC	CC	TC	CC	TC	CC	CC	CC	CC	CC	CC	CC	TC	CC	CC	TC	TC	TT	CC	CC	CC	TC	CC	TC	TC	CC	TC	CC	CC	TC	TT	TC
chr1_21860087_G_T	1	21860087	[T/G]	TG	TT	TT	TT	TT	TG	TG	TT	TT	TG	TG	TT	TG	TT	TT	GG	TG	TG	TT	TG	GG	TT	TT	TG	TG	TT	TT	TT	TG	GG	TT	TT	TT	TG	TG	TT	TG	TT	TG	GG	TG	TT	TT	TG	TT	TT
chr1_21931422_C_T	1	21931422	[T/C]	TT	TT	TC	TT	TT	CC	TT	CC	TT	TT	TC	CC	TT	TC	TT	TC	TC	TT	TT	TT	TT	TT	TT	TT	TT	TT	TC	TC	TT	TT	TT	TT	TC	TC	TC	TT	TT	TT	TT	TC	TC	TT	TC	TT	TC	TC
chr1_21967275_A_G	1	21967275	[A/G]	AG	AA	GG	GG	AG	AG	AA	AG	AG	AA	AG	AG	AA	AA	AG	AA	AA	AG	AG	AG	AA	GG	GG	GG	AG	GG	AG	GG	AG	AA	AG	AA	GG	AG	AG	AG	AG	AG	AA	AA	AA	GG	GG	AA	AA	AG
chr1_22066956_G_T	1	22066956	[T/G]	TG	GG	TT	TG	TG	TG	GG	TG	TG	GG	TG	TG	GG	GG	TG	GG	GG	TG	TG	TG	GG	TG	TT	TT	TG	TT	TG	TT	TG	GG	TG	GG	TT	TG	TG	TG	TG	TG	GG	GG	GG	TT	TT	GG	GG	TG
chr1_22075765_C_T	1	22075765	[T/C]	TC	TT	TC	TC	TC	TT	TT	TT	TT	TT	TC	TT	TT	TT	TC	TT	TT	TT	TC	TC	TT	TC	TT	TT	TC	TC	TT	TC	TT	TT	TT	TT	TT	TT	TT	TT	TT	TC	TT	TT	TT	TC	TT	TT	TT	TT
chr1_22107348_G_T	1	22107348	[T/G]	TG	TT	TG	TG	TG	TT	TT	TT	TG	TT	TG	TT	TT	TT	TG	TT	TT	TG	TG	TG	TT	TG	GG	TG	TG	TG	TG	TG	TG	TT	TG	TT	TG	TT	TT	TG	TG	TG	TT	TT	TT	GG	TG	TT	TT	TG
chr1_22133457_A_C	1	22133457	[A/C]	AC	CC	AC	CC	AC	CC	CC	CC	CC	CC	AC	CC	CC	CC	AC	CC	CC	CC	AC	AC	CC	CC	CC	CC	AC	AC	CC	CC	CC	CC	CC	CC	CC	CC	CC	CC	CC	AC	CC	CC	CC	AC	CC	CC	CC	CC
chr1_22184356_C_T	1	22184356	[T/C]	TT	CC	TT	TT	TC	TC	TC	TT	TT	TC	TC	TC	TC	TC	TC	TT	TC	TT	TC	TT	TC	TT	TT	TT	TC	TT	TT	TT	TC	CC	TC	TC	TT	TC	TT	TC	TT	TT	CC	TC	TT	TT	TT	TC	TC	TT
chr1_22186509_C_T	1	22186509	[T/C]	CC	CC	CC	TT	CC	CC	CC	CC	TC	CC	CC	CC	CC	CC	CC	CC	CC	TC	CC	CC	CC	TT	TT	TC	CC	TC	TC	TC	TC	CC	TC	CC	TC	CC	CC	TC	TC	CC	CC	CC	CC	TC	TC	CC	CC	TC
chr1_22216753_A_G	1	22216753	[A/G]	GG	AA	GG	GG	AG	AG	AG	AG	AG	AG	AG	AG	AG	AA	AG	AG	AG	GG	AG	GG	GG	GG	GG	GG	GG	GG	AG	GG	GG	GG	AG	AA	GG	AG	GG	AG	GG	AG	AG	AG	AG	GG	GG	AG	AA	AG
chr1_22273966_A_G	1	22273966	[A/G]	AG	AA	AG	GG	AG	AA	AA	AA	AG	AA	AG	AA	AA	AA	AG	AA	AA	AG	AG	AG	AA	AG	GG	AG	AG	GG	GG	GG	AG	AA	AG	AA	AG	AA	AA	AG	AG	AG	AA	AA	AG	GG	GG	AG	AA	AG
chr1_22322441_G_T	1	22322441	[T/G]	GG	TT	TG	TG	TG	TT	TG	TT	TT	TT	TG	TT	TG	TT	TG	GG	TG	TG	TG	GG	TG	TG	GG	TG	TG	GG	GG	TG	TT	TT	TG	TT	TG	TT	TG	TG	GG	TG	TT	TG	GG	GG	TG	GG	TT	TT
chr1_22328219_C_T	1	22328219	[T/C]	CC	TC	CC	TC	TC	TC	TC	TC	TC	TC	TC	CC	TC	TC	TC	CC	CC	CC	TC	CC	CC	TC	TC	TC	CC	TC	TC	TC	CC	CC	TT	TC	CC	TC	CC	TT	TC	TC	TC	TC	CC	TC	CC	CC	TC	TC
chr1_22359683_A_G	1	22359683	[A/G]	AG	AA	GG	GG	AG	AG	AA	AG	AG	AG	AG	AG	AA	AA	AG	AA	AA	AG	AG	AG	AG	GG	GG	GG	GG	GG	GG	GG	GG	GG	AG	AA	GG	AG	AG	AG	AG	AG	AG	AA	AG	GG	GG	AG	AG	AG
chr1_22428538_C_T	1	22428538	[T/C]	TC	TT	TT	TT	TT	TT	TT	TT	TT	TT	TT	TT	TC	TT	TT	TC	TC	TT	TT	TC	TC	TT	TT	TT	TT	TT	TT	TT	TT	TT	TT	TT	TT	TT	TC	TT	TT	TT	TT	TT	TC	TT	TT	TC	TT	TT
chr1_2243289_A_G	1	2243289	[A/G]	AG	AA	AG	AA	AG	AG	AA	AG	AA	AA	AG	AA	AG	AA	AA	AA	AA	AA	AA	AA	AG	AG	AG	AG	AA	AA	AG	AA	AA	AA	AG	AG	AA	AA	AG	AA	AG	AA	AG	AA	AG	AA	AA	AA	AA	AA
chr1_22466694_A_C	1	22466694	[A/C]	AA	AA	AA	AA	AA	AA	AA	AA	AA	AA	AA	AA	AA	AA	AA	AA	AA	AA	AA	AA	AA	AA	AA	AC	AA	AC	AA	AC	AC	AC	AA	AA	AC	AA	AA	AA	AA	AA	AA	AA	AA	AA	AC	AA	AA	AA
chr1_22481214_A_G	1	22481214	[A/G]	AA	AA	AA	AA	AA	AA	AA	AA	AA	AA	AA	AA	AA	AA	AA	AA	AA	AA	AA	AA	AA	AA	AA	AG	AA	AG	AA	AG	AG	AG	AA	AA	AG	AA	AA	AA	AA	AA	AA	AA	AA	AA	AG	AA	AA	AA
chr1_22498675_A_G	1	22498675	[A/G]	AA	GG	AA	AA	AG	AA	AG	AG	AA	AA	AA	AG	AG	AA	AG	AA	AG	AA	AG	AA	AA	AA	AA	AA	AA	AA	AA	AA	AA	AA	AG	AG	AA	AG	AG	AG	AA	AA	AG	AG	AA	AA	AA	AA	AG	AG
chr1_22540675_A_G	1	22540675	[A/G]	GG	GG	GG	GG	AG	GG	GG	GG	GG	GG	GG	GG	GG	GG	GG	GG	GG	GG	GG	GG	GG	GG	GG	GG	GG	GG	GG	AG	GG	GG	GG	AG	GG	GG	GG	GG	GG	GG	GG	GG	GG	GG	AA	GG	GG	GG
chr1_22575141_A_G	1	22575141	[A/G]	AA	AA	AA	AA	AG	AG	AA	AA	AG	AG	AG	AA	AA	GG	AA	AG	AA	AA	AA	AA	AA	AA	AA	AA	AA	AA	AA	AA	AA	AA	AA	GG	AA	AA	AG	AA	AA	AG	AA	AA	AA	AA	AG	AA	AA	AA
chr1_22609084_C_T	1	22609084	[T/C]	CC	TT	TC	TC	TC	TT	TT	TT	TT	TT	TC	TT	TC	TT	TC	TC	TC	TT	TC	CC	TC	TC	TC	TT	TC	TC	TC	TT	TT	TT	TC	TT	TT	TT	TT	TC	TT	TC	TT	TT	CC	TC	TT	CC	TT	TT
chr1_2262939_C_T	1	2262939	[T/C]	CC	TC	CC	TC	CC	CC	TT	TC	TC	CC	TC	TT	TC	TC	TC	CC	CC	CC	TC	CC	CC	CC	CC	CC	TT	TT	CC	TT	TC	CC	CC	CC	CC	TT	TC	TC	TC	TC	CC	TC	CC	CC	TT	TC	TT	TC
chr1_22644187_C_T	1	22644187	[T/C]	CC	CC	TC	CC	TC	CC	CC	CC	TC	TC	CC	CC	CC	CC	TC	CC	CC	CC	CC	CC	CC	CC	CC	CC	CC	CC	TC	TC	TC	TC	CC	CC	CC	CC	CC	CC	CC	TC	CC	CC	TC	CC	TC	TC	CC	CC
chr1_22679750_A_C	1	22679750	[A/C]	AA	AA	AC	AC	AA	AC	AC	AC	AC	AC	AA	AC	AA	AA	AA	AA	AA	CC	AA	AA	AC	AC	AC	CC	AC	AC	AC	AC	AC	AC	AA	AA	CC	AC	AC	AA	CC	AA	AC	AC	AA	AC	AA	AA	AC	AC
chr1_22715654_C_T	1	22715654	[T/C]	TT	TT	TC	TC	TT	TC	TC	TC	TC	TC	TT	TC	TT	TT	TT	TT	TT	CC	TT	TT	TC	TC	TC	CC	TC	TC	TC	TC	TC	TC	TT	TT	CC	TC	TC	TT	CC	TT	TC	TC	TT	TC	TT	TT	TC	TC
chr1_22750062_C_T	1	22750062	[T/C]	CC	TT	TT	TC	TT	TT	TT	TT	TT	TT	TC	TT	TC	TT	TT	TC	TC	TT	TC	CC	TC	TC	TC	TT	TC	TC	TT	TT	TT	TT	TC	TT	TT	TT	TT	TC	TT	TC	TT	TT	TC	TC	TT	TC	TT	TT
chr1_22783490_G_T	1	22783490	[T/G]	GG	TG	GG	GG	TG	TG	GG	TG	GG	GG	TG	TG	GG	TT	TG	TG	TG	GG	TG	GG	GG	GG	GG	TG	GG	TG	GG	GG	GG	GG	TG	TT	GG	TG	TG	TG	GG	GG	TG	TG	GG	GG	TG	GG	TG	TG
chr1_22822369_A_G	1	22822369	[A/G]	AA	AG	AA	AG	AG	AG	AA	AG	AG	AG	AG	AG	AA	GG	AG	AG	AG	AA	AG	AA	AA	AA	AA	AA	AA	AA	AA	AA	AA	AA	AG	GG	AA	AG	AG	AG	AA	AG	AG	AG	AA	AA	AG	AA	AG	AG
chr1_22857939_C_T	1	22857939	[T/C]	TT	TC	TT	TT	TC	TC	TT	TC	TC	TC	TC	TC	TT	CC	TC	TC	TC	TT	TC	TT	TT	TT	TT	TC	TT	TC	TT	TT	TT	TT	TC	CC	TT	TC	TC	TC	TT	TC	TC	TC	TT	TT	TC	TT	TC	TC
chr1_22921027_A_C	1	22921027	[A/C]	CC	AC	CC	CC	AC	AC	CC	AC	AC	AC	AC	AC	CC	AA	AC	AC	AC	CC	AC	CC	CC	CC	CC	AC	CC	AC	CC	CC	CC	CC	AC	AA	CC	AC	AC	AC	CC	AC	AC	AC	CC	CC	AC	CC	AC	AC
chr1_2296184_A_G	1	2296184	[A/G]	AA	GG	AA	AG	AG	AA	GG	AG	GG	GG	AG	GG	AG	AG	AG	AG	AA	AA	AG	AA	AA	AA	AA	AA	GG	GG	AA	GG	GG	AG	AA	AA	AA	GG	AA	AG	AG	AG	AA	AG	AA	AA	GG	AG	GG	GG
chr1_22964178_A_G	1	22964178	[A/G]	GG	AG	GG	GG	GG	GG	GG	GG	GG	GG	GG	GG	GG	AG	AG	GG	AG	GG	AG	GG	GG	GG	GG	AG	GG	AG	GG	GG	GG	GG	AG	AG	GG	AG	AG	AG	GG	GG	AG	AG	GG	GG	GG	GG	GG	GG
chr1_23000434_C_T	1	23000434	[T/C]	TT	TT	TT	TT	TC	TC	TT	TC	TC	TC	TC	TC	TT	TC	TT	TC	TT	TT	TT	TT	TT	TT	TT	TT	TT	TT	TT	TT	TT	TT	TT	TC	TT	TT	TT	TT	TT	TC	TT	TT	TT	TT	TC	TT	TC	TC
chr1_2425051_A_G	1	2425051	[A/G]	AG	AA	GG	GG	GG	GG	AG	GG	AG	AG	GG	GG	AG	AG	AG	GG	GG	AG	GG	AG	AG	GG	GG	AG	GG	AG	AG	GG	AA	GG	GG	AG	AG	AG	GG	AG	GG	GG	AG	AG	GG	AG	GG	AG	AG	AA
chr1_2438051_G_T	1	2438051	[T/G]	TG	GG	TG	TT	TG	TG	TG	TG	TG	TG	TG	TT	GG	TG	TG	TT	TT	TG	TT	TT	GG	TG	TG	GG	TT	TG	GG	TT	GG	TT	TG	GG	TG	TG	TG	TG	TG	TT	TG	TT	TG	TG	TT	TG	TG	GG
chr1_2465455_A_C	1	2465455	[A/C]	AC	CC	AC	CC	AC	AC	CC	AC	CC	CC	AC	CC	AC	CC	CC	CC	CC	CC	CC	CC	AC	AC	AC	AC	CC	CC	AC	CC	CC	CC	AC	AC	CC	CC	AC	CC	AC	CC	CC	CC	AC	CC	CC	CC	CC	CC
chr1_2477665_C_T	1	2477665	[T/C]	TT	TT	TC	CC	TC	TC	TC	TC	TC	TC	TC	CC	TT	TC	TC	CC	CC	TC	CC	TC	TT	TC	TC	TT	CC	TC	TT	CC	TT	CC	TC	TT	TC	TC	TC	TC	TC	CC	TC	TC	TC	TC	CC	TC	TC	TT
chr1_2511205_C_T	1	2511205	[T/C]	CC	CC	TC	TT	TC	TC	TC	TC	TC	TC	TC	TT	CC	TC	TC	TT	TT	CC	TT	TC	CC	TC	CC	CC	TT	CC	CC	TT	CC	TT	TC	CC	TC	TC	TC	TC	CC	TT	TC	TC	TC	CC	TT	TC	TC	CC
chr1_2532098_C_T	1	2532098	[T/C]	TT	TC	TT	TT	TT	TT	TC	TT	TT	TT	TT	TT	TC	TC	TC	TC	TT	TT	TT	TT	TT	TT	TC	TT	TT	TC	TT	TC	TC	TT	TT	TT	TT	TC	TT	TC	TT	TT	TT	TT	TT	TC	TT	TC	TC	TC
chr1_2547257_C_T	1	2547257	[T/C]	TT	TC	TT	TT	TT	TT	TC	TT	TT	TT	TT	TT	TC	TC	TC	TT	TT	TT	TT	TT	TT	TT	TT	TT	TT	TC	TT	TT	TC	TT	TT	TT	TT	TC	TT	TC	TT	TT	TT	TT	TT	TT	TT	TC	TC	TC
chr1_2582787_G_T	1	2582787	[T/G]	TT	TG	TT	TT	TT	TT	TG	TT	TT	TT	TT	TT	TG	TG	TG	TT	TT	TT	TT	TT	TT	TT	TT	TT	TT	TG	TT	TT	TG	TT	TT	TT	TT	TG	TT	TG	TT	TT	TT	TT	TT	TT	TT	TG	TG	TG
chr1_261342_A_G	1	261342	[A/G]	GG	GG	GG	GG	GG	GG	AG	GG	GG	GG	AG	GG	GG	AG	AG	GG	GG	GG	AG	GG	GG	AG	GG	GG	AG	GG	GG	GG	AG	GG	GG	GG	GG	AG	GG	AG	AG	AG	AG	GG	GG	GG	GG	AG	AG	AG
chr1_2624505_G_T	1	2624505	[T/G]	TT	TT	TT	TT	TT	TT	TT	TT	TT	TT	TT	TG	TT	TT	TT	TG	TT	TT	TT	TT	TT	TT	TT	TT	TT	TT	TT	TG	TT	TT	TT	TT	TT	TT	TT	TT	TT	TT	TT	TT	TT	TT	TT	TT	TT	TT
chr1_2653364_A_C	1	2653364	[A/C]	AC	AC	AA	AC	AA	AA	AA	AA	AC	AC	AA	AA	AA	AA	AC	AC	CC	AC	CC	CC	AC	AC	AC	AC	AA	AA	AC	AA	AC	AC	AC	AC	CC	AA	AA	AC	AC	AC	CC	AC	AC	CC	AA	AC	AA	AC
chr1_2685592_A_G	1	2685592	[A/G]	GG	GG	GG	GG	AG	GG	GG	GG	AG	AG	GG	GG	GG	GG	GG	AG	GG	GG	GG	GG	GG	GG	GG	GG	AG	GG	GG	AG	GG	AG	GG	GG	GG	AG	GG	GG	GG	GG	GG	AG	GG	GG	AG	GG	AG	GG
chr1_2690277_A_G	1	2690277	[A/G]	AA	AA	AA	AA	AG	AA	AA	AA	AG	AG	AA	AA	AA	AA	AA	AG	AA	AA	AA	AA	AA	AA	AA	AA	AG	AA	AA	AG	AA	AG	AA	AA	AA	AG	AA	AA	AA	AA	AA	AG	AA	AA	AG	AA	AG	AA
chr1_27655_C_T	1	27655	[T/C]	TC	TT	TC	TC	TC	TC	TC	TC	TC	TC	TT	TC	TC	TT	TT	TC	TC	TT	TT	TC	TC	TC	TC	TC	TC	TT	TC	CC	TT	TC	TC	TC	TT	TC	TC	TT	TC	TT	TT	TC	TC	TT	CC	TT	TC	TT
chr1_2766340_C_T	1	2766340	[T/C]	TC	TC	TC	TC	TC	TC	TT	TC	TC	TC	TC	TT	TC	TT	TC	TC	CC	TC	TC	TC	CC	CC	TC	CC	TT	TC	TC	TT	TC	TC	CC	CC	CC	TT	TC	TC	TC	TC	TC	TT	CC	TT	TT	TC	TT	TC
chr1_2796258_C_T	1	2796258	[T/C]	CC	CC	CC	CC	CC	CC	TC	CC	CC	CC	TC	CC	CC	CC	CC	CC	CC	CC	CC	CC	CC	CC	CC	CC	TC	CC	CC	CC	CC	CC	CC	CC	CC	CC	TC	CC	CC	TC	TC	CC	CC	CC	CC	CC	CC	CC
chr1_2824341_C_T	1	2824341	[T/C]	TT	TT	TT	TT	TT	TT	TC	TT	TT	TT	TC	TT	TT	TT	TT	TT	TT	TT	TT	TT	TT	TT	TT	TT	TC	TT	TT	TT	TT	TT	TT	TT	TT	TT	TC	TT	TT	TC	TC	TT	TT	TT	TT	TT	TT	TT
chr1_2844356_C_T	1	2844356	[T/C]	TC	TT	TT	TT	TT	TT	TC	TT	TT	TT	TC	TC	TT	TC	TT	TC	TT	TC	TC	TC	TT	TT	TC	TT	TC	TC	TT	TT	TT	TT	TT	TT	TT	TC	TC	TT	TC	TC	TC	TC	TT	TC	TT	TT	TT	TT
chr1_2880420_A_G	1	2880420	[A/G]	AA	AA	AA	AA	AA	AA	AA	AA	AA	AA	AA	AA	AA	AA	AA	AA	AA	AG	AA	AA	AA	AA	AG	AA	AA	AA	AA	AA	AA	AA	AA	AA	AA	AA	AA	AA	AA	AA	AA	AA	AA	AG	AA	AA	AA	AA
chr1_2904096_G_T	1	2904096	[T/G]	GG	TG	GG	TG	GG	GG	GG	GG	TG	TG	GG	GG	GG	GG	TG	TG	TT	TG	TG	TG	TG	TG	GG	TG	GG	GG	GG	GG	TG	TG	TG	TG	TT	GG	GG	TG	GG	TG	TG	GG	TG	GG	GG	TG	GG	TG
chr1_2941366_G_T	1	2941366	[T/G]	TT	TG	TT	TG	TT	TT	TG	TT	TG	TG	TG	TT	TT	TT	TG	TG	GG	TG	TG	TG	TG	TG	TT	TG	TG	TT	TT	TT	TG	TG	TG	TG	GG	TT	TG	TG	TT	GG	TG	TT	TG	TT	TT	TG	TT	TG
chr1_2992477_A_G	1	2992477	[A/G]	GG	GG	AG	AG	AG	AG	GG	AG	GG	AG	GG	AA	GG	AA	GG	AG	GG	GG	GG	GG	GG	GG	GG	GG	AG	GG	GG	AA	GG	AG	GG	GG	GG	AG	GG	GG	GG	GG	GG	GG	GG	GG	AA	GG	GG	GG
chr1_3010321_A_C	1	3010321	[A/C]	AA	AC	AA	AC	AA	AA	AA	AA	AC	AC	AA	AA	AA	AA	AC	AC	CC	AC	AC	AC	AC	AC	AA	AC	AA	AA	AA	AA	AC	AC	AC	AC	CC	AA	AA	AC	AA	AC	AC	AA	AC	AA	AA	AC	AA	AC
chr1_301596_A_G	1	301596	[A/G]	AA	AA	AA	AA	AG	AA	AA	AA	AA	AG	AA	AA	AG	AA	AA	AG	AG	AA	AA	AA	AA	AA	AA	AA	AG	AA	AA	AA	AA	AG	AA	AA	AA	AG	AA	AA	AA	AA	AA	AG	AA	AA	AG	AA	AG	AA
chr1_3047360_C_T	1	3047360	[T/C]	TC	CC	CC	CC	CC	CC	CC	CC	CC	CC	CC	CC	CC	CC	CC	CC	CC	CC	TC	TC	CC	CC	CC	CC	CC	CC	CC	CC	CC	CC	CC	CC	CC	CC	CC	CC	TC	CC	TC	TC	CC	CC	CC	CC	CC	CC
chr1_3081200_G_T	1	3081200	[T/G]	TG	GG	GG	GG	GG	GG	GG	GG	GG	GG	GG	GG	GG	GG	GG	GG	GG	GG	TG	TG	GG	GG	GG	GG	GG	GG	GG	GG	GG	GG	GG	GG	GG	GG	GG	GG	TG	GG	GG	TG	GG	GG	GG	GG	GG	GG
chr1_3120443_C_T	1	3120443	[T/C]	TT	TT	TT	TT	TT	TT	TT	TT	TT	TT	TT	TC	TT	TC	TT	TT	TT	TT	TT	TT	TT	TT	TT	TT	TT	TT	TT	TC	TT	TT	TT	TT	TT	TC	TT	TT	TT	TT	TT	TT	TT	TT	TT	TT	TT	TT
chr1_3126878_A_C	1	3126878	[A/C]	CC	CC	CC	CC	CC	CC	CC	CC	CC	CC	CC	CC	CC	AC	CC	CC	CC	CC	CC	CC	CC	CC	CC	CC	CC	CC	AC	CC	CC	CC	CC	CC	CC	CC	CC	CC	CC	CC	CC	CC	CC	AC	CC	CC	CC	CC
chr1_3145799_C_T	1	3145799	[T/C]	TC	TT	TT	TT	TT	TT	TT	TT	TT	TT	TT	TT	TT	TT	TT	TT	TT	TT	TC	TC	TT	TT	TT	TT	TT	TC	TT	TT	TT	TT	TT	TT	TT	TT	TT	TT	TC	TT	TT	TC	TT	TT	TT	TT	TT	TT
chr1_3147694_C_T	1	3147694	[T/C]	TC	CC	TT	TC	TC	TT	CC	TT	CC	CC	TC	TT	TC	TT	CC	CC	CC	CC	CC	CC	TC	TC	TC	TC	CC	CC	TC	TT	CC	CC	TC	TC	CC	TC	TC	CC	TC	CC	CC	CC	TC	CC	TC	CC	CC	CC
chr1_3188815_A_C	1	3188815	[A/C]	AC	AA	CC	AC	AC	CC	AC	CC	AC	AA	CC	CC	AC	AC	AA	AC	AA	AA	AA	AA	AC	AC	AC	AC	AC	AA	AC	CC	AA	AA	AC	AC	AA	AC	CC	AA	AC	AC	AA	AA	AC	AA	AC	AA	AA	AA
chr1_3224471_A_G	1	3224471	[A/G]	AG	GG	AA	AG	AA	AA	GG	AA	AG	AG	AG	AA	AG	AA	AG	AA	AG	GG	GG	GG	AG	AG	AG	AG	AG	GG	AG	AA	GG	AG	AG	AG	AG	AG	AG	GG	AG	GG	AG	AG	AG	GG	AA	AG	AG	GG
chr1_3260597_A_C	1	3260597	[A/C]	AC	AC	CC	CC	CC	CC	AC	CC	CC	CC	CC	CC	AC	CC	AA	AC	AC	AC	AC	AC	CC	CC	AC	CC	CC	AC	AC	CC	AC	CC	CC	CC	AC	AC	CC	AC	AC	CC	AC	AC	CC	AA	CC	AA	AC	AC
chr1_3293743_C_T	1	3293743	[T/C]	TT	CC	TT	TC	TC	TT	CC	TT	TC	CC	TC	TT	TC	TC	CC	TC	CC	CC	TC	TC	TC	TC	TC	TC	CC	CC	TT	TT	CC	CC	TC	TC	CC	TC	TC	CC	TT	CC	CC	TC	TC	TC	TC	CC	TC	CC
chr1_3306534_A_C	1	3306534	[A/C]	AC	CC	CC	CC	CC	CC	CC	CC	CC	CC	CC	CC	CC	CC	CC	CC	CC	CC	AC	AC	CC	CC	CC	CC	CC	CC	AC	CC	CC	CC	CC	CC	CC	CC	CC	CC	AC	CC	CC	AC	CC	AC	CC	CC	CC	CC
chr1_3328583_A_C	1	3328583	[A/C]	CC	AC	CC	CC	AC	CC	AC	CC	CC	AC	CC	CC	AC	AC	AA	AA	AC	CC	CC	CC	CC	CC	CC	CC	AC	AA	CC	CC	AC	AC	CC	CC	AC	AC	CC	AC	CC	CC	AC	AC	CC	CC	AC	AA	AA	AC
chr1_3373891_C_T	1	3373891	[T/C]	TC	CC	TC	TC	TC	TC	TC	TC	CC	CC	TT	TC	TC	CC	CC	CC	TC	CC	CC	CC	TC	TC	TC	TC	TC	CC	TC	TC	CC	TC	TC	TC	CC	CC	TT	CC	TC	TC	CC	CC	TC	CC	CC	CC	CC	CC
chr1_3402236_A_G	1	3402236	[A/G]	AA	AA	AG	AG	AA	AG	AA	AG	AA	AA	AA	AG	AA	AG	AA	AA	AA	AA	AG	AG	AA	AA	AA	AA	AA	AA	AA	AG	AA	AA	AG	AA	AA	AG	AA	AG	AA	AG	AA	AA	AA	AA	AG	AA	AA	AA
chr1_340893_C_T	1	340893	[T/C]	TC	TT	CC	TC	CC	CC	CC	TC	TC	TC	TC	TC	TC	TT	TT	TC	TC	TC	TC	TC	TC	CC	TC	TC	CC	TC	CC	CC	TT	CC	TC	TC	TT	CC	TC	TC	CC	TC	TT	TC	TC	TC	CC	TT	CC	TT
chr1_3434841_A_G	1	3434841	[A/G]	AA	AA	AG	AG	AA	AG	AA	AG	AG	AA	AA	GG	AA	AG	AA	GG	AA	AA	AG	AG	AA	AA	AA	AA	AA	AA	AA	GG	AA	AA	AG	AA	AA	AG	AA	AG	AA	AG	AA	AA	AA	AA	AG	AA	AG	AA
chr1_3451797_A_C	1	3451797	[A/C]	AC	CC	CC	CC	CC	CC	CC	CC	CC	CC	CC	CC	CC	CC	CC	CC	CC	CC	AC	AC	CC	CC	CC	CC	CC	CC	CC	CC	CC	CC	CC	CC	CC	CC	CC	CC	AC	CC	AC	AC	CC	CC	CC	CC	CC	CC
chr1_3456810_A_G	1	3456810	[A/G]	AG	AG	AG	GG	AG	AG	AG	AG	GG	AG	AA	GG	AG	GG	GG	GG	GG	GG	GG	GG	AA	AA	AG	AG	AG	AG	AG	GG	GG	GG	AG	AA	AG	GG	AA	GG	AG	AG	AG	GG	AA	GG	GG	GG	GG	GG
chr1_3477330_C_T	1	3477330	[T/C]	TT	TT	TT	TT	TT	TT	TC	TT	TT	TT	TC	TC	TT	TC	TT	TT	TT	TT	TT	TT	TT	TT	TT	TT	TC	TC	TT	TC	TT	TT	TT	TT	TT	TT	TC	TT	TT	TC	TT	TT	TT	TT	TT	TT	TT	TT
chr1_3509301_A_C	1	3509301	[A/C]	CC	AC	CC	CC	AC	CC	CC	CC	CC	AA	CC	CC	CC	AC	AC	AC	AC	AC	CC	CC	AC	AC	AC	CC	AC	CC	CC	CC	CC	AC	CC	AC	AA	CC	CC	CC	CC	CC	AC	AC	AC	AC	AC	AC	CC	CC
chr1_3581101_A_G	1	3581101	[A/G]	AA	AG	AA	AA	AG	AA	AA	AA	AG	GG	AA	AA	AA	AG	AA	AG	AA	AA	AA	AA	AG	AG	AA	AA	AG	AA	AA	AA	AA	AG	AA	AG	AG	AA	AA	AA	AA	AA	GG	AG	AG	AA	AG	AA	AG	AA
chr1_3591346_A_G	1	3591346	[A/G]	AG	AG	AG	GG	AA	AG	GG	AG	AG	AA	AG	GG	AG	AG	GG	AG	GG	GG	GG	GG	AA	AA	AG	AG	AG	GG	AG	GG	GG	AG	AG	AA	AG	GG	AG	GG	AG	GG	AG	AG	AA	GG	AG	GG	AG	GG
chr1_3654499_A_G	1	3654499	[A/G]	AG	AG	AG	GG	GG	AG	AG	AG	AG	GG	AG	AG	AG	AG	AA	AG	AG	AG	AA	AA	GG	GG	GG	AG	GG	AG	AG	AG	AA	GG	AG	GG	AG	AA	GG	AA	AG	AG	GG	AG	GG	AG	AG	AA	AG	AA
chr1_3691115_A_G	1	3691115	[A/G]	AA	AA	AA	AG	AG	AA	AA	AA	AG	AG	AA	AG	AA	AG	AG	GG	AG	AA	AA	AA	AG	AA	AA	AA	AG	AA	AA	AG	AA	AG	AA	AA	AG	AA	AA	AA	AA	AA	AG	AG	AA	AA	AG	AG	AG	AA
chr1_3724132_A_C	1	3724132	[A/C]	AC	AC	AC	AC	AC	AC	AA	AC	AA	CC	AC	CC	AA	AC	AA	AA	AA	AC	CC	CC	AC	AC	AC	AA	AC	AA	AC	CC	AA	AC	AC	AC	AC	AC	AA	AC	AC	AC	CC	CC	AC	CC	CC	AA	AA	AA
chr1_373564_A_G	1	373564	[A/G]	GG	GG	GG	AG	AG	GG	AG	GG	AG	AG	GG	AG	GG	GG	GG	AG	AG	GG	GG	GG	GG	GG	GG	GG	AG	GG	GG	AG	GG	AG	GG	GG	GG	AG	GG	GG	GG	GG	GG	AG	GG	GG	AA	GG	AG	GG
chr1_3758788_A_G	1	3758788	[A/G]	AG	AG	GG	GG	GG	GG	AG	GG	GG	GG	AG	GG	AG	GG	AA	AG	AG	GG	AG	AG	GG	GG	GG	GG	GG	AG	GG	GG	AG	GG	GG	GG	AG	AG	GG	AG	AG	GG	GG	AG	GG	GG	GG	AA	AG	AG
chr1_3759142_C_T	1	3759142	[T/C]	TC	CC	TC	TT	TC	TC	CC	TC	TT	CC	TC	CC	TC	TC	CC	TC	TC	TC	CC	CC	TC	TC	TC	TT	CC	CC	TC	CC	TC	TC	TC	TC	CC	CC	TC	CC	TC	CC	CC	CC	TC	CC	CC	CC	TC	TC
chr1_3774934_C_T	1	3774934	[T/C]	TT	TT	TT	TT	TT	TT	TT	TT	TT	TT	TT	TT	TT	TT	TT	TT	TT	TC	TT	TT	TT	TT	TC	TT	TT	TT	TT	TT	TT	TT	TT	TT	TT	TT	TT	TT	TT	TT	TC	TT	TT	TC	TT	TT	TT	TT
chr1_3797506_C_T	1	3797506	[T/C]	CC	TC	TT	TC	TC	TC	CC	TC	TC	TC	CC	TC	CC	TC	CC	CC	TC	TC	TC	TC	CC	TC	CC	TC	CC	CC	TC	TC	TC	TC	TC	TC	TC	TC	CC	TC	CC	CC	TC	CC	TC	TC	TC	CC	CC	TC
chr1_380881_A_G	1	380881	[A/G]	AA	AA	AA	AG	AG	AA	AG	AA	AA	AG	AA	AG	AA	AA	AA	AA	AG	AA	AA	AA	AA	AA	AA	AA	AG	AA	AA	AG	AA	AG	AA	AA	AA	AA	AA	AA	AA	AA	AA	AA	AA	AA	GG	AA	AA	AA
chr1_3831340_A_G	1	3831340	[A/G]	GG	AG	GG	GG	GG	GG	AG	GG	GG	GG	GG	GG	AG	GG	AA	AG	AG	AG	GG	GG	GG	GG	AG	GG	GG	AA	GG	GG	AG	GG	GG	GG	AG	AG	GG	AG	GG	GG	AG	GG	GG	AG	GG	AA	AG	AG
chr1_3859748_C_T	1	3859748	[T/C]	TC	TC	CC	CC	CC	CC	TC	CC	CC	CC	TC	CC	TC	CC	TT	TC	TC	CC	TC	TC	CC	CC	CC	CC	CC	TT	CC	CC	TC	CC	CC	CC	TC	TC	CC	TC	TC	CC	CC	TC	CC	CC	CC	TT	TC	TC
chr1_3901308_C_T	1	3901308	[T/C]	CC	TC	CC	CC	CC	CC	TC	CC	CC	CC	CC	CC	TC	CC	TC	CC	CC	CC	CC	CC	CC	CC	CC	CC	CC	TT	CC	CC	TC	CC	CC	CC	CC	TC	CC	TC	CC	CC	CC	CC	CC	CC	CC	TC	TC	TC
chr1_3912644_A_G	1	3912644	[A/G]	AG	GG	AG	AG	AA	AG	AG	AG	AA	AG	AG	GG	AG	AG	GG	AG	AG	AA	GG	GG	AA	AG	AA	AA	AA	GG	AG	GG	AG	AA	AG	AG	GG	GG	AA	GG	AG	AA	AG	AG	AG	AG	AG	GG	AG	AG
chr1_3939437_C_T	1	3939437	[T/C]	TC	CC	CC	TC	CC	CC	CC	CC	CC	CC	TC	CC	CC	CC	TC	TC	TC	CC	TC	TC	CC	CC	CC	CC	CC	CC	CC	CC	CC	CC	CC	CC	TC	CC	CC	CC	TC	CC	CC	TC	CC	CC	CC	TC	CC	CC
chr1_3973232_A_G	1	3973232	[A/G]	AG	AA	AG	GG	GG	AG	AG	AG	GG	AG	AG	AG	AG	AG	AA	AG	AG	GG	AA	AA	GG	AG	GG	GG	GG	AA	AG	AG	AG	GG	AG	AG	AA	AA	GG	AA	AG	GG	AG	AG	AG	AG	AG	AA	AG	AG
chr1_4037365_A_C	1	4037365	[A/C]	AA	AC	AC	AA	AA	AC	AA	AC	AA	AC	AA	CC	AA	AC	AA	AA	AA	AA	AC	AC	AA	AA	AA	AA	AA	AA	AC	CC	AA	AA	AC	AC	AC	AC	AA	AC	AA	AA	AA	AA	AA	AC	AC	AA	AA	AA
chr1_404955_C_T	1	404955	[T/C]	TC	TT	TT	TT	TT	TT	TT	TT	TT	TT	TT	TT	TT	TC	TC	TT	TT	TT	TT	TC	TT	TT	TT	TT	TT	TT	TT	TT	TC	TT	TT	TT	TT	TC	TT	TT	TT	TT	TT	TC	TT	TT	TT	TC	TC	TC
chr1_4080597_A_G	1	4080597	[A/G]	AA	AG	AG	AA	AA	AG	AA	AG	AA	AG	AA	AG	AA	AG	AA	AA	AA	AA	AG	AG	AA	AA	AA	AA	AA	AA	AA	AG	AA	AA	AG	AG	AG	AG	AA	AG	AA	AA	AA	AA	AA	AG	AG	AA	AA	AA
chr1_4115621_A_C	1	4115621	[A/C]	CC	CC	CC	CC	CC	CC	CC	CC	CC	CC	CC	CC	CC	CC	CC	CC	CC	AC	CC	CC	CC	CC	AC	CC	CC	CC	CC	CC	CC	CC	CC	CC	CC	CC	CC	CC	CC	CC	CC	CC	CC	AC	CC	CC	CC	CC
chr1_4115697_G_T	1	4115697	[T/G]	TG	TG	TT	TG	TG	TG	GG	TT	TG	TG	TT	TG	GG	TG	TG	TT	TT	TG	TT	TT	GG	TG	GG	TG	GG	TG	GG	TG	TG	TG	TG	TT	TT	TG	TG	TG	TG	GG	TG	TG	TG	TG	TG	TG	GG	TG
chr1_4153036_C_T	1	4153036	[T/C]	TC	CC	CC	TC	CC	CC	CC	CC	CC	CC	TC	CC	CC	CC	TC	TC	TC	CC	TC	TC	CC	CC	CC	CC	CC	CC	CC	CC	CC	CC	CC	CC	TC	CC	CC	CC	TC	CC	CC	TC	CC	CC	CC	TC	CC	CC
chr1_4189252_C_T	1	4189252	[T/C]	CC	TC	TT	TC	TC	TC	CC	TT	TC	TC	TC	TC	CC	TT	CC	CC	TC	TC	TC	TC	CC	CC	CC	TC	CC	CC	CC	TC	TC	TC	TC	TT	TC	TC	TC	TC	CC	CC	CC	CC	CC	TC	TC	CC	CC	TC
chr1_4216628_A_G	1	4216628	[A/G]	AG	AA	AA	AA	AA	AA	AA	AA	AA	AA	AG	AA	AA	AA	AG	AG	AG	AA	AG	AG	AA	AA	AA	AA	AG	AA	AA	AA	AA	AA	AA	AA	AG	AA	AA	AA	AG	AA	AA	AG	AA	AA	AA	AG	AA	AA
chr1_4217401_A_G	1	4217401	[A/G]	GG	AG	AG	GG	GG	AG	AG	AG	GG	AG	GG	AG	GG	AG	GG	GG	GG	GG	AG	AG	GG	GG	GG	GG	GG	GG	GG	AG	GG	GG	AG	AG	AG	AG	AG	AG	GG	AG	GG	GG	GG	AG	AG	GG	GG	GG
chr1_4244591_A_G	1	4244591	[A/G]	GG	GG	AG	AG	AG	GG	GG	GG	AG	GG	GG	GG	GG	GG	GG	GG	AG	AG	GG	GG	GG	GG	GG	AG	GG	GG	AG	GG	AG	AG	GG	GG	GG	GG	GG	GG	GG	GG	AG	GG	GG	GG	GG	GG	GG	AG
chr1_4328972_G_T	1	4328972	[T/G]	GG	TG	TT	TG	TG	TG	TG	TG	TG	TG	GG	TG	GG	TG	GG	GG	TG	TT	TG	TG	GG	TG	TG	TG	GG	TG	GG	TG	TG	TG	TG	TG	TG	TG	TG	TG	GG	TG	GG	GG	TG	TT	TG	GG	GG	TG
chr1_4363169_C_T	1	4363169	[T/C]	TC	TT	TC	CC	TC	TC	TT	TT	CC	TT	TT	TC	TC	TT	TT	TT	TC	TC	TT	TT	TC	TC	TC	CC	TT	TC	TC	TT	TC	TC	TC	TT	TT	TT	TT	TT	TC	TC	TT	TT	TT	TT	TT	TT	TC	TC
chr1_4372397_G_T	1	4372397	[T/G]	TT	GG	GG	GG	GG	TG	GG	GG	GG	GG	TG	GG	TG	GG	TG	TG	TG	GG	TG	TG	TG	TG	TG	TG	TG	GG	TG	GG	GG	GG	TG	GG	GG	GG	GG	GG	TT	TG	GG	TG	GG	GG	GG	TG	GG	GG
chr1_4436801_A_G	1	4436801	[A/G]	AG	AG	GG	GG	GG	GG	AG	GG	GG	GG	AG	GG	AG	GG	AA	AG	AG	AG	AG	AG	GG	GG	GG	GG	AG	AG	GG	GG	AG	GG	GG	GG	GG	AG	GG	AG	AG	GG	GG	AG	GG	GG	GG	AA	AG	AG
chr1_4450776_A_G	1	4450776	[A/G]	AA	AA	AA	AG	AG	AA	AA	AA	AA	AG	AA	AA	AA	AA	AA	AA	AA	AA	AA	AA	AG	AA	AA	AA	AG	AA	AA	AG	AA	AG	AA	AA	AA	AA	AA	AA	AA	AA	AA	AG	AA	AA	AG	AA	AA	AA
chr1_4472344_C_T	1	4472344	[T/C]	CC	CC	TC	TT	TC	CC	CC	TC	TT	CC	TC	TC	CC	TC	CC	TC	TC	TC	CC	CC	CC	CC	CC	TC	CC	TC	TC	CC	TC	TC	CC	TC	TC	CC	TC	CC	CC	CC	TC	CC	CC	CC	CC	CC	TC	TC
chr1_4507532_C_T	1	4507532	[T/C]	TT	TT	TC	CC	CC	TT	TT	TC	CC	TC	TC	TC	TT	TC	TT	TC	TC	TC	TT	TT	TC	TT	TC	TC	TC	TT	TT	TC	TC	CC	TT	TC	TC	TT	TC	TT	TT	TT	TT	TC	TT	TC	TC	TT	TC	TC
chr1_4526701_C_T	1	4526701	[T/C]	TT	TC	CC	CC	CC	TC	TC	CC	CC	CC	TC	CC	TT	CC	TT	TC	TC	TC	TC	TC	TC	TC	TC	TC	TC	TC	TC	CC	TC	CC	TC	CC	CC	TC	CC	TC	TT	TC	CC	TC	CC	CC	CC	TT	TC	TC
chr1_4542269_A_G	1	4542269	[A/G]	GG	AG	AG	GG	GG	AG	AG	AG	GG	AG	GG	AG	GG	AG	GG	GG	GG	GG	AG	AG	GG	AG	GG	GG	GG	AG	AG	AG	GG	GG	AG	AG	AG	AG	AG	AG	GG	AG	AA	GG	AA	AG	AG	GG	GG	GG
chr1_4576447_A_G	1	4576447	[A/G]	AA	AG	GG	GG	GG	AG	AG	GG	GG	GG	AG	GG	AA	GG	AA	AG	AG	AG	AG	AG	AG	AG	AG	AG	AG	AG	AG	GG	AG	GG	AG	GG	GG	AG	GG	AG	AA	AG	GG	AG	GG	GG	GG	AA	AG	AG
chr1_4613154_C_T	1	4613154	[T/C]	TT	TC	CC	CC	CC	TC	TC	CC	CC	CC	TC	CC	TT	CC	TT	TC	TC	TC	TC	TC	TC	TC	TC	TC	TC	TC	TC	CC	TC	CC	TC	CC	CC	TC	CC	TC	TT	TC	CC	TC	CC	CC	CC	TT	TC	TC
chr1_4651426_G_T	1	4651426	[T/G]	GG	TG	TG	TG	TG	TG	TG	TT	TG	TT	TG	TT	GG	TT	GG	TG	GG	GG	TG	TG	TG	TG	GG	GG	TG	TG	TG	TT	GG	TG	TG	TT	TT	TG	TT	TG	GG	TG	TG	GG	TG	TG	TT	GG	TG	GG
chr1_4682493_G_T	1	4682493	[T/G]	GG	TG	TG	TG	TG	GG	TG	GG	TG	GG	GG	GG	TG	GG	TG	GG	TG	TG	GG	GG	GG	GG	GG	TG	GG	TG	TG	GG	TT	TG	GG	GG	GG	TG	GG	TG	GG	GG	TT	TG	TG	GG	GG	TG	TG	TT
chr1_4720796_A_C	1	4720796	[A/C]	CC	AC	AC	AC	CC	AC	AC	AC	CC	AC	CC	AC	CC	AA	CC	CC	CC	CC	AC	AC	CC	AC	CC	CC	CC	AC	CC	AC	CC	CC	AC	AC	AC	AC	AC	AC	CC	AC	CC	CC	AC	AC	AC	CC	CC	CC
chr1_4758051_G_T	1	4758051	[T/G]	TG	TG	TG	TG	TT	GG	TG	GG	TT	TG	TG	GG	TG	GG	TT	TG	TT	TT	TG	TG	TG	GG	TG	TG	TT	TT	TG	TG	TT	TT	GG	GG	GG	TG	GG	TG	TG	GG	TT	TT	TG	TG	TG	TT	TG	TT
chr1_4765587_C_T	1	4765587	[T/C]	CC	CC	CC	CC	TC	CC	CC	CC	TC	TC	CC	CC	CC	CC	CC	CC	CC	CC	CC	CC	TC	CC	TC	CC	TC	CC	TC	TC	CC	TC	CC	CC	CC	CC	CC	CC	CC	CC	TC	CC	CC	TC	TC	CC	CC	CC
chr1_482242_A_G	1	482242	[A/G]	AA	GG	AA	AG	AA	AA	AA	AG	AG	AG	AG	AG	GG	AG	AG	GG	AG	AG	AG	AA	AG	AA	AG	AG	AA	AG	AA	AA	AG	AA	AG	AG	GG	AA	AG	AG	AA	AG	AG	AA	AG	AG	AA	AG	AA	AG
chr1_4849070_C_T	1	4849070	[T/C]	TC	TC	TC	TC	TT	TC	TC	CC	TT	CC	CC	TC	TT	TC	TC	TC	TC	TC	CC	CC	TT	TC	TT	TT	CC	TC	TT	TT	TT	TT	TC	CC	CC	TC	CC	TC	TC	TC	TT	TC	CC	TC	CC	TC	TT	TT
chr1_4865597_A_G	1	4865597	[A/G]	AG	AG	AA	AA	AA	AA	AG	AA	AA	AA	AG	AA	AG	AA	GG	GG	AG	AG	AG	AG	AA	AA	AA	AA	AG	GG	AA	AA	AG	AA	AA	AA	AA	AG	AA	AG	AG	AA	AG	AG	AG	AA	AA	GG	GG	AG
chr1_4899311_C_T	1	4899311	[T/C]	TT	TT	TT	TT	TC	TT	TT	TC	TC	TC	TC	TC	TT	TC	TT	TC	TT	TT	TT	TT	TC	TT	TT	TT	TC	TT	TT	CC	TT	TC	TT	TC	TC	TT	TC	TT	TT	TT	TT	TT	TT	TT	TC	TT	TC	TT
chr1_4934163_C_T	1	4934163	[T/C]	TC	TC	CC	CC	CC	CC	TC	CC	CC	CC	TC	CC	TC	CC	TT	TC	TC	TC	TC	TC	CC	CC	CC	CC	TC	TC	CC	CC	TC	CC	CC	CC	CC	TC	CC	TC	TC	CC	CC	TC	CC	CC	CC	TT	TC	TC
chr1_4986870_C_T	1	4986870	[T/C]	TC	TT	TT	TT	TT	TT	TT	TT	TT	TT	TC	TT	TT	TT	TC	TC	TC	TC	TC	TC	TT	TT	TT	TT	TC	TC	TC	TT	TT	TT	TT	TT	TT	TT	TT	TT	TC	TT	CC	TC	TC	TT	TT	TC	TT	TT
chr1_5060409_C_T	1	5060409	[T/C]	TC	TT	TT	TT	TT	TT	TT	TT	TT	TT	TC	TT	TT	TT	TC	TC	TC	TC	TC	TC	TT	TT	TT	TT	TC	TC	TT	TT	TT	TT	TT	TT	TT	TT	TT	TT	TC	TT	TT	TC	TT	TT	TT	TC	TT	TT
chr1_5121140_G_T	1	5121140	[T/G]	TT	TT	TT	TT	TG	TT	TT	TG	TG	TG	TG	TG	TT	TG	TT	TT	TT	TT	TT	TT	TG	TT	TT	TT	TG	TT	TT	GG	TT	TG	TT	TG	TG	TT	TG	TT	TT	TT	TT	TT	TT	TT	TG	TT	TT	TT
chr1_5140666_C_T	1	5140666	[T/C]	CC	CC	TC	CC	TC	TC	CC	CC	TC	CC	CC	CC	TC	CC	CC	CC	TC	TC	CC	CC	CC	TC	TT	TT	CC	TC	TC	CC	TC	TC	TC	CC	CC	CC	CC	CC	TC	CC	CC	TC	CC	TC	CC	CC	CC	TC
chr1_5144587_A_G	1	5144587	[A/G]	AA	AG	AA	AG	AG	AA	AG	AG	AG	AG	AG	AG	AG	AG	AG	AG	AA	AA	AA	AA	AG	AA	AA	AA	AG	AG	AA	GG	AG	AG	AA	AG	AG	AG	AG	AG	AA	AA	AG	AA	AG	AA	AG	AG	GG	AG
chr1_518154_C_T	1	518154	[T/C]	CC	CC	TC	CC	TC	TC	TC	CC	CC	CC	TC	CC	CC	CC	CC	CC	CC	TC	TC	CC	CC	CC	CC	CC	TC	TC	TC	CC	CC	TC	CC	CC	CC	CC	CC	TC	TC	TC	TC	CC	CC	TC	CC	CC	CC	CC
chr1_5183903_C_T	1	5183903	[T/C]	TC	CC	CC	CC	CC	CC	CC	CC	CC	CC	TC	CC	CC	CC	TC	TC	TC	TC	TC	TC	CC	CC	CC	CC	TC	CC	CC	CC	CC	CC	CC	CC	CC	CC	CC	CC	TC	CC	CC	TC	CC	CC	CC	TC	CC	CC
chr1_5213775_C_T	1	5213775	[T/C]	TC	CC	CC	CC	CC	CC	CC	CC	CC	CC	TC	CC	CC	CC	TC	TC	TC	TC	TC	TC	CC	CC	CC	CC	TC	CC	TC	CC	CC	CC	CC	CC	CC	CC	CC	CC	TC	CC	TC	TC	CC	CC	CC	TC	CC	CC
chr1_5295802_C_T	1	5295802	[T/C]	TC	TC	CC	TC	CC	CC	CC	CC	CC	TC	CC	CC	CC	CC	CC	CC	CC	CC	CC	CC	TC	CC	CC	CC	CC	CC	CC	CC	CC	CC	CC	TC	TC	CC	CC	CC	CC	TC	CC	CC	CC	CC	CC	CC	CC	CC
chr1_5325032_C_T	1	5325032	[T/C]	TC	TC	TT	TC	TT	TT	TT	TT	TT	TC	TT	TT	TT	TT	TT	TT	TT	TT	TT	TT	TC	TT	TT	TT	TT	TT	TT	TT	TT	TT	TT	TC	TC	TT	TT	TT	TT	TC	TT	TT	TT	TT	TT	TT	TT	TT
chr1_53639_C_T	1	53639	[T/C]	TC	CC	TC	TC	TC	TC	TC	TC	TC	TC	CC	TC	TC	CC	CC	TC	TC	CC	CC	TC	TC	TC	TC	TC	TC	CC	TC	TT	CC	TC	TC	TC	CC	TC	TC	CC	TC	CC	CC	TC	TC	CC	TT	CC	TC	CC
chr1_5371051_C_T	1	5371051	[T/C]	TC	CC	CC	CC	CC	CC	CC	CC	CC	CC	TC	CC	CC	CC	TC	TC	TC	TC	TC	TC	CC	CC	CC	CC	TC	CC	CC	CC	CC	CC	CC	CC	CC	CC	CC	CC	TC	CC	CC	TC	CC	CC	CC	TC	CC	CC
chr1_5399768_C_T	1	5399768	[T/C]	TT	TT	TT	TT	TC	TT	TT	TC	TC	TC	TC	TC	TT	TT	TT	TT	TT	TT	TT	TT	TC	TT	TT	TT	TC	TT	TT	CC	TT	TC	TT	TC	TC	TT	TC	TT	TT	TT	TT	TT	TT	TT	TC	TT	TC	TT
chr1_5423772_A_G	1	5423772	[A/G]	GG	AG	GG	GG	GG	GG	AG	GG	GG	GG	GG	GG	AG	GG	AG	GG	GG	GG	GG	GG	GG	GG	GG	GG	GG	AG	GG	GG	AG	GG	GG	GG	GG	AG	GG	AG	GG	GG	GG	GG	GG	GG	GG	AG	AG	AG
chr1_542829_A_C	1	542829	[A/C]	AC	CC	AC	CC	AC	AC	CC	AC	AC	AC	CC	CC	CC	CC	CC	CC	AC	CC	CC	AC	AC	AC	AC	CC	AC	CC	AC	CC	CC	AC	AC	AC	CC	AC	AC	CC	AC	CC	CC	AC	AC	CC	AC	CC	CC	CC
chr1_5433796_C_T	1	5433796	[T/C]	TT	TT	TT	TT	TC	TC	TT	TC	TC	TC	TC	TC	TC	TC	TT	TC	TT	TT	TT	TT	TC	TT	TT	TT	TC	TT	TC	CC	TT	TC	TT	TC	TC	TT	TC	TT	TT	TT	TC	TT	TT	TT	TC	TT	TC	TT
chr1_5447426_C_T	1	5447426	[T/C]	TC	TC	CC	TC	CC	CC	CC	CC	CC	TC	CC	CC	CC	CC	CC	CC	CC	CC	CC	CC	TC	CC	CC	CC	CC	CC	CC	CC	CC	CC	CC	TC	TC	CC	CC	CC	CC	TC	CC	CC	CC	CC	CC	CC	CC	CC
chr1_551026_A_G	1	551026	[A/G]	AG	GG	AA	AG	AA	AA	AA	AG	AG	AG	AG	AG	GG	GG	GG	GG	AG	GG	AG	AG	AG	AG	AG	GG	AA	GG	AG	AG	GG	AA	AG	AG	GG	AG	AG	AG	AA	AG	GG	AG	AG	GG	AA	GG	AG	GG
chr1_5540305_A_G	1	5540305	[A/G]	GG	GG	GG	GG	AG	GG	GG	AG	AG	AG	AG	AG	GG	AG	GG	AG	GG	GG	GG	GG	AG	GG	GG	GG	AG	GG	GG	AA	GG	AG	GG	AG	AG	GG	AG	GG	GG	GG	GG	GG	GG	GG	AG	GG	AG	GG
chr1_5577208_C_T	1	5577208	[T/C]	TC	CC	CC	CC	TC	CC	CC	TC	TC	TC	TT	TC	CC	TC	TC	TT	TC	TC	TC	TC	TC	CC	TC	CC	TT	CC	CC	TT	CC	TC	CC	TC	TC	CC	TC	CC	TC	CC	CC	TC	CC	CC	TC	TC	TC	CC
chr1_5612001_G_T	1	5612001	[T/G]	TG	GG	GG	GG	GG	GG	GG	GG	GG	GG	TG	GG	GG	GG	TG	TG	TG	TG	TG	TG	GG	GG	GG	GG	TG	GG	TG	GG	GG	GG	GG	GG	GG	GG	GG	GG	TG	GG	TG	TG	GG	GG	GG	TG	GG	GG
chr1_5649071_G_T	1	5649071	[T/G]	TT	TT	TG	TT	TT	TG	TG	TG	TT	TT	TT	TG	TT	TG	TT	TT	TT	TT	TG	TG	TT	TG	TT	TT	TT	TT	TT	TT	TT	TT	TG	TT	TT	TG	TT	TG	TT	TG	TT	TT	TG	TG	TG	TT	TT	TT
chr1_5720872_A_G	1	5720872	[A/G]	AG	AG	GG	AG	GG	AG	GG	GG	GG	AG	GG	GG	AG	GG	GG	GG	GG	GG	GG	GG	AG	GG	GG	GG	GG	GG	GG	GG	GG	GG	GG	AG	AG	GG	GG	GG	GG	AG	GG	GG	GG	GG	GG	GG	GG	GG
chr1_5754629_C_T	1	5754629	[T/C]	TC	TC	TC	TC	CC	TT	TC	TC	CC	TC	CC	TC	TC	TC	CC	CC	CC	CC	TC	TC	TC	TC	CC	CC	CC	CC	TC	CC	CC	CC	TC	TC	TC	TC	CC	TC	CC	TT	TC	CC	TC	TC	TC	CC	CC	CC
chr1_5755006_A_G	1	5755006	[A/G]	AG	AA	AA	AA	AA	AA	AA	AG	AG	AA	GG	AG	AA	AA	AG	AG	AG	AG	AG	AG	AA	AA	AA	AA	AG	AA	AA	GG	AA	AA	AA	AG	AG	AA	AG	AA	AG	AA	AA	AG	AA	AA	AG	AG	AG	AA
chr1_5766532_A_G	1	5766532	[A/G]	AA	AA	AA	AA	AA	AA	AG	AG	AG	AA	GG	AG	AA	AA	GG	GG	AG	AG	AG	AG	AA	AA	AA	AA	AG	AG	AG	GG	AG	AA	AA	AA	AA	AG	AG	AG	AG	AA	GG	AG	AG	AA	AG	GG	AA	AG
chr1_5789020_A_C	1	5789020	[A/C]	AC	CC	AA	AC	AA	AA	AC	AA	AA	AC	AA	AA	AC	AA	AC	AA	AA	AA	AA	AA	AC	AA	AA	AA	AA	AC	AA	AA	AC	AA	AA	AC	AC	AC	AA	AC	AA	AC	AA	AA	AA	AA	AA	AC	AC	AC
chr1_5829143_A_G	1	5829143	[A/G]	GG	GG	AA	GG	AA	AA	GG	AA	AG	AG	AG	AA	AG	AA	GG	AG	AG	GG	AG	AG	AG	AA	AG	AG	AG	AG	AA	AA	GG	AA	AA	AG	AG	AA	AA	AG	AG	GG	AG	AG	AG	AA	AA	GG	AG	GG
chr1_586987_C_T	1	586987	[T/C]	TC	CC	CC	CC	CC	CC	CC	CC	CC	CC	CC	CC	CC	CC	CC	CC	CC	CC	CC	TC	CC	CC	CC	CC	CC	CC	TC	CC	CC	CC	CC	CC	CC	CC	CC	CC	CC	CC	TC	TC	CC	TC	CC	CC	CC	CC
chr1_5898296_A_G	1	5898296	[A/G]	GG	GG	AG	GG	AA	GG	GG	GG	GG	AG	GG	AG	GG	GG	GG	AG	AG	GG	GG	GG	AG	AG	AG	AG	AG	GG	AG	AG	GG	AA	AG	GG	GG	AG	AG	GG	AG	GG	GG	AG	GG	AG	GG	GG	GG	GG
chr1_5906790_A_C	1	5906790	[A/C]	AC	CC	CC	AC	CC	CC	CC	CC	AC	CC	CC	CC	CC	CC	CC	CC	CC	AC	CC	CC	AC	CC	CC	AC	CC	CC	CC	CC	AC	CC	CC	CC	CC	CC	CC	CC	CC	AC	CC	CC	CC	CC	CC	CC	CC	AC
chr1_5933624_A_G	1	5933624	[A/G]	AG	AA	AA	AG	AA	AA	AA	AA	AG	AA	AA	AA	AA	AA	AA	AA	AA	AG	AA	AA	AG	AA	AA	AG	AA	AA	AA	AA	AG	AA	AA	AA	AA	AA	AA	AA	AA	AG	AA	AA	AA	AA	AA	AA	AA	AG
chr1_5973457_C_T	1	5973457	[T/C]	CC	TC	TT	TC	TT	TC	TT	TC	TC	TC	CC	TT	TC	TT	TC	TC	TC	CC	TC	TC	TC	TT	TT	TC	TC	TC	TC	TC	TC	TT	TT	CC	CC	TT	TC	TT	TC	TC	TC	TC	TT	TC	TC	TC	TT	TC
chr1_6004042_A_G	1	6004042	[A/G]	AA	AG	AA	AA	AA	AA	AG	AA	AA	AA	AA	AA	AG	AA	AG	AA	AA	AA	AA	AA	AA	AA	AA	AA	AA	AG	AA	AA	AG	AA	AA	AA	AA	AA	AA	AG	AA	AA	AA	AA	AA	AA	AA	AG	AG	AG
chr1_6062580_G_T	1	6062580	[T/G]	TG	TG	TT	TT	TT	TT	TT	TT	TT	TG	TG	TT	TT	TT	TG	TG	TG	TG	TG	TG	TT	TT	TT	TT	TG	TT	TT	TT	TT	TT	TT	TG	TG	TT	TT	TT	TG	TT	TT	TG	TT	TG	TT	TG	TT	TT
chr1_6074809_G_T	1	6074809	[T/G]	TT	TT	TG	TT	GG	TT	TT	TT	TT	TG	TT	TT	TT	TT	TT	TT	TG	TT	TT	TT	TG	GG	GG	TG	TG	TT	TG	TT	TT	GG	TG	TT	TT	TG	TG	TT	TG	TT	TT	TG	TT	TG	TT	TT	TT	TT
chr1_6109262_A_G	1	6109262	[A/G]	AG	AA	AA	GG	AA	AA	AG	AA	AG	AA	AA	AA	AA	AA	AA	AA	AA	AG	AA	AA	AG	AA	AG	AG	AA	AA	AA	AA	AG	AA	AA	AA	AA	AA	AA	AA	AA	GG	AG	AA	AG	AG	AA	AA	AA	AG
chr1_61191_C_T	1	61191	[T/C]	CC	CC	CC	CC	CC	CC	TC	CC	CC	CC	TC	CC	CC	TC	TC	CC	CC	CC	TC	CC	CC	CC	CC	CC	TC	CC	TC	CC	TC	CC	CC	CC	CC	TC	CC	TC	TC	TC	TC	CC	CC	TC	CC	TC	TC	TC
chr1_6142886_C_T	1	6142886	[T/C]	TC	CC	TC	TC	TT	TC	CC	TC	TC	TC	TC	CC	TC	CC	CC	TC	TC	TC	CC	CC	TT	TT	TT	TT	TC	CC	TT	TT	TC	TT	TC	TC	TC	TC	TT	CC	TC	TC	TC	TC	CC	TC	TC	CC	TC	TC
chr1_6214249_A_G	1	6214249	[A/G]	GG	GG	AG	GG	AA	GG	GG	GG	GG	AG	GG	GG	GG	GG	GG	GG	AG	GG	GG	GG	AG	AG	AG	AG	AG	GG	AG	GG	GG	AA	AG	GG	GG	AG	AG	GG	AG	GG	GG	AG	GG	AG	GG	GG	GG	GG
chr1_6218393_C_T	1	6218393	[T/C]	TC	TT	TT	TC	TT	TT	TT	TT	TC	TT	TT	TT	TT	TT	TT	TT	TT	TC	TT	TT	TC	TT	TT	TC	TT	TT	TT	TT	TC	TT	TT	TT	TT	TT	TT	TT	TT	TC	TT	TT	TT	TT	TT	TT	TT	TC
chr1_625863_C_T	1	625863	[T/C]	TT	CC	TT	TC	TT	TT	TC	TC	TC	TC	CC	TC	TC	CC	CC	TC	TC	CC	CC	TT	TC	TT	TC	CC	TC	CC	TT	TT	CC	TT	TC	TC	CC	TC	TC	CC	TC	CC	CC	TT	TC	CC	TT	CC	TC	CC
chr1_6298545_A_G	1	6298545	[A/G]	AA	AG	AA	AA	AA	AA	AA	AG	AA	AG	AG	AA	AA	AG	AA	AA	AA	AG	AA	AA	AA	AG	AG	AG	AA	AG	AG	AG	AA	AA	AA	GG	GG	AA	AG	AG	AA	AA	AG	AA	AA	AA	AG	AA	AA	AA
chr1_6322315_A_G	1	6322315	[A/G]	AG	GG	AG	AA	GG	AG	AG	AG	AG	GG	GG	AG	GG	AG	GG	GG	GG	AG	AG	AG	AG	GG	GG	AG	GG	AG	GG	GG	AG	GG	AG	GG	GG	AG	GG	AG	GG	AA	AG	GG	AA	AG	AG	GG	GG	AG
chr1_6359505_A_C	1	6359505	[A/C]	AC	AA	AA	AC	AA	AA	AA	AA	AC	AA	AA	AA	AA	AA	AA	AA	AA	AC	AA	AA	AC	AA	AA	AC	AA	AA	AA	AA	AC	AA	AA	AA	AA	AA	AA	AA	AA	AC	AA	AA	AA	AA	AA	AA	AA	AC
chr1_6366603_A_G	1	6366603	[A/G]	AG	GG	AG	AA	GG	AG	AG	AG	AG	GG	GG	AG	GG	AG	GG	GG	GG	AG	AG	AG	AG	GG	GG	AG	GG	AG	GG	GG	AG	GG	AG	GG	GG	AG	GG	AG	GG	AA	AG	GG	AA	AG	AG	GG	GG	AG
chr1_6416049_A_G	1	6416049	[A/G]	AA	AG	AA	AA	AA	AA	AG	AA	AG	AA	AA	AA	AG	AA	AG	AA	AA	AG	AA	AA	AA	AA	AA	AG	AA	AA	AA	AA	GG	AA	AA	AA	AA	AA	AA	AA	AA	AA	AA	AA	AA	AG	AA	AG	AG	GG
chr1_6433498_C_T	1	6433498	[T/C]	TC	TT	TC	TT	TT	TC	TT	TC	TT	TT	TC	TC	TT	TC	TC	TC	TC	TT	CC	CC	TT	TT	TT	TT	TC	TC	TT	TT	TT	TT	TC	TT	TT	TC	TT	TC	TC	TT	TT	TC	TC	TT	TC	TC	TT	TT
chr1_6466156_A_C	1	6466156	[A/C]	AC	CC	CC	AC	CC	CC	CC	AC	AC	CC	AC	CC	CC	CC	CC	CC	CC	AC	CC	CC	AC	CC	AC	AC	CC	CC	CC	CC	AC	CC	CC	CC	CC	CC	CC	CC	CC	AC	CC	CC	CC	CC	CC	CC	AC	AC
chr1_658493_A_G	1	658493	[A/G]	AG	GG	AG	GG	AG	AG	AG	GG	GG	GG	AG	GG	GG	GG	GG	GG	AG	AG	AG	AG	GG	GG	GG	GG	AG	AA	AG	AG	GG	AG	GG	GG	GG	GG	GG	AA	AG	AG	AG	AG	GG	AG	GG	GG	GG	GG
chr1_6612179_A_G	1	6612179	[A/G]	AA	AA	AG	AG	AA	AG	AG	AG	AA	AA	AA	AG	AA	AG	AG	AG	AG	AA	AG	AG	AA	AA	AG	AA	AA	AG	AA	AA	AA	AA	AG	AA	AA	AG	AA	AG	AA	AG	AG	AA	GG	AA	AG	AG	AA	AA
chr1_6673914_C_T	1	6673914	[T/C]	TC	CC	CC	TC	CC	TC	CC	TC	TC	CC	TC	TC	TC	TC	CC	TC	CC	CC	CC	CC	TC	CC	CC	CC	CC	CC	CC	TT	CC	CC	CC	TC	TC	CC	TC	CC	CC	TC	CC	CC	CC	CC	TC	CC	TC	CC
chr1_6681414_C_T	1	6681414	[T/C]	TT	TT	TT	TT	TT	TT	TT	TT	TC	TT	TT	TT	TT	TT	TT	TT	TT	TC	TT	TT	TT	TT	TT	TC	TT	TC	TT	TT	TC	TT	TT	TT	TT	TT	TT	TT	TT	TT	TT	TT	TT	TC	TT	TT	TT	TC
chr1_6715047_A_G	1	6715047	[A/G]	AG	AA	AG	GG	AA	AG	AG	AG	AG	AA	AA	AG	AA	AG	AA	AA	AA	AG	AG	AG	AG	AA	AG	AG	AA	AG	AG	AA	AG	AA	AG	AA	AA	AG	AA	AG	AA	GG	GG	AA	GG	AA	AG	AA	AA	AG
chr1_6751978_A_G	1	6751978	[A/G]	AA	AA	AA	AG	AA	AA	AG	AA	AG	AA	AA	AA	AA	AA	AA	AA	AA	AG	AA	AA	AA	AA	AA	AG	AA	AG	AA	AA	AG	AA	AA	AA	AA	AA	AA	AA	AA	AG	AG	AA	AG	AG	AA	AA	AA	AG
chr1_6787182_C_T	1	6787182	[T/C]	CC	CC	CC	CC	CC	TC	CC	TC	TC	CC	TC	TC	TC	TC	CC	TC	CC	CC	CC	CC	CC	CC	CC	CC	CC	CC	CC	TT	CC	TC	CC	TC	TC	CC	TC	CC	CC	CC	CC	CC	CC	CC	TC	CC	TC	CC
chr1_6829041_A_G	1	6829041	[A/G]	AA	AG	AG	AA	GG	AA	AG	AA	AA	AG	AA	AA	AG	AA	GG	AG	GG	AA	AA	AA	AG	AG	AG	AA	AG	AA	AG	AA	AG	AG	AG	AA	AA	AG	AG	AA	AG	AA	AA	AG	AA	AG	AA	GG	AG	AG
chr1_6864170_C_T	1	6864170	[T/C]	TT	CC	TC	TT	CC	TT	TC	TC	TT	CC	TC	TT	TC	TC	CC	TC	CC	TC	TT	TT	TC	TC	TC	TT	TC	TC	TC	TC	TC	CC	TC	CC	CC	TC	CC	TC	TC	TT	TT	TC	TT	TC	TC	CC	TC	TC
chr1_6897691_A_G	1	6897691	[A/G]	AA	GG	AG	AA	GG	AG	AG	AG	GG	GG	AG	AG	GG	AG	GG	GG	GG	GG	AA	AA	AG	GG	AG	GG	AG	AG	GG	GG	GG	GG	AG	GG	GG	AG	GG	AG	AG	AA	AG	AG	AA	GG	AG	GG	GG	GG
chr1_694816_C_T	1	694816	[T/C]	TC	TT	TC	TT	TC	TC	TT	TC	TC	TC	TT	TT	TC	TT	TT	TT	TC	TT	TT	TC	TC	TC	TC	TT	TC	TT	TC	TT	TT	TC	TC	TC	TT	TC	TC	TT	TC	TT	TT	TC	TC	TT	TC	TT	TT	TT
chr1_6966305_C_T	1	6966305	[T/C]	CC	CC	TC	TC	CC	TC	TC	TC	CC	CC	CC	TC	CC	TC	CC	CC	CC	CC	TC	TC	CC	TC	CC	TC	CC	TC	TC	CC	CC	CC	TC	CC	CC	TC	CC	TC	CC	TC	TT	CC	TT	CC	TC	CC	CC	CC
chr1_6982438_A_G	1	6982438	[A/G]	GG	AA	AG	GG	AA	GG	AG	AG	AA	AA	AG	AG	AA	AG	AA	AA	AA	AA	GG	GG	AG	AG	AG	AG	AG	AG	AG	AA	AA	AA	AG	AA	AA	AG	AA	AG	AG	GG	GG	AG	GG	AA	AG	AA	AA	AA
chr1_6994761_A_G	1	6994761	[A/G]	GG	AA	AG	GG	AA	GG	AG	AG	AA	AA	AG	AG	AA	AG	AA	AA	AA	AA	GG	GG	AG	AG	AG	AG	AG	AG	AG	AA	AA	AA	AG	AA	AA	AG	AA	AG	AG	GG	GG	AG	GG	AA	AG	AA	AA	AA
chr1_7044463_A_G	1	7044463	[A/G]	AG	GG	GG	AG	GG	GG	GG	GG	GG	GG	GG	GG	GG	GG	GG	GG	GG	GG	GG	GG	AG	GG	GG	GG	GG	GG	GG	GG	GG	GG	GG	GG	GG	GG	GG	GG	GG	AG	GG	GG	GG	GG	GG	GG	GG	GG
chr1_7082544_A_G	1	7082544	[A/G]	GG	GG	GG	GG	GG	GG	GG	GG	AG	GG	GG	GG	GG	GG	GG	GG	GG	AG	GG	GG	GG	GG	GG	AG	GG	GG	AG	GG	AG	GG	GG	GG	GG	GG	GG	GG	GG	GG	AG	GG	GG	GG	GG	GG	GG	AG
chr1_7108686_A_C	1	7108686	[A/C]	AC	CC	AC	AA	CC	AA	AC	AA	AA	CC	AC	AA	AC	AA	CC	AC	CC	AC	AC	AC	AC	AC	AC	AA	CC	CC	AC	AA	AC	AC	AC	AC	AC	AC	AC	AC	CC	AA	AA	CC	AA	CC	AA	CC	AC	AC
chr1_7135890_A_G	1	7135890	[A/G]	AG	GG	AG	AA	GG	AA	AG	AA	AA	GG	AG	AA	AG	AA	GG	AG	GG	AG	AG	AG	AG	AG	AG	AA	GG	AG	AG	AA	AG	AG	AG	AG	AG	AG	AG	AG	GG	AA	AA	GG	AA	GG	AA	GG	AG	AG
chr1_7146078_C_T	1	7146078	[T/C]	CC	TT	TC	CC	TT	CC	TC	CC	CC	TT	CC	CC	TC	CC	TT	TC	TT	TC	CC	CC	TC	TC	TC	CC	TC	TC	TC	CC	TC	TC	TC	TC	TC	TC	TC	TC	TC	CC	CC	TC	CC	TT	CC	TT	TC	TC
chr1_7251013_C_T	1	7251013	[T/C]	TC	TT	TT	CC	TT	TC	TC	TC	CC	TT	TC	TC	TC	TC	TT	TC	TT	TC	TT	TT	TC	TT	TC	TC	TT	TT	TC	CC	TC	TC	TT	TC	TC	TT	TC	TT	TT	CC	TT	TT	TT	TT	TC	TT	TC	TC
chr1_728704_A_G	1	728704	[A/G]	AA	GG	AA	GG	AG	AA	AG	AG	AG	GG	AG	GG	AG	GG	GG	GG	AG	AG	AG	AA	AG	AG	AG	GG	AG	AA	AA	AG	GG	AG	AG	AG	GG	AG	AG	AA	AA	AG	AG	AA	AG	AG	GG	GG	GG	GG
chr1_7288880_C_T	1	7288880	[T/C]	TT	CC	TC	TT	CC	TT	TC	TT	TT	CC	TT	TT	TC	TT	CC	TC	CC	TC	TT	TT	TC	TC	CC	TT	TC	TC	TC	TT	TC	TC	TC	TC	TC	TC	TC	TC	TC	TT	TT	TC	TT	CC	TT	CC	TC	TC
chr1_7290040_A_G	1	7290040	[A/G]	AG	AA	AG	AA	AA	AG	AA	AG	AA	AA	AG	AG	AA	AG	AA	AA	AA	AA	GG	GG	AA	AA	AA	AA	AG	AA	AG	AA	AA	AA	AG	AA	AA	AG	AA	AG	AG	AA	AG	AG	GG	AA	AG	AA	AA	AA
chr1_7323014_C_T	1	7323014	[T/C]	CC	TT	TT	CC	TT	TC	TC	TC	TC	TT	TC	TT	TT	TT	TT	TC	TT	TC	TC	TC	TC	TC	TC	CC	TC	TC	TC	TC	TC	TT	TT	TT	TT	TT	TT	TT	TC	CC	CC	TC	TC	TT	TT	TT	TT	TC
chr1_7349729_C_T	1	7349729	[T/C]	CC	TT	TC	CC	TT	CC	TC	CC	TC	TT	CC	CC	TC	CC	TT	TC	TT	TT	CC	CC	TC	TC	TC	TC	TC	TC	TC	CC	TT	TC	TC	TC	TC	TC	TC	TC	TC	CC	CC	TC	CC	TT	CC	TT	TC	TT
chr1_7422730_C_T	1	7422730	[T/C]	TT	TT	TT	TT	TT	TT	TT	TT	TC	TT	TC	TC	TT	TT	TT	TT	TT	TT	TT	TT	TT	TT	TT	TT	TT	TT	TT	CC	TT	TC	TT	TC	TC	TT	TC	TT	TT	TT	TT	TT	TT	TT	TC	TT	TT	TT
chr1_7440546_A_G	1	7440546	[A/G]	GG	GG	AG	GG	GG	AG	GG	AG	AG	GG	AG	AA	AG	AG	GG	GG	GG	GG	AG	AG	GG	GG	GG	GG	GG	GG	GG	AA	GG	AG	AG	AG	AG	AG	AG	AG	GG	GG	GG	GG	AG	GG	AA	GG	GG	GG
chr1_7467466_A_C	1	7467466	[A/C]	AA	CC	AC	AA	CC	AC	AC	AC	CC	CC	AC	AC	AC	AC	CC	CC	CC	CC	AA	AA	AC	CC	CC	CC	AC	AC	CC	CC	CC	CC	AC	CC	CC	AC	CC	AC	AC	AA	AC	AC	AA	CC	AC	CC	CC	CC
chr1_7498727_C_T	1	7498727	[T/C]	TC	CC	TC	TT	CC	TC	TC	TC	CC	CC	CC	TC	TC	TC	CC	CC	CC	CC	TC	TC	TC	CC	CC	CC	CC	TC	CC	CC	CC	CC	TC	CC	CC	TC	CC	TC	CC	TT	TC	CC	TT	CC	TC	CC	CC	CC
chr1_7571627_C_T	1	7571627	[T/C]	TT	CC	TC	TT	CC	TC	TC	TC	CC	CC	TC	TC	TC	TC	CC	CC	CC	CC	TT	TT	TC	CC	CC	CC	TC	TC	CC	CC	CC	CC	TC	CC	CC	TC	CC	TC	TC	TT	TT	TC	TT	CC	TC	CC	CC	CC
chr1_7593079_A_G	1	7593079	[A/G]	GG	AA	AG	GG	AA	GG	AG	AG	AA	AA	AG	AG	AG	AG	AA	AA	AA	AA	GG	GG	AG	AA	AA	AA	AG	AA	AA	AA	AA	AA	AG	AA	AA	AG	AA	AG	AG	GG	AG	AG	GG	AA	AG	AA	AA	AA
chr1_7621682_C_T	1	7621682	[T/C]	TC	TT	TT	CC	TT	TC	TC	TT	TT	TT	TT	TT	TT	TT	TT	TT	TT	TT	TT	TT	TC	TT	TT	TT	TT	TT	TC	TT	TT	TT	TT	TT	TT	TT	TT	TT	TT	CC	TT	TT	TT	TT	TT	TT	TT	TT
chr1_7637892_C_T	1	7637892	[T/C]	CC	CC	TC	CC	CC	TC	CC	TT	TC	CC	CC	TT	TC	TC	CC	TC	TC	TC	TC	TC	CC	TC	CC	TT	CC	CC	CC	TT	TC	TC	TC	TC	TC	TC	TC	TC	CC	CC	CC	CC	TC	CC	TT	CC	TC	TC
chr1_765680_C_T	1	765680	[T/C]	CC	CC	TC	CC	TC	TC	CC	CC	CC	CC	CC	CC	CC	CC	CC	TC	TC	TC	CC	CC	CC	CC	CC	CC	CC	TC	CC	TC	CC	TC	CC	CC	CC	CC	CC	CC	CC	CC	CC	CC	CC	CC	CC	CC	CC	CC
chr1_7691369_A_G	1	7691369	[A/G]	AA	AG	AG	AA	AA	AG	AA	AG	AG	AG	AA	GG	AG	GG	AA	AA	AA	AG	AG	AG	AA	AA	AG	AG	AA	AG	AA	AG	AG	AG	AG	GG	GG	GG	AG	GG	AA	AA	AA	AA	AG	AA	GG	AA	AA	AG
chr1_7712244_A_G	1	7712244	[A/G]	GG	GG	GG	GG	GG	GG	GG	GG	GG	GG	GG	AG	GG	GG	GG	GG	GG	GG	GG	GG	GG	GG	GG	GG	GG	GG	GG	AG	GG	AG	GG	AG	AG	GG	AG	GG	GG	GG	GG	GG	GG	GG	AG	GG	AG	GG
chr1_7741364_C_T	1	7741364	[T/C]	TC	CC	TC	TT	CC	TT	TC	TT	TT	CC	TC	TT	TC	TC	CC	TC	TC	TC	TC	TC	TC	TC	CC	TT	CC	CC	TC	TT	TC	TC	TC	TC	TC	TC	TC	TC	CC	TT	CC	CC	TC	CC	TT	CC	TC	TC
chr1_7757014_C_T	1	7757014	[T/C]	TC	TC	CC	TT	CC	TC	TC	TC	TT	TC	TC	TC	CC	CC	CC	TC	TC	TC	CC	CC	TC	TC	CC	TT	CC	CC	TC	TT	TC	TC	CC	TT	TT	TC	TC	CC	CC	TT	CC	CC	CC	CC	TC	CC	TC	TC
chr1_7785005_C_T	1	7785005	[T/C]	CC	CC	CC	CC	CC	CC	CC	TC	TC	CC	TC	CC	CC	CC	CC	TC	TC	CC	CC	CC	CC	TC	CC	TC	CC	CC	CC	TC	CC	CC	CC	CC	CC	CC	CC	CC	CC	CC	TC	CC	CC	CC	CC	CC	CC	CC
chr1_7822798_A_G	1	7822798	[A/G]	AG	AG	AG	AA	AA	AG	AA	AG	AA	AG	AG	AG	AG	AG	AA	AA	AA	AA	GG	GG	AA	AA	AA	AA	AG	AA	AA	AA	AA	AA	AG	AG	AG	GG	AA	AG	AG	AA	AA	AG	AG	AA	AG	AA	AA	AA
chr1_7852689_C_T	1	7852689	[T/C]	TC	TT	TT	CC	TT	TC	TC	TT	TT	TT	TT	TT	TT	TT	TT	TT	TT	TT	TT	TT	TC	TT	TT	TT	TT	TT	TC	TT	TT	TT	TT	TT	TT	TT	TT	TT	TT	CC	TT	TT	TT	TT	TT	TT	TT	TT
chr1_7870690_A_G	1	7870690	[A/G]	AG	GG	GG	AA	GG	AG	AG	GG	GG	GG	GG	GG	GG	GG	GG	GG	GG	GG	GG	GG	AG	GG	GG	GG	GG	GG	AG	GG	GG	GG	GG	GG	GG	GG	GG	GG	GG	AA	GG	GG	GG	GG	GG	GG	GG	GG
chr1_7963986_A_G	1	7963986	[A/G]	AA	AA	AA	GG	AA	AG	AG	AG	AG	AA	AG	AG	AA	AG	AA	AG	AG	AA	AA	AA	AA	AA	AA	AA	AA	AA	AG	GG	AA	AG	AA	AG	AG	AA	AG	AA	AA	GG	AA	AG	AA	AA	AG	AA	AG	AA
chr1_799033_A_C	1	799033	[A/C]	CC	AA	AC	AC	AC	AC	AC	CC	AC	AC	AA	AC	AC	AC	AC	AA	AA	AA	AA	CC	AC	CC	AC	AA	AC	AC	AC	AC	AC	AC	AC	AC	AA	CC	AC	AC	AC	AA	AA	CC	AC	AA	CC	AC	CC	AC
chr1_799751_C_T	1	799751	[T/C]	TC	CC	TC	CC	TC	TC	CC	CC	TC	CC	CC	CC	TC	TC	TC	TC	TC	TC	CC	TC	CC	CC	CC	CC	CC	TT	CC	CC	TC	TC	CC	CC	CC	TT	CC	TC	CC	CC	CC	TC	CC	CC	CC	TC	TC	TC
chr1_8000724_A_C	1	8000724	[A/C]	AA	AA	AA	CC	AA	AC	AC	AA	AA	AA	AA	AA	AA	AA	AA	AA	AA	AA	AA	AA	AA	AC	AA	AC	AA	AA	AC	AA	AA	AA	AA	AA	AA	AA	AA	AA	AA	CC	AA	AA	AA	AA	AA	AA	AA	AA
chr1_8037779_C_T	1	8037779	[T/C]	TC	TC	TT	TT	TT	TT	TT	TC	TC	TC	CC	TC	TT	TT	TT	TC	TC	TT	TC	TC	TT	TT	TC	TT	TC	TT	TT	CC	TT	TC	TT	CC	CC	TC	TC	TT	TC	TT	CC	CC	TC	TT	TC	TT	TC	TT
chr1_8103740_C_T	1	8103740	[T/C]	CC	CC	CC	CC	CC	CC	CC	CC	CC	CC	TC	CC	CC	CC	CC	CC	TC	CC	CC	CC	CC	CC	CC	CC	CC	CC	CC	TC	CC	TC	CC	TC	TC	CC	TC	CC	CC	CC	CC	CC	CC	CC	TC	CC	TC	CC
chr1_8176660_A_G	1	8176660	[A/G]	GG	AG	GG	AG	GG	AG	AG	GG	GG	AG	GG	GG	GG	GG	GG	GG	GG	GG	GG	GG	GG	GG	GG	GG	GG	AG	AG	GG	GG	GG	GG	AG	AG	AG	AG	AG	GG	AG	GG	GG	GG	GG	GG	GG	GG	GG
chr1_8202506_A_G	1	8202506	[A/G]	GG	AG	GG	AA	GG	AG	AG	GG	GG	AG	GG	GG	GG	GG	GG	GG	GG	GG	GG	GG	GG	GG	GG	GG	GG	AG	AG	GG	GG	GG	GG	AG	AG	AG	AG	AG	GG	AA	GG	GG	GG	GG	GG	GG	GG	GG
chr1_8210025_A_G	1	8210025	[A/G]	GG	AA	AG	AA	AA	AG	AA	AG	AG	AA	AG	GG	AG	AG	AA	AG	AA	GG	GG	GG	AG	AG	AG	GG	AG	AA	AA	AG	AG	AA	AG	AA	AA	AG	AA	AG	AG	AA	AA	AG	AG	AA	AG	AA	AA	AG
chr1_8249755_A_G	1	8249755	[A/G]	GG	GG	GG	AA	GG	AG	AG	GG	GG	GG	GG	GG	GG	GG	GG	GG	GG	GG	GG	GG	GG	GG	GG	GG	GG	AG	AG	GG	GG	GG	GG	GG	GG	GG	AG	AG	GG	AA	GG	GG	GG	GG	GG	GG	GG	GG
chr1_8324181_A_G	1	8324181	[A/G]	GG	AG	AG	GG	AA	GG	AG	GG	GG	AG	GG	GG	AG	GG	AA	AG	AG	GG	GG	GG	AG	AG	AG	GG	AG	AG	AG	GG	AG	AG	AG	GG	GG	GG	GG	GG	AG	GG	GG	GG	GG	AA	GG	AA	AG	AG
chr1_8429533_A_G	1	8429533	[A/G]	AG	GG	AG	GG	GG	AG	GG	AA	AA	GG	AG	AA	AG	AA	GG	AG	AG	AG	AG	AG	AG	GG	GG	AG	GG	AG	GG	AA	AG	AG	AG	AG	AG	AG	AG	AG	GG	GG	AA	AG	AA	GG	AA	GG	AG	AG
chr1_8467057_G_T	1	8467057	[T/G]	TG	TG	TG	GG	GG	TG	GG	TG	GG	TG	GG	TG	TG	TG	GG	GG	GG	GG	TG	TG	TG	GG	TG	GG	GG	TG	GG	GG	GG	GG	TG	TG	TT	TT	GG	TG	GG	GG	GG	GG	TG	GG	TG	GG	GG	GG
chr1_8492715_C_T	1	8492715	[T/C]	TC	TT	TT	CC	TT	TC	TC	TT	TT	TT	TC	TT	TT	TT	TT	TT	TT	TC	TC	TC	TT	TT	TT	TT	TC	TT	TC	TT	TT	TT	TC	TT	TT	TT	TC	TT	TC	TC	TT	TC	TT	TT	TT	TT	TT	TT
chr1_8539545_C_T	1	8539545	[T/C]	TT	TC	TC	TT	CC	TT	TC	TT	TT	TC	TT	TT	TC	TT	CC	TC	TC	TT	TT	TT	TC	TC	TC	TT	TC	TT	TC	TT	TC	TC	TT	TT	TT	TT	TT	TT	TC	TC	TT	TT	TT	CC	TT	CC	CC	TC
chr1_8671481_C_T	1	8671481	[T/C]	TC	TC	TC	TT	TT	TC	TT	TC	TT	TC	TT	CC	TC	CC	TT	TC	TT	TT	TC	TC	TC	TC	TC	TC	TT	TT	TT	TC	TT	TC	TC	CC	CC	CC	TC	TC	TT	TT	TC	TC	TC	TT	CC	TT	TC	TT
chr1_8676663_C_T	1	8676663	[T/C]	TC	CC	CC	TT	CC	TC	TC	CC	TC	CC	TC	CC	CC	TC	CC	CC	CC	TT	TC	TC	CC	CC	CC	TC	TC	TT	TC	CC	TC	CC	TC	CC	CC	CC	TC	TC	TC	TC	TC	TC	TC	CC	CC	CC	CC	TC
chr1_8705451_G_T	1	8705451	[T/G]	TT	TT	TT	TT	TT	TT	TT	TT	TG	TT	TG	TG	TT	TT	TT	TT	TG	TT	TT	TT	TT	TT	TG	TT	TT	TT	TT	TG	TT	TT	TT	TT	TT	TT	TT	TT	TT	TT	TT	TT	TT	TT	TT	TT	TG	TT
chr1_8710909_A_G	1	8710909	[A/G]	AA	AA	AA	GG	AA	AG	AG	AG	AG	AA	AA	AA	AA	AG	AA	AG	AA	AG	AA	AA	AA	AA	AA	AG	AA	GG	AG	AG	AG	AG	AG	AG	AA	AA	GG	AG	AA	AG	AA	AG	AA	AA	AG	AA	AA	AG
chr1_8744093_C_T	1	8744093	[T/C]	CC	CC	CC	CC	CC	CC	CC	TC	TT	CC	TC	TC	CC	TC	CC	TC	TC	TC	CC	CC	CC	CC	TC	TC	CC	CC	CC	TT	TC	TC	CC	TC	CC	CC	TC	CC	CC	CC	TC	TC	CC	CC	TC	CC	TC	TC
chr1_8780767_A_C	1	8780767	[A/C]	AA	AA	AA	AA	AA	AA	AA	AA	CC	AA	AC	AC	AA	AC	AA	AA	AC	AC	AA	AA	AA	AA	AA	AC	AA	AA	AA	AC	AC	AA	AA	AA	AA	AA	AA	AA	AA	AA	AC	AA	AA	AA	AA	AA	AC	AC
chr1_8821137_A_G	1	8821137	[A/G]	GG	GG	GG	GG	GG	GG	GG	AG	AG	GG	AG	AG	GG	AG	GG	AG	AG	GG	GG	GG	GG	GG	GG	GG	GG	GG	GG	AG	GG	GG	GG	GG	GG	GG	GG	GG	GG	GG	AG	GG	GG	GG	GG	GG	AG	GG
chr1_8850489_A_G	1	8850489	[A/G]	AA	AA	AA	AA	AA	AA	AA	AG	AG	AA	AG	AG	AA	AA	AA	AG	AG	AA	AA	AA	AA	AA	AA	AA	AA	AA	AA	AG	AA	AG	AA	AG	AA	AA	AG	AA	AA	AA	AA	AG	AA	AA	AG	AA	AG	AA
chr1_8890473_A_C	1	8890473	[A/C]	AA	AC	AC	CC	CC	AA	AC	AA	AC	AC	AA	AC	AC	AA	CC	AC	AC	AA	AA	AA	AC	CC	AC	AC	AC	AC	CC	AC	AC	AC	AC	AA	AA	AA	AC	AA	AC	CC	AC	AA	AA	CC	AA	CC	AC	AC
chr1_8924712_C_T	1	8924712	[T/C]	TC	TT	TT	TT	TT	TC	TC	TT	TC	TT	CC	TC	TT	TC	TT	TT	TC	TC	TC	TC	TT	TT	TT	TT	TC	TT	TT	CC	TT	TC	TT	TC	TT	TT	TC	TT	TC	TT	CC	CC	TC	TT	TC	TT	TC	TT
chr1_8958136_C_T	1	8958136	[T/C]	TC	TT	TC	TT	TT	CC	TT	TC	TT	TT	TT	TC	TC	TC	TT	TT	TT	TT	TC	TC	TC	TT	TT	TT	TT	TC	TT	TT	TT	TT	TC	TT	TC	TC	TT	CC	TT	TT	TT	TT	TC	TT	TC	TT	TT	TT
chr1_8975551_C_T	1	8975551	[T/C]	TC	TT	TT	CC	TT	TT	TC	TT	TT	TT	TC	TT	TT	TT	TT	TT	TT	TC	TC	TC	TT	TT	TT	TT	TC	TC	TC	TT	TC	TT	TC	TT	TT	TT	TC	TT	TC	TC	TC	TC	TC	TT	TT	TT	TT	TC
chr1_8997177_A_C	1	8997177	[A/C]	AA	AA	AA	AA	AA	AA	AA	AA	AC	AA	AC	AC	AA	AC	AA	AA	AC	AA	AA	AA	AA	AC	AC	AC	AA	AC	AA	CC	AA	AC	AA	AC	AA	AA	AC	AC	AA	AA	AC	AC	AA	AA	AC	AA	AC	AA
chr1_9000381_A_C	1	9000381	[A/C]	AC	CC	CC	CC	CC	CC	AC	CC	CC	CC	AC	CC	CC	CC	CC	CC	CC	AC	AC	AC	CC	CC	CC	CC	AC	CC	CC	CC	AC	CC	CC	CC	CC	CC	CC	CC	AC	CC	AC	AC	AC	CC	CC	CC	CC	AC
chr1_9015822_A_G	1	9015822	[A/G]	AA	GG	AG	AA	GG	AA	AG	AA	AA	GG	AA	AA	AG	AA	GG	AG	AG	AA	AA	AA	AG	AG	AG	AA	AG	AA	AG	AA	AG	AG	AA	AG	AG	AG	AA	AA	AG	AG	AA	AA	AA	GG	AA	GG	AG	AG
chr1_9096264_A_G	1	9096264	[A/G]	GG	AA	AG	GG	AA	AG	AG	AG	GG	AA	AG	GG	AG	GG	AA	AA	AG	GG	AG	GG	AG	AA	AG	AG	AG	GG	AG	GG	AG	AG	GG	AG	AG	AG	GG	AG	AG	AG	GG	GG	GG	AA	GG	AA	AA	AG
chr1_9242867_A_G	1	9242867	[A/G]	AG	AA	AG	AA	AA	AG	AA	AG	AA	AA	AA	AG	AG	AG	AA	AA	AA	AA	AA	AG	AG	AA	AA	AA	AA	AA	AA	AA	AA	AA	AG	AA	AG	AG	AG	AA	AA	AA	AA	AA	AG	AA	AG	AA	AA	AA
chr1_9305946_A_G	1	9305946	[A/G]	GG	GG	GG	AA	GG	GG	GG	GG	GG	GG	GG	GG	GG	GG	GG	GG	GG	GG	GG	GG	GG	GG	GG	GG	GG	AG	AG	GG	GG	GG	AG	GG	GG	GG	AG	GG	GG	AG	GG	GG	GG	GG	GG	GG	GG	GG
chr1_9321654_A_C	1	9321654	[A/C]	AA	AA	AA	CC	AA	AA	AA	AA	AA	AA	AA	AA	AA	AA	AA	AA	AA	AA	AA	AA	AA	AA	AA	AA	AA	AC	CC	AA	AA	AA	AC	AA	AA	AA	AC	AA	AA	CC	AA	AA	AA	AA	AA	AA	AA	AA
chr1_9353859_A_G	1	9353859	[A/G]	GG	GG	GG	GG	GG	GG	GG	AG	AA	GG	AG	AG	GG	AG	GG	AG	AG	AG	GG	GG	GG	GG	AG	AG	GG	GG	GG	AA	GG	AG	GG	AG	GG	GG	GG	GG	GG	GG	AG	AG	GG	GG	AG	GG	AG	GG
chr1_9436830_G_T	1	9436830	[T/G]	TG	GG	GG	GG	GG	GG	TG	GG	GG	GG	TT	TG	GG	GG	GG	TG	TG	TG	TG	TG	GG	TG	TT	TG	TG	GG	TG	TG	TG	TT	GG	TG	GG	GG	GG	GG	TT	GG	TG	TT	TG	TT	TG	GG	TT	TT
chr1_946801_C_T	1	946801	[T/C]	TC	TT	CC	TC	CC	CC	TC	CC	TC	TC	TT	TC	TC	TC	TC	TC	TC	TC	TT	TC	TC	TC	TC	TT	TC	CC	CC	TC	TC	CC	TC	TC	TT	CC	TC	TC	TC	TT	TC	TC	TC	TC	CC	TC	CC	TC
chr1_9496251_A_C	1	9496251	[A/C]	AC	AA	AC	CC	AA	AC	AA	AC	AA	AA	AA	AC	AC	AC	AA	AA	AA	AA	AA	AC	AC	AC	AC	AA	AA	AA	CC	AA	AA	AC	CC	AA	AC	AC	AC	AA	AC	AC	AA	AA	AC	CC	AC	AA	AC	AC
chr1_9532553_A_G	1	9532553	[A/G]	AA	AA	AA	AA	AA	AG	AA	AA	AA	AA	AG	AA	AA	AA	AA	AG	AG	AA	AA	AA	AA	AG	GG	AA	AA	AA	AG	AG	AA	GG	AA	AG	AA	AA	AA	AA	AG	AA	AG	AG	AA	GG	AG	AA	GG	AG
chr1_9567236_G_T	1	9567236	[T/G]	GG	GG	GG	GG	GG	GG	GG	TG	TG	GG	TG	TG	GG	TG	GG	TG	TG	GG	GG	GG	GG	TT	TT	GG	GG	GG	TG	TT	GG	TT	GG	TG	GG	GG	GG	GG	TG	GG	TG	TG	GG	TT	TG	GG	TT	TG
chr1_9603446_A_G	1	9603446	[A/G]	GG	GG	GG	GG	GG	GG	GG	GG	GG	GG	GG	GG	GG	GG	GG	GG	GG	GG	GG	GG	GG	AG	AG	GG	GG	GG	AG	GG	GG	AG	GG	GG	GG	GG	GG	GG	AG	GG	GG	GG	GG	AA	GG	GG	AG	AG
chr1_9674953_A_G	1	9674953	[A/G]	GG	GG	GG	GG	GG	GG	GG	GG	GG	GG	GG	GG	GG	GG	GG	GG	GG	GG	GG	GG	GG	AG	AG	GG	GG	GG	AG	GG	GG	AG	GG	GG	GG	GG	GG	GG	AG	GG	AG	GG	GG	AA	GG	GG	AG	AG
chr1_9713401_A_G	1	9713401	[A/G]	GG	AA	AG	GG	AA	GG	AA	GG	GG	AA	AG	GG	AG	GG	AA	AA	AA	GG	AA	GG	AG	GG	GG	GG	AA	AG	GG	GG	AA	GG	GG	AA	AG	AG	AG	AG	GG	AG	GG	GG	GG	GG	GG	AA	GG	GG
chr1_9743721_C_T	1	9743721	[T/C]	TC	CC	CC	CC	CC	CC	TC	CC	CC	CC	TC	CC	CC	CC	CC	CC	CC	TC	TC	TC	CC	CC	CC	TC	TC	TC	CC	CC	TC	CC	CC	CC	CC	CC	CC	TC	TC	CC	TC	TC	TC	CC	CC	CC	CC	TC
chr1_9750032_A_C	1	9750032	[A/C]	CC	CC	CC	CC	CC	CC	CC	AC	AC	CC	AC	AC	CC	AC	CC	CC	AC	CC	CC	CC	CC	CC	AC	CC	CC	CC	CC	AA	CC	AC	CC	AC	CC	CC	CC	CC	CC	CC	AC	AC	CC	CC	AC	CC	CC	CC
chr1_9779606_A_G	1	9779606	[A/G]	AG	AA	AG	AA	AA	AG	AA	AG	AA	AA	AA	AG	AG	AG	AA	AA	AA	AG	AA	AG	AG	AG	AG	AG	AA	AA	AG	AA	AG	AA	AG	AA	AG	AG	AG	AA	AG	AA	AA	AA	AG	AG	AG	AA	AA	AG
chr1_980292_C_T	1	980292	[T/C]	TT	CC	TC	TC	TC	TC	TC	TT	TC	TC	CC	TC	TC	TC	TC	TC	CC	CC	CC	TT	TC	TC	TC	CC	TC	TC	TT	TT	TC	TC	TC	TC	CC	TT	TC	TC	TC	CC	TC	TT	TC	TC	TT	TC	TT	TC
chr1_9816361_A_G	1	9816361	[A/G]	AG	AG	GG	GG	GG	GG	AA	AG	AA	GG	AA	AG	AG	AG	AG	GG	GG	AG	AG	AG	GG	AG	GG	AG	AG	GG	GG	AA	AG	AA	GG	AG	GG	GG	GG	GG	AG	GG	AA	AA	AG	AG	AG	AG	AG	AG
chr1_9849128_A_G	1	9849128	[A/G]	AA	AA	AA	AA	AA	AA	AA	AA	AG	AA	AA	AA	AA	AA	AA	AG	AG	AG	AA	AA	AA	AG	AA	AG	AA	AA	AA	AA	AA	AG	AA	AA	AA	AA	AA	AA	AA	AA	AA	AA	AA	AG	AA	AA	GG	AG
chr1_9887731_A_G	1	9887731	[A/G]	AA	AG	AA	AA	AA	AA	AG	AG	GG	AA	AG	AA	AG	AG	AG	AA	AG	AG	AA	AA	AA	AG	AA	AG	AA	AA	AA	GG	AG	GG	AA	AG	AA	AA	AA	AA	AA	AA	AA	AG	AA	AG	AG	AG	AG	AG
chr1_9900799_C_T	1	9900799	[T/C]	CC	TC	TC	CC	TT	TC	CC	CC	CC	TT	CC	CC	CC	CC	TC	TC	TC	TC	TC	CC	TC	TC	TC	TC	TC	TT	TC	CC	TC	CC	CC	TC	TC	TC	TC	TT	TC	TC	CC	CC	CC	TC	CC	TC	CC	TC
chr1_9923278_C_T	1	9923278	[T/C]	TT	TC	TC	TT	CC	TC	TT	TT	TT	CC	TT	TT	TT	TT	TC	TC	TC	TT	TC	TT	TC	TT	CC	TT	TC	TC	TT	TT	TT	TT	TT	TC	TC	TC	TC	TC	TT	TC	TT	TT	TT	TT	TT	TC	TT	TT
chr1_9959141_A_C	1	9959141	[A/C]	CC	CC	CC	AA	CC	CC	CC	CC	CC	CC	CC	CC	CC	CC	CC	CC	CC	CC	CC	CC	CC	CC	CC	CC	CC	CC	AC	CC	CC	CC	AC	CC	CC	CC	CC	CC	CC	AC	CC	CC	CC	CC	CC	CC	CC	CC
chr1_996477_A_G	1	996477	[A/G]	AG	AA	AG	AA	AG	AG	AA	AG	AA	AG	AA	AA	AA	AA	AA	AA	AA	AA	AA	AG	AG	AG	AG	AA	AG	AA	AG	AA	AA	AG	AG	AG	AA	AA	AG	AA	AG	AA	AA	AG	AG	AA	AG	AA	AG	AA
chr1_9996086_C_T	1	9996086	[T/C]	TC	TC	TC	TT	TT	CC	TC	CC	TC	TT	TC	TC	CC	CC	TC	TT	TT	TT	TT	TC	TC	TT	TT	TT	TT	TT	TT	CC	TC	TC	TC	TC	TC	TC	TC	TT	TT	TT	TC	TC	TC	TT	CC	TC	TT	TT
chr1_random_299123_A_G	1_RANDOM	299123	[A/G]	AA	GG	AA	AA	AG	AA	AG	AG	AG	AG	AG	AG	AG	AG	AG	AG	AG	AG	AA	AA	AA	AA	AA	AA	AA	AA	AG	AG	GG	AG	AA	GG	AG	AG	AA	AA	AA	AG	AG	AG	AG	AA	AG	AG	AG	GG
chr1_random_310365_A_C	1_RANDOM	310365	[A/C]	CC	AA	CC	CC	AC	CC	AC	AC	AC	AC	AC	AC	AC	AC	AC	AC	AC	AC	CC	CC	CC	CC	CC	CC	CC	CC	AC	AC	AA	AC	CC	AA	AC	AC	CC	CC	CC	AC	AC	AC	AC	CC	AC	AC	AC	AA
chr1_random_312051_A_G	1_RANDOM	312051	[A/G]	AA	AG	AA	AA	AA	AA	AA	AG	AA	AA	AG	AA	AA	AA	AA	AA	AG	AG	AA	AA	AA	AA	AA	AA	AA	AA	AA	AG	GG	AA	AA	AG	AG	AG	AA	AA	AA	AA	AA	AA	AA	AA	AG	AA	AA	AG
chr1_random_320168_A_G	1_RANDOM	320168	[A/G]	AA	GG	AG	AG	AG	GG	AG	GG	AG	AG	AG	GG	AG	GG	AG	AG	AG	AG	AA	AA	AA	AA	AA	AA	AA	AG	AG	AG	GG	AG	AG	GG	GG	GG	GG	AG	AA	AG	AG	AG	AG	AA	GG	AG	AG	GG
chr1_random_468195_A_G	1_RANDOM	468195	[A/G]	AA	AG	AA	AA	AG	AA	AG	AA	AG	AG	AA	AG	AG	AG	AG	AG	AA	AA	AA	AA	AA	AA	AA	AA	AA	AA	AG	AA	AA	AG	AA	AG	AA	AA	AA	AA	AA	AG	AG	AG	AG	AA	AA	AG	AG	AG
chr1_random_468874_C_T	1_RANDOM	468874	[T/C]	CC	TC	TC	TC	TC	TT	TC	TT	TC	TC	TC	TT	TC	TT	TC	TC	TC	TC	CC	CC	CC	CC	CC	CC	CC	TC	TC	TC	TC	TC	TC	TT	TC	TC	TT	TC	CC	TC	TC	TC	TC	CC	TT	TC	TC	TC
chr1_random_487744_C_T	1_RANDOM	487744	[T/C]	TT	TC	TT	TT	TC	TT	TC	TT	TC	TC	TT	TC	TC	TC	TC	TC	TT	TT	TT	TT	TT	TT	TT	TT	TT	TT	TC	TT	TT	TC	TT	TC	TT	TT	TT	TT	TT	TC	TC	TC	TC	TT	TT	TC	TC	TC
chr1_random_490188_A_G	1_RANDOM	490188	[A/G]	GG	GG	AG	AG	GG	AA	GG	AG	GG	GG	GG	AG	GG	AG	GG	GG	GG	GG	GG	GG	GG	GG	GG	GG	GG	AG	GG	GG	GG	GG	AG	GG	AG	AG	AA	AG	GG	GG	GG	GG	GG	GG	AG	GG	GG	GG
chr1_random_518920_A_G	1_RANDOM	518920	[A/G]	GG	AG	GG	GG	AG	GG	AG	GG	GG	GG	AG	GG	AG	AG	AG	GG	GG	GG	GG	GG	GG	GG	GG	GG	GG	GG	GG	AG	GG	AG	GG	GG	GG	GG	GG	GG	GG	GG	GG	GG	GG	GG	AG	AG	GG	GG
chr1_random_522206_A_C	1_RANDOM	522206	[A/C]	AC	AC	CC	CC	AC	CC	AA	AC	AC	AA	AC	AC	AA	AC	AC	AA	AA	AC	CC	AA	AA	AC	CC	CC	AA	CC	AC	AA	AC	AA	AC	AA	CC	CC	AC	CC	AC	AC	AC	AA	AA	AC	AC	AA	AA	AC
chr1_random_522794_C_T	1_RANDOM	522794	[T/C]	TT	TT	TT	TT	TT	TT	TT	TT	TT	TT	TT	TT	TT	TT	TT	TT	TT	TT	TC	TT	TT	TT	TT	TT	TT	TT	TT	TT	TT	TT	TT	TT	TT	TT	TT	TC	TT	TT	TC	TT	TT	TT	TT	TT	TT	TT
chr1_random_545810_C_T	1_RANDOM	545810	[T/C]	CC	CC	CC	CC	CC	CC	CC	CC	TC	TC	CC	TC	CC	CC	CC	TC	CC	TC	CC	CC	CC	CC	CC	CC	CC	CC	TC	CC	TC	CC	CC	TC	CC	CC	CC	CC	CC	TC	TC	TC	TC	CC	CC	CC	TC	TC
chr1_random_546617_A_G	1_RANDOM	546617	[A/G]	GG	GG	GG	GG	GG	GG	GG	GG	AG	AG	GG	AG	GG	GG	GG	AG	GG	AG	GG	GG	GG	GG	GG	GG	GG	GG	AG	GG	AG	GG	GG	AG	GG	GG	GG	GG	GG	AG	AG	AG	AG	GG	GG	GG	AG	AG
chr10_10007512_A_G	10	10007512	[A/G]	GG	AG	AG	GG	AA	GG	AG	AG	GG	GG	AA	AG	AG	AG	GG	AG	GG	GG	AG	AG	GG	AG	AG	AA	GG	GG	AA	AA	GG	AG	AG	AG	AG	AG	GG	AG	GG	AG	AG	AG	GG	AG	AG	GG	GG	GG
chr10_1001102_G_T	10	1001102	[T/G]	GG	GG	TT	TG	TG	GG	GG	TG	TT	TG	TG	TG	TG	TG	TT	TG	TG	TG	TT	TG	GG	TG	TT	TG	GG	TT	GG	TG	TG	GG	TG	GG	TG	TT	GG	TT	TG	GG	TG	TT	TT	TG	TG	TG	TT	TT
chr10_10094664_C_T	10	10094664	[T/C]	TC	TC	TT	TT	TT	TT	TC	TC	TC	TT	TT	TT	TC	TT	CC	TT	TC	TC	TC	TC	TT	TC	TC	TT	TT	TC	TT	TT	TC	TT	TC	TC	TC	TT	TT	TC	TC	TT	TT	TT	TC	TT	TT	TC	TT	TC
chr10_10112396_C_T	10	10112396	[T/C]	CC	TC	CC	CC	TC	CC	TC	CC	CC	CC	TC	CC	CC	CC	CC	TC	CC	TC	TC	TC	CC	TC	TC	TC	CC	CC	TC	TT	TC	CC	TC	TC	TC	CC	CC	TC	CC	TC	CC	TC	CC	TC	TC	CC	CC	CC
chr10_10153909_A_C	10	10153909	[A/C]	AA	AA	CC	AA	AC	AC	AA	AC	AA	AA	AC	CC	AC	CC	AA	AA	AC	AA	AA	AA	AA	AA	AA	AA	AA	AA	AA	AA	AA	CC	AA	AA	AA	CC	AC	AA	AA	AA	AC	AC	AA	AA	AC	AA	AA	AA
chr10_10164076_C_T	10	10164076	[T/C]	CC	TC	TT	CC	TT	TC	TC	TC	CC	TC	TT	TT	TC	TT	CC	TC	TC	CC	TC	TC	TC	TC	TC	TT	TC	CC	TT	TT	CC	TT	TC	TC	TC	TT	TC	TC	CC	TC	TT	TT	CC	TC	TT	CC	CC	CC
chr10_1038557_A_G	10	1038557	[A/G]	AG	AG	AA	AG	AG	AA	AG	AA	AA	AG	AG	AA	AG	AG	AA	AG	AG	AG	AA	AA	GG	AG	AA	AG	GG	AA	AG	AG	AG	GG	AA	GG	AG	AA	GG	AA	AG	GG	AG	AA	AA	AA	AG	AG	AA	AA
chr10_1040043_G_T	10	1040043	[T/G]	TG	TG	GG	TG	TG	GG	TG	GG	GG	TG	TG	GG	TG	TG	GG	TG	TG	TG	GG	GG	TT	TG	GG	TG	TT	GG	TG	TG	TG	TT	GG	TT	TG	GG	TT	GG	TG	TT	TG	GG	GG	GG	TG	TG	GG	GG
chr10_10477108_C_T	10	10477108	[T/C]	TT	TC	TT	TC	TC	TT	TC	TT	TC	TT	TC	TT	TT	TT	TT	TC	TT	TT	TC	TC	TT	TC	TC	TC	TT	TT	TC	CC	TT	TT	TC	TC	TC	TT	TT	TC	TT	TC	TT	TC	TT	TC	TC	TT	TC	TC
chr10_10477837_A_G	10	10477837	[A/G]	GG	AG	GG	AG	AG	GG	AG	GG	AG	GG	AG	GG	GG	GG	GG	AG	GG	GG	AG	AG	GG	AG	AG	AG	GG	GG	AG	AA	GG	GG	AG	AG	AG	GG	GG	AG	GG	AG	GG	AG	GG	AG	AG	GG	AG	AG
chr10_10497318_C_T	10	10497318	[T/C]	CC	TC	CC	CC	CC	CC	TC	CC	CC	CC	CC	CC	TC	CC	TT	CC	TC	CC	CC	CC	CC	CC	CC	CC	CC	CC	TC	CC	TC	CC	CC	TC	TC	CC	CC	CC	CC	CC	CC	CC	TC	CC	CC	TC	CC	TC
chr10_10528389_A_G	10	10528389	[A/G]	AG	AG	GG	GG	GG	GG	AG	AG	AG	AG	GG	GG	AG	AG	AA	GG	AA	AG	AG	AG	AG	AG	AG	AG	AG	AG	AG	GG	AG	GG	AG	AG	AG	GG	GG	AG	AG	GG	AG	AG	AG	GG	GG	AG	GG	AG
chr10_10532746_C_T	10	10532746	[T/C]	TC	TC	TT	TT	TT	TT	TC	TC	TC	TC	TT	TT	TC	TC	CC	TT	CC	TC	TC	TC	TC	TC	TC	TC	TC	TC	TC	TT	TC	TT	TC	TC	TC	TT	TT	TC	TC	TT	TC	TC	TC	TT	TT	TC	TT	TC
chr10_10559171_A_C	10	10559171	[A/C]	AC	CC	CC	CC	CC	CC	CC	AC	AC	AC	CC	CC	CC	CC	CC	CC	CC	AA	AC	AC	AC	AC	AC	CC	AC	AC	CC	CC	CC	CC	AC	CC	CC	CC	CC	AC	AC	CC	AC	CC	CC	CC	CC	CC	CC	CC
chr10_10642694_A_G	10	10642694	[A/G]	AG	AG	GG	AA	GG	AA	AG	GG	AG	AG	GG	AA	AG	AA	AA	AG	AA	GG	GG	GG	AG	GG	GG	GG	AG	AG	GG	GG	AG	AG	GG	AG	AG	GG	AA	GG	AG	AG	GG	AG	AA	AG	GG	AG	AA	AA
chr10_10645433_A_G	10	10645433	[A/G]	AG	AG	GG	AA	GG	AA	AG	GG	AG	AG	GG	AA	AG	AA	AA	AG	AA	GG	GG	GG	AG	GG	GG	GG	AG	AG	GG	GG	AG	AG	GG	AG	AG	GG	AA	GG	AG	AG	GG	AG	AA	AG	GG	AG	AA	AA
chr10_10690498_A_G	10	10690498	[A/G]	GG	AG	GG	GG	GG	GG	AG	GG	GG	GG	GG	GG	AG	GG	AA	GG	AG	GG	GG	GG	GG	GG	GG	GG	GG	GG	GG	GG	AG	GG	GG	AG	AG	GG	GG	GG	GG	GG	GG	GG	AG	GG	GG	AG	GG	AG
chr10_10692062_A_C	10	10692062	[A/C]	AA	AA	AA	AA	AA	AA	AA	AA	AA	AA	AA	AA	AA	AA	AA	AA	AA	AA	AA	AA	AA	AA	AA	AC	AA	AA	AA	AA	AA	AA	AA	AA	AA	AA	AA	AA	AA	AA	AA	AA	AA	AA	AA	AA	AA	AA
chr10_1069442_C_T	10	1069442	[T/C]	CC	CC	CC	TC	TC	CC	CC	CC	CC	TC	CC	CC	CC	TC	CC	TC	CC	TC	CC	CC	TC	TC	CC	CC	CC	CC	CC	CC	TC	TT	CC	TC	TC	CC	CC	CC	CC	TC	CC	CC	CC	CC	CC	CC	CC	CC
chr10_10755483_C_T	10	10755483	[T/C]	TC	TT	CC	CC	TC	CC	TT	TC	TC	TC	TC	CC	TC	CC	TT	TC	TT	TT	TT	TT	TC	TT	TT	TT	TC	TC	TT	TT	TT	CC	TT	TT	TT	CC	CC	TT	TC	TC	TC	TC	TC	TC	TC	TC	CC	TC
chr10_10784022_A_C	10	10784022	[A/C]	AA	AA	AA	AA	AA	AA	AA	AA	AA	AC	AA	AA	AA	AA	AA	AA	AA	AA	AA	AA	AC	AA	AA	AA	AC	AA	AC	AA	AA	AA	AA	AA	AA	AA	AA	AA	AA	AA	AC	AA	AA	AA	AA	AA	AA	AA
chr10_10861392_A_C	10	10861392	[A/C]	AC	CC	AA	AA	AC	AA	CC	AC	AC	AC	AC	AA	AC	AA	CC	AC	AC	CC	CC	CC	AC	CC	CC	CC	AC	AC	CC	CC	CC	AA	CC	CC	CC	AA	AA	CC	AC	AC	AC	AC	AC	AC	AC	AC	AA	AC
chr10_10865611_A_G	10	10865611	[A/G]	AA	AA	AA	AA	AA	AA	AA	AA	AA	AG	AA	AA	AA	AA	AA	AA	AA	AG	AA	AA	AG	AA	AA	AG	AG	AA	AA	AA	AG	AA	AA	AA	AA	AA	AA	AA	AA	AA	AG	AA	AA	AA	AA	AA	AA	AA
chr10_10946300_G_T	10	10946300	[T/G]	TG	TG	TT	TT	TT	TT	TG	TG	TG	TG	TT	TT	TG	TT	GG	TT	TG	TG	TG	TG	TG	TG	TG	TG	TG	TG	TT	TT	TG	TT	TG	TG	TG	TT	TT	TG	TT	TT	TG	TT	TG	TT	TT	TG	TT	TG
chr10_10985237_G_T	10	10985237	[T/G]	TG	GG	GG	GG	GG	GG	GG	TG	TG	GG	GG	GG	GG	GG	GG	GG	GG	TG	TG	TG	GG	TG	TG	GG	GG	TG	GG	GG	GG	GG	TG	GG	GG	GG	GG	TG	GG	GG	GG	GG	GG	GG	GG	GG	GG	GG
chr10_1104305_A_C	10	1104305	[A/C]	CC	CC	CC	AC	AC	CC	CC	CC	CC	AA	CC	CC	CC	AC	CC	AC	CC	AC	CC	CC	AC	AC	AA	CC	CC	CC	CC	CC	AC	AA	CC	AC	AA	CC	CC	CC	CC	AC	CC	CC	CC	AC	CC	CC	CC	CC
chr10_11051450_A_C	10	11051450	[A/C]	CC	AC	CC	CC	CC	CC	AC	CC	CC	CC	CC	CC	AC	CC	AA	CC	AC	CC	CC	CC	CC	CC	CC	CC	CC	CC	CC	CC	AC	CC	CC	AC	AC	CC	CC	CC	CC	CC	CC	CC	AC	CC	CC	AC	CC	AC
chr10_11052478_A_G	10	11052478	[A/G]	GG	GG	AA	GG	AG	AG	GG	AG	GG	GG	AG	AG	AG	AG	GG	AG	GG	GG	GG	GG	GG	GG	GG	GG	GG	GG	GG	GG	GG	AA	GG	GG	GG	AA	AG	GG	GG	GG	AG	AG	GG	GG	AG	AG	GG	GG
chr10_11068435_G_T	10	11068435	[T/G]	TG	GG	GG	TT	GG	TG	GG	GG	TG	TG	GG	TG	GG	TG	GG	GG	TG	GG	GG	GG	TG	GG	GG	GG	TG	TG	GG	GG	GG	GG	GG	GG	GG	GG	TG	GG	TG	TG	GG	GG	TG	TG	GG	GG	TT	TG
chr10_11097827_A_G	10	11097827	[A/G]	AG	AA	AA	AA	AA	AA	AA	AG	AG	AA	AA	AA	AA	AA	AA	AA	AA	AG	AG	AG	AA	AG	AG	AA	AA	AG	AA	AA	AA	AA	AG	AA	AA	AA	AA	AG	AA	AA	AA	AA	AA	AA	AA	AA	AA	AA
chr10_11139239_A_G	10	11139239	[A/G]	AA	AG	GG	AA	GG	AA	AG	AG	AA	AG	GG	AA	AG	AA	AA	AG	AA	AG	AG	AG	AG	AG	AG	GG	AG	AA	GG	GG	AG	AG	AG	AG	AG	GG	AA	AG	AG	AG	GG	AG	AA	AG	GG	AA	AA	AA
chr10_1120155_C_T	10	1120155	[T/C]	TC	TC	TC	CC	TC	CC	TT	CC	CC	CC	TC	CC	TC	TC	CC	CC	TC	CC	CC	CC	TC	CC	CC	TC	TT	CC	TC	TC	CC	CC	CC	TC	CC	TC	TT	CC	TC	TC	TC	CC	CC	CC	TC	TC	TC	TC
chr10_11208019_C_T	10	11208019	[T/C]	TC	CC	CC	CC	CC	CC	CC	TC	TC	CC	CC	CC	CC	CC	CC	CC	CC	TC	TC	TC	CC	TC	TC	CC	CC	TC	CC	CC	CC	CC	TC	CC	CC	CC	CC	TC	CC	CC	CC	CC	CC	CC	CC	CC	CC	CC
chr10_11244140_A_G	10	11244140	[A/G]	AA	AG	AA	AA	AG	AA	AG	AA	AA	AA	AG	AA	AA	AA	AA	AG	AA	AA	AG	AG	AA	AG	AG	AG	AA	AA	AG	GG	AA	AA	AG	AG	AG	AA	AA	AG	AG	AG	AA	AG	AA	AG	AG	AA	AA	AA
chr10_11249272_C_T	10	11249272	[T/C]	TC	TC	CC	TT	CC	TT	TC	CC	TC	TC	CC	TT	TC	TT	TT	TC	TT	CC	CC	CC	TC	CC	CC	CC	TC	TC	CC	CC	TC	TC	CC	TC	TC	CC	TT	CC	TC	TC	CC	TC	TT	TC	CC	TT	TT	TT
chr10_11269683_A_G	10	11269683	[A/G]	AG	AA	AA	AA	AA	AA	AA	AG	AG	AA	AA	AA	AA	AA	AA	AA	AA	AG	GG	GG	AA	GG	GG	AA	AA	AG	GG	AA	AA	AA	GG	AA	AA	AA	AA	GG	AA	AA	AA	AA	AA	AA	AA	AA	AA	AA
chr10_11297269_A_G	10	11297269	[A/G]	AG	AA	AA	AG	AA	AG	AA	AA	AA	GG	AA	AG	AA	GG	AA	AG	AG	AA	AA	AA	GG	AA	AA	AG	GG	AG	AA	AA	AA	AA	AA	AA	AA	AA	AG	AA	AG	AG	AG	AG	AG	AG	AA	AA	AG	AA
chr10_11297671_C_T	10	11297671	[T/C]	TC	CC	CC	TC	CC	TC	CC	CC	CC	TT	CC	TC	CC	TT	CC	TC	TC	CC	CC	CC	TT	CC	CC	TC	TT	TC	CC	CC	CC	CC	CC	CC	CC	CC	TC	CC	TC	TC	TC	TC	TC	TC	CC	CC	TC	CC
chr10_1135127_G_T	10	1135127	[T/G]	TG	TG	TT	TG	TT	TG	TT	TG	GG	TG	TT	GG	TG	TG	TG	GG	TT	TG	GG	GG	TT	GG	GG	TT	TT	TT	TT	TG	TG	TG	GG	TG	GG	TG	TT	TG	TG	TT	TG	TG	GG	TG	TT	TG	TT	TG
chr10_11410756_A_G	10	11410756	[A/G]	AA	AA	AA	AA	AA	AA	AA	AA	AA	AG	AA	AA	AA	AA	AA	AA	AA	AA	AA	AA	AG	AA	AA	AG	AG	AA	AA	AA	AA	AA	AA	AA	AA	AA	AA	AA	AA	AA	AG	AA	AA	AA	AA	AA	AA	AA
chr10_11412145_G_T	10	11412145	[T/G]	TG	TG	GG	GG	TG	GG	TG	TG	TT	GG	TG	GG	GG	GG	GG	TG	GG	TG	TT	TT	GG	TT	TT	TG	GG	TG	TG	TT	GG	GG	TT	TG	TG	GG	GG	TT	TG	TG	GG	TG	GG	TG	TG	GG	TG	TG
chr10_11424048_C_T	10	11424048	[T/C]	TC	TT	TT	CC	TT	CC	TT	TT	TT	TC	TT	CC	TT	CC	TT	TC	TC	TT	TT	TT	TC	TT	TT	TT	TC	TC	TT	TT	TT	TC	TT	TT	TT	TT	CC	TT	TC	TC	TT	TC	TC	TC	TT	TC	TC	TT
chr10_11533079_C_T	10	11533079	[T/C]	TC	CC	CC	CC	CC	CC	CC	TC	TT	CC	CC	CC	CC	CC	CC	CC	CC	TT	TC	TC	CC	TC	TC	CC	CC	TC	TC	CC	TC	CC	TC	CC	CC	CC	CC	TC	CC	CC	CC	CC	CC	CC	CC	CC	TC	TC
chr10_11554816_A_G	10	11554816	[A/G]	AG	GG	GG	GG	GG	GG	GG	AG	AA	GG	GG	GG	GG	GG	GG	GG	GG	AG	AG	AG	GG	AG	AG	GG	GG	AG	AG	GG	GG	GG	AG	GG	GG	GG	GG	AG	GG	GG	GG	GG	GG	GG	GG	GG	AG	AG
chr10_11559458_C_T	10	11559458	[T/C]	TC	TC	TT	TT	TT	TT	TC	TC	CC	TC	TT	TT	TC	TT	CC	TT	TC	CC	TC	TC	TC	TC	TC	TC	TC	TC	TC	TT	CC	TT	TC	TC	TC	TT	TT	TC	TT	TT	TC	TT	TC	TT	TT	TC	TC	CC
chr10_11571086_A_G	10	11571086	[A/G]	AG	AA	GG	GG	AG	GG	AA	AG	AA	AG	AG	GG	AG	GG	AA	GG	AG	AA	AA	AA	AG	AA	AA	AA	AG	AG	AA	AA	AA	GG	AA	AA	AA	GG	GG	AA	AG	AG	AG	AG	AG	AG	AG	AG	AG	AA
chr10_11742614_A_G	10	11742614	[A/G]	AA	AG	AA	AA	AG	GG	AG	AA	AA	AG	AG	GG	AA	GG	AA	AG	AA	AA	AG	AG	AA	AG	AG	AG	AG	AA	AG	GG	AA	AG	AG	AG	AG	AA	AG	AG	AG	GG	AA	GG	AA	AG	AG	AG	AG	AA
chr10_11744734_C_T	10	11744734	[T/C]	TT	TT	TT	TT	TT	CC	TT	TT	TT	CC	TT	CC	TT	CC	TT	TC	TT	TT	TT	TT	TC	TT	TT	TC	CC	TT	TC	TT	TT	TC	TT	TT	TT	TT	TC	TT	TT	TC	TC	TC	TC	TT	TT	TC	TC	TT
chr10_11765242_C_T	10	11765242	[T/C]	TC	TT	TT	TC	TT	TT	TT	TT	TT	TT	TT	TT	TT	TT	TT	TT	TT	TT	TT	TT	TC	TT	TT	TT	TT	CC	TT	TT	TT	TT	TT	TT	TT	TT	TC	TT	TC	TT	TT	TT	TC	TC	TT	TT	TT	TT
chr10_11784085_C_T	10	11784085	[T/C]	TT	TC	CC	TC	CC	TT	TC	TC	TT	TT	CC	TT	TC	TT	TT	TC	TC	TT	TC	TC	TT	TC	TC	TC	TT	TT	TC	CC	TT	TC	TC	TC	TC	CC	TT	TC	TC	TC	TC	TC	TT	TC	CC	TT	TT	TT
chr10_11791113_C_T	10	11791113	[T/C]	TC	TT	TT	TC	TT	TT	TT	TT	TT	TT	TT	TT	TT	TT	TT	TT	TT	TT	TT	TT	TC	TT	TT	TT	TT	TC	TT	TT	TT	TT	TT	TT	TT	TT	TC	TT	TC	TT	TT	TT	TC	TC	TT	TT	TT	TT
chr10_11814307_A_G	10	11814307	[A/G]	GG	AG	AA	GG	AA	GG	AG	AG	GG	GG	AA	GG	AG	GG	GG	GG	GG	GG	AG	AG	GG	AG	AG	AG	GG	GG	AG	AA	GG	AG	AG	AG	AG	AA	GG	AG	AG	AG	AG	AG	GG	AG	AA	GG	GG	GG
chr10_11843831_C_T	10	11843831	[T/C]	TC	CC	CC	CC	CC	CC	CC	TC	TT	TC	CC	CC	CC	CC	CC	CC	CC	TT	TC	TC	TC	TC	TC	TC	TC	TC	CC	CC	TC	CC	TC	CC	CC	CC	CC	TC	CC	CC	TC	CC	CC	CC	CC	CC	TC	TC
chr10_11859519_A_G	10	11859519	[A/G]	AA	AA	AA	AA	AA	AA	AA	AA	AA	AA	AA	AA	AA	AA	AA	AA	AA	AA	AA	AA	AA	AA	AA	AA	AA	AA	AG	AA	AA	AA	AA	AA	AA	AA	AA	AA	AA	AA	AA	AA	AA	AA	AA	AA	AA	AA
chr10_11876886_A_G	10	11876886	[A/G]	AA	AG	GG	AA	GG	AA	AG	AG	AA	AA	GG	AA	AG	AA	AA	AA	AA	AA	AG	AG	AA	AG	AG	AG	AA	AA	GG	GG	AA	AG	AG	AG	AG	GG	AA	AG	AG	AG	AG	AG	AA	AG	GG	AA	AA	AA
chr10_11908465_A_G	10	11908465	[A/G]	GG	AG	AA	GG	AA	GG	AG	AG	GG	GG	AA	GG	AG	GG	GG	GG	GG	GG	AG	AG	GG	AG	AG	AG	GG	GG	AG	AA	GG	AG	AG	AG	AG	AA	GG	AG	AG	AG	AG	AG	GG	AG	AA	GG	GG	GG
chr10_11965063_C_T	10	11965063	[T/C]	TT	TC	TT	TT	TT	TT	TC	TT	TT	TT	TT	TT	TC	TT	CC	TT	TC	TT	TT	TT	TT	TT	TT	TT	TT	TT	TT	TT	TC	TT	TT	TC	TC	TT	TT	TT	TT	TT	TT	TT	CC	TT	TT	TC	TT	TC
chr10_11970608_C_T	10	11970608	[T/C]	TC	CC	CC	CC	CC	CC	CC	TC	TT	CC	CC	CC	CC	CC	CC	CC	CC	TT	TC	TC	CC	TC	TC	CC	CC	TC	TC	CC	TC	CC	TC	CC	CC	CC	CC	TC	CC	CC	CC	CC	CC	CC	CC	CC	TC	TC
chr10_1197253_C_T	10	1197253	[T/C]	CC	CC	CC	CC	CC	TC	CC	TC	CC	CC	CC	CC	CC	CC	CC	CC	TC	CC	CC	CC	CC	CC	CC	CC	CC	CC	CC	CC	CC	CC	CC	CC	CC	CC	TC	CC	CC	CC	CC	CC	CC	TC	CC	CC	CC	CC
chr10_1197827_A_G	10	1197827	[A/G]	AG	AG	GG	AA	GG	AA	GG	AA	AG	AG	AG	AA	GG	AG	AG	AG	AG	GG	AG	AA	GG	AA	AG	GG	GG	AG	AG	AG	GG	GG	AA	GG	AG	GG	AG	AA	AG	GG	GG	AG	AG	AG	GG	AG	AG	GG
chr10_12022076_A_G	10	12022076	[A/G]	AG	AA	AA	AG	AA	AA	AA	AG	GG	AA	AA	AA	AA	AA	AA	AA	AA	AG	AG	AG	AA	AG	AG	AA	AA	AG	AA	AA	AA	AA	AG	AA	AA	AA	AA	AG	AA	AA	AA	AA	AA	AA	AA	AA	AG	AG
chr10_12144397_A_G	10	12144397	[A/G]	GG	GG	AA	GG	AG	AA	GG	AG	GG	AG	AG	AA	AG	AA	GG	AA	AG	GG	GG	GG	GG	GG	GG	GG	AG	GG	GG	GG	GG	AA	GG	GG	GG	AA	AG	GG	GG	AG	AG	AG	AG	GG	AG	AG	AG	GG
chr10_12175377_A_G	10	12175377	[A/G]	GG	GG	GG	GG	GG	GG	GG	GG	GG	AG	GG	GG	GG	GG	GG	GG	GG	GG	GG	GG	AG	GG	GG	AG	AG	GG	GG	GG	GG	GG	GG	GG	GG	GG	GG	GG	GG	GG	AG	GG	GG	GG	GG	GG	GG	GG
chr10_12175802_C_T	10	12175802	[T/C]	TT	TT	TT	TT	TT	TT	TT	TT	TT	TC	TT	TT	TT	TT	TT	TT	TT	TT	TT	TT	TC	TT	TT	TC	TC	TT	TT	TT	TT	TT	TT	TT	TT	TT	TT	TT	TT	TT	TC	TT	TT	TT	TT	TT	TT	TT
chr10_12195539_A_G	10	12195539	[A/G]	AG	GG	GG	AG	GG	GG	GG	AG	AA	GG	GG	GG	GG	GG	GG	GG	GG	AG	AG	AG	GG	AG	AG	GG	GG	AG	GG	GG	GG	GG	AA	GG	GG	GG	GG	AG	GG	GG	GG	GG	GG	GG	GG	GG	AG	AG
chr10_12201900_C_T	10	12201900	[T/C]	TT	TT	TT	TT	TT	TT	TT	TT	TT	TC	TT	TT	TT	TT	TT	TT	TT	TT	TT	TT	TC	TT	TT	TC	TC	TT	TT	TT	TT	TT	TT	TT	TT	TT	TT	TT	TT	TT	TC	TT	TT	TT	TT	TT	TT	TT
chr10_12271590_C_T	10	12271590	[T/C]	TC	CC	CC	TC	CC	CC	CC	TC	TT	CC	CC	CC	CC	CC	CC	CC	CC	TC	TC	TC	CC	TC	TC	CC	CC	TC	TC	CC	CC	CC	TT	CC	CC	CC	CC	TC	CC	CC	CC	CC	CC	CC	CC	CC	TC	TC
chr10_1231367_C_T	10	1231367	[T/C]	TC	TC	CC	CC	CC	CC	TT	CC	CC	CC	TC	CC	TC	TT	CC	CC	TC	CC	CC	CC	TC	CC	CC	CC	TT	CC	TC	CC	CC	CC	CC	TT	TC	CC	TC	CC	TC	TC	CC	TC	CC	CC	CC	TC	CC	CC
chr10_125104_A_G	10	125104	[A/G]	AA	AG	GG	GG	AG	AA	AA	AG	AG	AG	AA	AG	GG	GG	AG	GG	AG	AA	GG	AG	AA	AG	AG	AG	AG	AA	AA	AA	AG	AA	AG	AG	GG	GG	AA	AG	AG	AA	AG	AG	GG	AA	AG	GG	AG	GG
chr10_1262661_A_C	10	1262661	[A/C]	AC	CC	CC	AC	CC	AA	CC	AC	AC	CC	AC	AC	CC	CC	AC	AC	AC	AC	CC	AC	CC	CC	CC	CC	CC	AC	AC	CC	CC	CC	AC	CC	CC	CC	AC	AC	CC	CC	CC	CC	CC	AC	CC	AC	AC	CC
chr10_12726100_G_T	10	12726100	[T/G]	GG	GG	TG	GG	GG	GG	TG	GG	GG	GG	GG	GG	TG	GG	TG	GG	GG	GG	GG	GG	GG	GG	GG	GG	GG	GG	GG	GG	TG	GG	GG	TG	GG	GG	GG	GG	GG	GG	GG	GG	TG	GG	GG	TG	GG	TG
chr10_12727942_C_T	10	12727942	[T/C]	TT	TT	TC	TT	TC	TT	TT	TT	TT	TT	TC	TC	TC	TT	TT	TT	TT	TT	TT	TT	TT	TT	TT	TT	TT	TT	TT	TT	TT	TC	TT	TT	TT	TC	TT	TT	TT	TT	TC	TC	TT	TT	TT	TC	TT	TT
chr10_12746780_A_G	10	12746780	[A/G]	GG	GG	GG	GG	GG	AA	GG	AG	AG	AG	GG	AG	GG	AG	GG	AG	GG	GG	GG	GG	GG	GG	GG	GG	AG	GG	GG	GG	GG	AG	GG	GG	GG	GG	GG	GG	GG	AG	GG	GG	AG	GG	AG	GG	AG	GG
chr10_12763293_C_T	10	12763293	[T/C]	CC	TC	CC	TC	CC	CC	CC	TC	CC	CC	CC	CC	CC	CC	CC	CC	CC	CC	CC	CC	CC	TC	TC	TC	CC	CC	TC	TC	CC	CC	CC	TC	TC	CC	CC	CC	TC	CC	CC	CC	CC	TC	TC	CC	CC	CC
chr10_1277204_C_T	10	1277204	[T/C]	CC	TC	CC	TT	TC	TT	TC	TC	CC	CC	TC	TC	TC	TC	TC	TT	TC	CC	TC	TT	CC	TC	TC	TT	CC	CC	TC	TC	CC	TC	TT	TT	TT	CC	TC	TC	TC	CC	CC	TC	TC	CC	TT	TC	TT	TC
chr10_12837062_C_T	10	12837062	[T/C]	TT	TT	TT	TC	TT	TT	TT	TT	TT	TT	TT	TT	TT	TT	TT	TT	TT	TT	TT	TT	TT	TT	TT	TC	TT	TT	TT	TT	TT	TT	TT	TT	TT	TT	TT	TT	TT	TT	TT	TT	TT	TT	TT	TT	TT	TT
chr10_12870632_A_G	10	12870632	[A/G]	GG	AG	GG	GG	AG	GG	GG	GG	GG	AG	GG	GG	GG	AG	AG	AA	AA	GG	GG	GG	AG	GG	GG	GG	AG	GG	AG	GG	GG	GG	GG	GG	AG	AG	AG	GG	GG	GG	AG	GG	GG	GG	GG	GG	GG	GG
chr10_12881039_A_C	10	12881039	[A/C]	CC	CC	AC	AC	AA	CC	CC	CC	CC	AC	AC	AC	AC	CC	CC	CC	CC	CC	CC	CC	AC	CC	CC	AC	AC	CC	CC	CC	CC	AC	CC	CC	CC	AC	CC	CC	CC	CC	AA	AC	CC	CC	CC	AC	CC	CC
chr10_12929074_A_G	10	12929074	[A/G]	GG	GG	GG	AG	GG	GG	GG	GG	GG	GG	GG	GG	GG	GG	GG	GG	GG	GG	GG	GG	GG	GG	GG	AG	GG	GG	GG	GG	GG	GG	GG	GG	GG	GG	GG	GG	GG	GG	GG	GG	GG	GG	GG	GG	GG	GG
chr10_1294443_C_T	10	1294443	[T/C]	TC	TT	TT	TT	TT	TT	TT	TC	TC	TC	TT	TT	TC	TT	TC	TT	TT	CC	TC	TT	TT	TC	TT	TT	TT	TC	TT	TT	CC	TC	TT	TT	TT	TC	TT	TC	TT	TT	TC	TT	TC	TC	TT	TT	TT	TC
chr10_12967436_A_C	10	12967436	[A/C]	AC	AA	CC	AC	AC	CC	AC	AC	CC	AC	AC	CC	CC	AC	AC	AA	AC	CC	AC	AC	AA	AC	AC	AA	AC	AC	AC	AC	CC	CC	CC	AC	AA	AC	AC	AC	AA	AC	AC	AC	CC	AA	AC	CC	CC	CC
chr10_1327527_C_T	10	1327527	[T/C]	TT	TT	TT	TT	TT	TT	TT	TT	TT	TT	TT	TT	TT	TC	TT	TT	TT	TT	TT	TT	TT	TT	TT	TT	TT	TT	TT	TT	TT	TT	TT	TC	TC	TT	TT	TT	TT	TT	TT	TT	TT	TT	TT	TT	TT	TT
chr10_13475221_C_T	10	13475221	[T/C]	CC	CC	TC	CC	CC	CC	TC	CC	CC	CC	CC	CC	TC	CC	TC	CC	CC	CC	CC	CC	CC	CC	CC	TC	CC	CC	CC	CC	TC	CC	CC	TC	CC	CC	CC	CC	CC	CC	CC	CC	TC	CC	CC	TC	CC	TC
chr10_13475760_A_G	10	13475760	[A/G]	AA	AG	AA	AA	AA	AA	AA	AA	AA	AA	AA	AA	AA	AA	AA	AA	AA	AA	AA	AA	AA	AG	AG	AA	AA	AA	AG	AG	AA	AA	AA	AG	AG	AA	AA	AA	AG	AA	AA	AA	AA	AG	AG	AA	AA	AA
chr10_13493387_C_T	10	13493387	[T/C]	TC	TT	TT	TC	TT	TT	TT	TT	TC	TT	TT	TT	TT	TT	TT	TT	TT	TC	TT	TT	TC	TT	TT	TT	TT	TC	TT	TT	TC	TT	TT	TT	TT	TT	TT	TT	TC	TT	TT	TT	TT	TC	TT	TT	TT	TT
chr10_13534172_G_T	10	13534172	[T/G]	GG	GG	TG	GG	GG	GG	TG	GG	GG	GG	GG	GG	TG	GG	TG	GG	GG	GG	GG	GG	GG	GG	GG	TG	GG	GG	GG	GG	TG	GG	GG	TG	GG	GG	GG	GG	GG	GG	GG	GG	TG	GG	GG	TG	GG	TG
chr10_1353542_A_G	10	1353542	[A/G]	AG	AG	AA	AG	AA	AA	AG	AG	AA	AA	AA	AA	AG	AA	AG	AG	AA	AG	GG	AG	AA	AG	AA	AG	AA	AA	AA	AA	GG	AG	AA	AA	AG	AG	AA	AG	AA	AA	AA	AA	AG	AA	AA	AA	AA	AG
chr10_13545328_C_T	10	13545328	[T/C]	CC	TC	CC	CC	CC	CC	CC	CC	CC	CC	CC	CC	CC	CC	CC	CC	CC	CC	CC	CC	CC	TT	TT	CC	CC	CC	TC	TT	CC	CC	CC	TC	TC	CC	CC	CC	TT	CC	CC	CC	CC	TT	TC	CC	CC	CC
chr10_13563336_C_T	10	13563336	[T/C]	TC	TC	TC	TT	TC	CC	TT	CC	CC	TC	TC	CC	TC	TT	TT	TT	TT	CC	TC	TC	TT	CC	CC	TT	TC	TC	CC	CC	TC	CC	CC	TC	TC	CC	TC	TC	TC	TC	TC	TC	TT	TC	CC	TC	CC	TC
chr10_13565051_C_T	10	13565051	[T/C]	TC	TT	TC	TC	TT	TT	TC	TT	TT	TT	TT	TT	TC	TC	TC	TC	TT	TT	TT	TT	TC	TT	TT	TC	TT	TC	TT	TT	TC	TT	TT	TC	TT	TT	TT	TT	TC	TT	TT	TT	TC	TC	TT	TC	TT	TC
chr10_1358731_A_C	10	1358731	[A/C]	AA	AA	AA	AC	AC	AC	AA	AC	AC	CC	AC	AC	AA	CC	AC	AC	AC	AC	AA	AC	AC	AA	AA	AC	AA	AC	AC	AC	AA	AC	AC	AC	AC	AA	AC	AC	AA	AC	AC	AC	AC	AC	CC	AC	CC	AC
chr10_138539_A_C	10	138539	[A/C]	CC	AC	AC	CC	CC	CC	CC	CC	CC	CC	CC	CC	AC	AA	CC	AA	AC	CC	CC	CC	CC	CC	CC	AC	AC	CC	CC	CC	CC	CC	CC	AC	AA	CC	CC	CC	CC	CC	CC	CC	CC	CC	AC	AA	CC	CC
chr10_1393887_A_G	10	1393887	[A/G]	GG	GG	GG	AG	GG	AG	GG	AG	AG	AG	AG	AG	GG	AA	AG	AG	AG	AG	GG	AG	GG	GG	GG	GG	GG	AG	AG	GG	GG	AG	AG	AG	AG	GG	AG	AG	GG	AG	GG	AG	AG	AG	AG	AG	AA	AG
chr10_1421120_A_G	10	1421120	[A/G]	AG	AG	GG	AG	AG	AG	AA	AG	GG	GG	GG	AG	AA	GG	AG	AG	GG	AG	AA	AG	GG	AG	GG	AG	GG	GG	GG	AG	AA	AG	GG	AG	AG	AG	GG	AG	GG	GG	GG	GG	AG	GG	AG	GG	GG	AG
chr10_1430111_A_G	10	1430111	[A/G]	AG	AG	AA	AG	AA	AA	AG	AG	AA	AA	AA	AA	AG	AA	AG	AG	AA	AA	GG	AG	AA	AG	AA	AG	AA	AA	AA	AA	AG	AG	AA	AA	AG	AG	AA	AG	AA	AA	AA	AA	AG	AA	AA	AA	AA	AG
chr10_14391701_G_T	10	14391701	[T/G]	TG	TT	TT	TT	TG	TT	TT	TG	TG	TG	TT	TG	TT	TT	TT	TT	TT	TG	TG	TG	TG	TG	TG	TT	TG	TG	TG	TG	TT	TT	GG	TT	TT	TG	TG	TG	TT	TT	TG	TG	TT	TT	TT	TT	TG	TG
chr10_14395705_A_G	10	14395705	[A/G]	AG	GG	GG	GG	AG	GG	GG	AG	AG	AG	GG	AG	GG	GG	GG	GG	GG	AG	AG	AG	AG	AG	AG	GG	AG	AG	AG	AG	GG	GG	AA	GG	GG	AG	AG	AG	GG	GG	AG	AG	AG	GG	GG	GG	AG	AG
chr10_14443397_G_T	10	14443397	[T/G]	TG	TT	TT	TG	TT	TT	TT	TG	GG	TT	TT	TT	TT	TG	TT	GG	TT	GG	TG	TG	TT	TG	TG	TT	TT	TG	TT	TG	TG	TT	GG	TT	TT	TT	GG	TG	TT	TT	TT	TT	TT	TT	TT	TT	TG	TG
chr10_14457021_C_T	10	14457021	[T/C]	CC	CC	TC	TC	TC	TT	CC	TT	TT	TC	TC	TT	TC	TC	CC	TT	CC	TT	CC	CC	CC	CC	CC	TC	TC	CC	CC	CC	TC	TT	TT	CC	CC	TT	TT	CC	CC	TC	TC	TC	TC	CC	TC	TC	TT	CC
chr10_1454013_A_G	10	1454013	[A/G]	AG	AA	AA	AG	AG	GG	AG	AG	AG	GG	GG	GG	AG	GG	AG	AG	AG	AG	AA	AG	GG	AA	AA	AG	AG	AG	AG	AG	AA	AG	AG	GG	AG	AA	GG	AG	AG	GG	AG	GG	AG	AG	GG	AG	GG	AG
chr10_14727059_A_G	10	14727059	[A/G]	AG	AG	AA	AG	AG	GG	AA	GG	GG	GG	AA	GG	AA	AA	AA	AA	AA	GG	AG	AG	AG	GG	GG	AA	GG	AG	GG	GG	AG	AG	GG	AG	AG	AA	AG	AG	AG	AG	AG	AG	AG	AG	GG	AG	GG	AG
chr10_14761015_A_G	10	14761015	[A/G]	AG	AG	GG	AG	GG	GG	GG	GG	GG	GG	GG	GG	GG	AA	GG	GG	AG	GG	GG	GG	AG	AG	AG	GG	GG	AG	AG	AG	GG	GG	GG	AG	AG	GG	GG	GG	AA	GG	GG	GG	AG	AA	AG	GG	GG	GG
chr10_14790259_C_T	10	14790259	[T/C]	CC	CC	CC	TC	CC	CC	CC	CC	CC	CC	CC	CC	CC	CC	CC	CC	CC	CC	CC	CC	CC	CC	CC	CC	CC	CC	CC	CC	CC	CC	CC	CC	CC	CC	CC	CC	CC	CC	CC	CC	CC	CC	CC	CC	CC	CC
chr10_14805534_C_T	10	14805534	[T/C]	TT	TT	TT	TT	TT	TC	TT	TC	TT	TC	TT	TC	TT	TT	TT	TT	TT	TT	TT	TT	TT	TT	TT	TT	TC	TT	TT	TT	TT	TT	TT	TT	TT	TT	TT	TT	TT	TC	TT	TC	TT	TT	TC	TC	TC	TT
chr10_14814779_A_G	10	14814779	[A/G]	GG	AG	AG	GG	GG	AG	AA	GG	GG	GG	AG	AG	AG	AG	AA	AA	AA	GG	AG	AG	GG	GG	GG	AA	GG	GG	GG	GG	AG	AG	GG	AG	AG	AG	GG	AG	GG	AG	GG	AG	AG	GG	GG	AG	GG	AG
chr10_14953379_C_T	10	14953379	[T/C]	TT	TT	TT	TC	TT	TT	TT	TT	TT	TT	TT	TT	TT	TT	TT	TT	TT	TT	TT	TT	TT	TT	TT	TT	TT	TT	TT	TT	TT	TT	TT	TT	TT	TT	TT	TT	TT	TT	TT	TT	TT	TT	TT	TT	TT	TT
chr10_15022388_A_G	10	15022388	[A/G]	AG	GG	GG	AG	GG	GG	GG	AG	AG	GG	GG	GG	GG	GG	GG	GG	GG	AG	AG	AG	GG	AG	AG	AG	GG	AG	GG	AG	GG	GG	AA	GG	GG	GG	AG	AG	GG	GG	GG	GG	GG	GG	GG	GG	AG	AG
chr10_15028825_A_G	10	15028825	[A/G]	GG	AG	GG	GG	AG	GG	GG	GG	GG	AG	GG	GG	GG	GG	GG	GG	GG	GG	GG	GG	AG	AG	AG	AG	AG	GG	AG	AG	GG	GG	GG	AG	AG	GG	GG	GG	AG	GG	AG	GG	GG	AG	AG	GG	GG	GG
chr10_1505500_G_T	10	1505500	[T/G]	TG	TG	GG	TT	TG	TT	TT	TG	TG	TG	TT	TG	TG	TG	TG	TT	TG	TT	TG	TT	TT	TG	GG	TT	TG	TG	TG	TG	TG	TG	TG	TT	TT	GG	TT	TT	TG	TG	TG	TT	TG	TG	TT	TG	TT	TG
chr10_15075054_A_C	10	15075054	[A/C]	AA	CC	AC	AA	AA	CC	CC	AA	CC	CC	AA	CC	AC	AA	CC	AA	AC	CC	AC	CC	AA	CC	CC	CC	CC	AA	AC	CC	CC	AC	AC	CC	CC	AC	CC	AA	AC	CC	AA	AA	AC	AC	CC	CC	CC	CC
chr10_15121082_C_T	10	15121082	[T/C]	TC	TC	TT	TC	TC	TT	TC	TC	CC	TC	TC	TT	TT	TC	TT	CC	TT	CC	CC	CC	TC	CC	CC	CC	TC	TC	TC	CC	TC	TT	CC	TC	TC	TT	CC	CC	TC	TC	TC	TC	TT	TC	TC	TT	TC	TC
chr10_1516249_A_G	10	1516249	[A/G]	GG	AA	AA	AG	AG	AG	AG	AG	AA	AG	AG	GG	GG	AG	AG	AG	AA	AG	AG	AA	AG	AA	AA	AA	AG	AA	AG	AG	GG	AG	AA	AG	AA	AG	AG	AA	AG	GG	AA	AG	AG	AA	AG	AG	AA	AG
chr10_15193356_A_G	10	15193356	[A/G]	AG	AA	AG	AG	GG	AA	AA	AG	AG	AG	AG	AA	AG	AG	AA	AA	AG	AG	AA	AA	GG	AA	AA	AA	AG	AG	AG	AA	AG	AG	AA	AA	AA	AG	AA	AA	AG	AA	GG	AG	AG	AG	AA	AA	AA	AA
chr10_15201502_A_G	10	15201502	[A/G]	AA	AA	AA	AA	AA	AG	AA	AA	AA	AG	AA	AG	AA	AA	AA	AA	AA	AA	AA	AA	AA	AA	AA	AA	AG	AA	AA	AA	AA	AA	AA	AA	AA	AA	AA	AA	AA	AG	AA	AA	AA	AA	AG	AG	GG	AA
chr10_15228603_A_C	10	15228603	[A/C]	CC	AA	CC	CC	AC	AA	AA	CC	CC	AA	AC	AA	CC	CC	CC	CC	CC	CC	AC	AC	AC	AC	AC	AA	AA	CC	AC	AC	CC	AC	CC	AA	AA	CC	AC	AC	AC	AA	AC	AC	CC	AC	AA	AA	AC	CC
chr10_15263611_A_G	10	15263611	[A/G]	GG	AA	AG	GG	AG	AA	AA	GG	AG	AA	AG	AA	AG	GG	AA	GG	AG	AG	AG	AG	AG	AG	AG	AA	AA	GG	AA	AG	AA	AG	GG	AA	AA	AG	AG	AG	AG	AA	AG	AG	AG	AG	AA	AA	AG	AG
chr10_15435307_A_G	10	15435307	[A/G]	AA	GG	AG	AA	AA	AG	GG	AA	AA	AA	AG	AG	AG	AA	GG	AA	AG	AA	AG	AG	AA	AG	AG	AG	AA	AA	AG	AG	AG	AG	AA	GG	GG	AG	AG	AG	AG	AG	AA	AG	AG	AG	AG	AG	AA	AG
chr10_15437710_C_T	10	15437710	[T/C]	CC	CC	CC	CC	CC	TC	CC	CC	CC	TC	CC	TC	CC	CC	CC	CC	CC	CC	CC	CC	CC	CC	CC	CC	TC	CC	CC	CC	CC	CC	CC	CC	CC	CC	CC	CC	CC	TC	CC	CC	CC	CC	TC	TC	TC	CC
chr10_15447749_A_C	10	15447749	[A/C]	AA	AC	AA	AA	AA	AA	AA	AA	AA	AA	AA	AA	AA	AA	AA	AA	AA	AA	AA	AA	AA	AC	AC	AA	AA	AA	AC	AC	AA	AA	AA	AC	AC	AA	AA	AA	AC	AA	AA	AA	AA	AC	AC	AA	AA	AA
chr10_15520094_C_T	10	15520094	[T/C]	TT	CC	TC	TT	TC	CC	CC	TT	TT	CC	TC	CC	TC	TT	CC	TT	TC	TT	TC	TC	TC	TC	TC	CC	CC	TT	CC	TC	TC	TC	TT	CC	CC	TC	TC	TC	TC	CC	TC	TC	TC	TC	CC	CC	TC	TC
chr10_15521152_C_T	10	15521152	[T/C]	TT	CC	TC	TT	TT	CC	CC	TT	TT	TC	TC	CC	TC	TT	CC	TT	TC	TT	TC	TC	TT	TC	TC	TC	TC	TT	TC	TC	TC	TC	TT	CC	CC	TC	TC	TC	TC	CC	TT	TC	TC	TC	CC	CC	TC	TC
chr10_15546181_G_T	10	15546181	[T/G]	GG	TT	TG	GG	TG	TT	TT	GG	GG	TT	TG	TT	TG	GG	TT	GG	TG	GG	TG	TG	TG	TG	TG	TT	TT	GG	TT	TG	TG	TG	GG	TT	TT	TG	TG	TG	TG	TT	TG	TG	TG	TG	TT	TT	TG	TG
chr10_15563249_C_T	10	15563249	[T/C]	CC	TT	TC	CC	TC	TT	TT	CC	TC	TT	TC	TT	TC	CC	TT	CC	TC	TC	TC	TC	TC	TC	TC	TT	TT	CC	TT	TC	TT	TC	CC	TT	TT	TC	TC	TC	TC	TT	TC	TC	TC	TC	TT	TT	TC	TC
chr10_157322_A_C	10	157322	[A/C]	CC	CC	CC	AA	CC	CC	CC	CC	CC	CC	CC	CC	AC	CC	AC	CC	CC	CC	AA	CC	CC	CC	CC	CC	CC	CC	CC	CC	AC	CC	CC	CC	CC	AA	CC	CC	CC	CC	AC	CC	AA	CC	CC	CC	CC	AA
chr10_1581644_A_G	10	1581644	[A/G]	GG	AA	AA	AG	AG	GG	AG	GG	AG	AG	GG	GG	GG	AG	GG	AG	AG	GG	AG	AG	AG	AA	AA	AA	AG	AG	AG	AG	GG	GG	AG	AG	AA	AG	GG	AG	AG	GG	AA	GG	GG	AG	GG	AG	GG	GG
chr10_1589730_C_T	10	1589730	[T/C]	TC	TT	TT	TC	TC	CC	TC	TC	TC	TC	CC	CC	TC	TC	TC	TC	TC	CC	TT	TC	TC	TT	TT	TT	TC	TC	TC	TC	TC	TC	TC	TC	TT	TT	CC	TC	TC	CC	TT	CC	TC	TC	CC	TC	CC	TC
chr10_1616598_C_T	10	1616598	[T/C]	CC	TC	TT	CC	TC	CC	CC	CC	TC	TC	CC	CC	CC	CC	CC	CC	TC	CC	CC	CC	TC	CC	TC	TC	TC	TC	CC	TC	CC	CC	TC	CC	CC	TC	CC	CC	CC	CC	TT	CC	CC	TC	CC	TC	CC	CC
chr10_16418120_C_T	10	16418120	[T/C]	TC	TC	CC	TC	CC	TT	CC	TC	TC	TC	CC	TC	CC	TC	TC	TT	TC	CC	CC	CC	TC	CC	CC	CC	TC	TC	CC	CC	CC	TC	CC	CC	TC	TC	TC	CC	TC	TC	CC	CC	CC	TC	TC	CC	TC	CC
chr10_16419902_A_G	10	16419902	[A/G]	AA	AA	AG	AA	AA	AA	AG	AA	AA	AA	AA	AA	AG	AA	AG	AA	AA	AA	AA	AA	AA	AA	AA	AG	AA	AA	AA	AA	AG	AA	AA	AG	AA	AA	AA	AA	AA	AA	AA	AA	AG	AA	AA	AG	AA	AG
chr10_16430008_C_T	10	16430008	[T/C]	TC	CC	CC	CC	CC	CC	CC	CC	TC	CC	CC	CC	CC	CC	CC	CC	CC	TT	TC	TC	CC	TC	TC	CC	CC	TC	CC	TC	TC	CC	TT	CC	CC	CC	TC	TC	CC	CC	CC	CC	CC	CC	CC	CC	TC	TC
chr10_1643390_C_T	10	1643390	[T/C]	TT	TT	TT	TT	TT	TT	TT	TT	TC	TT	TT	TT	TT	TT	TT	TT	TT	TC	TT	TT	TT	TT	TT	TT	TT	TC	TT	TT	TT	TC	TT	TT	TT	TT	TT	TC	TT	TT	TT	TC	TC	TC	TT	TT	TC	TT
chr10_16445761_A_G	10	16445761	[A/G]	GG	AG	GG	GG	GG	GG	GG	AG	GG	GG	GG	GG	GG	GG	GG	GG	GG	GG	GG	GG	GG	AG	AG	GG	GG	GG	AG	AG	GG	GG	GG	AG	AG	GG	GG	GG	AG	GG	GG	GG	GG	AG	AG	GG	GG	GG
chr10_16530827_A_G	10	16530827	[A/G]	AG	GG	GG	AA	GG	AA	GG	AG	AG	AG	GG	AG	GG	AG	GG	GG	GG	GG	GG	GG	AG	GG	GG	GG	AG	AG	AG	GG	GG	AG	GG	GG	GG	GG	GG	GG	AG	AG	GG	GG	AG	AG	AG	AG	AG	GG
chr10_16539119_C_T	10	16539119	[T/C]	TC	TC	TT	TT	TT	TT	TT	TC	TT	TT	TT	TT	TT	TT	TT	TT	TT	TC	TC	TC	TT	CC	CC	TT	TT	TC	TC	CC	TT	TT	CC	TC	TC	TT	TC	TC	TC	TT	TT	TT	TT	TC	TC	TT	TC	TC
chr10_16569585_G_T	10	16569585	[T/G]	TT	TT	TG	TT	TT	TT	TG	TT	TT	TT	TT	TT	TG	TT	TG	TT	TT	TT	TT	TT	TT	TT	TT	TG	TT	TT	TT	TT	TG	TT	TT	TG	TT	TT	TT	TT	TT	TT	TT	TT	TG	TT	TT	TG	TT	TG
chr10_16591343_A_G	10	16591343	[A/G]	GG	AG	GG	GG	GG	AA	GG	AA	AG	AG	GG	AG	GG	GG	GG	GG	GG	GG	GG	GG	GG	AG	AG	GG	AG	GG	AG	AG	GG	AG	GG	AG	AG	GG	GG	GG	AG	AG	GG	GG	AG	AG	AA	GG	AG	GG
chr10_16607447_A_G	10	16607447	[A/G]	GG	GG	GG	AG	GG	GG	GG	AG	GG	GG	GG	GG	GG	GG	AG	GG	AG	GG	GG	GG	GG	GG	GG	AG	GG	GG	AG	GG	AG	GG	GG	GG	GG	GG	GG	GG	GG	GG	GG	GG	GG	GG	GG	GG	GG	GG
chr10_16609803_A_G	10	16609803	[A/G]	AG	AA	AA	AA	AA	AA	AA	AA	AA	AA	AA	AA	AA	AA	AA	AA	AA	AG	AG	AG	AA	AG	AG	AA	AA	AG	AA	AG	AA	AA	GG	AA	AA	AA	AG	AG	AA	AA	AA	AA	AA	AA	AA	AA	AG	AG
chr10_16637143_A_G	10	16637143	[A/G]	AG	GG	AA	GG	AG	GG	AG	GG	GG	GG	AG	GG	AA	AG	AG	GG	GG	AG	AG	AG	GG	AG	AG	AG	GG	AG	GG	AG	AG	AG	AA	AG	GG	GG	AG	AG	GG	GG	AG	GG	AA	GG	GG	AG	AG	AA
chr10_16637757_A_G	10	16637757	[A/G]	AG	GG	AA	GG	AG	GG	AG	GG	GG	GG	AG	GG	AA	AG	AG	GG	GG	AG	AG	AG	GG	AG	AG	AG	GG	AG	GG	AG	AG	AG	AA	AG	GG	GG	AG	AG	GG	GG	AG	GG	AA	GG	GG	AG	AG	AA
chr10_1665786_A_G	10	1665786	[A/G]	AG	AG	AA	GG	AG	AG	AG	GG	AG	AG	AG	AG	AG	GG	GG	GG	AG	AG	GG	GG	AA	GG	AG	AG	AA	AG	GG	AG	AG	GG	AG	AG	GG	AG	AG	GG	AG	AG	AA	AG	GG	AG	GG	AG	GG	GG
chr10_16720337_C_T	10	16720337	[T/C]	TC	TT	TT	TT	TT	TT	TT	TT	TT	TT	TT	TT	TT	TT	TT	TT	TT	TC	TC	TC	TT	TC	TC	TT	TT	TC	TT	TC	TT	TT	CC	TT	TT	TT	TC	TC	TT	TT	TT	TT	TT	TT	TT	TT	TC	TC
chr10_16720740_A_G	10	16720740	[A/G]	AG	GG	GG	GG	GG	GG	GG	GG	GG	GG	GG	GG	GG	GG	GG	GG	GG	AG	AG	AG	GG	AG	AG	GG	GG	AG	GG	AG	GG	GG	AA	GG	GG	GG	AG	AG	GG	GG	GG	GG	GG	GG	GG	GG	AG	AG
chr10_1674923_A_G	10	1674923	[A/G]	AG	GG	GG	AG	GG	AG	GG	AG	AG	GG	AA	GG	GG	AG	AG	AG	AG	AG	GG	AG	AG	GG	GG	GG	AG	AG	AG	GG	GG	AG	AG	AG	AG	GG	AA	AG	AG	AG	GG	AA	AG	AG	AG	AG	AA	AG
chr10_16834749_A_G	10	16834749	[A/G]	AG	GG	GG	AG	GG	GG	GG	GG	GG	GG	GG	GG	GG	GG	GG	GG	AG	AG	AG	AG	GG	AG	AG	GG	GG	AG	GG	AG	GG	GG	AA	GG	GG	GG	AG	AG	GG	GG	GG	GG	GG	GG	GG	GG	AG	AG
chr10_1711374_A_C	10	1711374	[A/C]	AA	AA	AA	AC	AA	CC	AC	AC	AC	AA	AA	AC	AC	AA	CC	AC	AC	AC	AA	AC	AA	AA	AA	AA	AA	AC	AC	AA	AA	CC	AC	AC	AA	AA	AC	AC	AA	AA	AA	AC	AC	AC	AC	AC	CC	CC
chr10_17147081_A_C	10	17147081	[A/C]	CC	AC	AC	CC	CC	CC	AC	AC	CC	CC	CC	CC	AC	CC	AC	CC	CC	CC	CC	CC	CC	AC	AC	AC	CC	CC	AA	AC	AC	CC	CC	AA	AC	CC	CC	CC	AC	CC	CC	CC	AC	AC	AC	AC	CC	AC
chr10_17201894_A_G	10	17201894	[A/G]	AA	AG	AA	AA	AA	AA	AA	AG	AA	AA	AA	AA	AA	AA	AA	AA	AA	AA	AA	AA	AA	AG	AG	AA	AA	AA	AG	AG	AA	AA	AA	AG	AG	AA	AA	AA	AG	AA	AA	AA	AA	AG	AG	AA	AA	AA
chr10_17219752_A_G	10	17219752	[A/G]	AG	AG	AG	AG	AA	AA	AG	AG	AA	AA	AA	AA	AG	AA	AG	AA	AG	AG	AG	AG	AA	GG	GG	AG	AA	AG	GG	GG	AG	AA	GG	GG	AG	AA	AG	AG	AG	AA	AA	AA	AG	AG	AG	AG	AG	GG
chr10_17243441_G_T	10	17243441	[T/G]	TG	TT	TT	TG	TT	TG	TT	TG	TG	TG	TT	TT	TT	TT	TT	TT	TG	GG	TG	TG	TT	TG	TG	TT	TG	TG	TT	TG	TG	TT	GG	TT	TT	TT	TG	TG	TT	TG	TT	TT	TT	TT	TT	TT	TG	TG
chr10_17265173_A_G	10	17265173	[A/G]	AA	AA	AA	AA	AA	AA	AA	AA	AA	AA	AA	AA	AA	AG	AA	AA	AG	AA	AA	AA	AA	AA	AA	AA	AA	AA	AA	AA	AA	AA	AA	AA	AA	AG	AG	AA	AA	AA	AA	AG	AA	AA	AG	AA	AA	AA
chr10_17275392_A_G	10	17275392	[A/G]	AG	GG	GG	AG	GG	AG	GG	AG	GG	AG	GG	GG	GG	GG	GG	GG	AG	AG	AG	AG	GG	AG	AG	GG	AG	AG	GG	AG	GG	GG	AA	GG	GG	GG	AG	AG	GG	AG	GG	GG	GG	GG	GG	GG	AG	AG
chr10_17281922_A_G	10	17281922	[A/G]	GG	AA	AA	GG	AG	AG	AG	AG	AG	GG	AG	AA	AA	AG	AA	AA	GG	GG	GG	GG	GG	AG	AG	AG	GG	GG	AA	AG	AG	AA	GG	AA	AA	AG	GG	GG	AG	GG	AG	GG	AA	AG	AG	AA	AG	AG
chr10_17307857_C_T	10	17307857	[T/C]	CC	TC	CC	CC	CC	CC	CC	TC	CC	CC	CC	CC	CC	CC	CC	CC	CC	CC	CC	CC	CC	TC	TC	CC	CC	CC	TT	TC	CC	CC	CC	TC	TC	CC	CC	CC	TC	CC	CC	CC	CC	TC	TC	CC	CC	CC
chr10_17318246_A_G	10	17318246	[A/G]	GG	GG	AA	GG	AG	GG	AG	GG	GG	GG	AG	GG	AA	GG	AG	AG	GG	GG	GG	GG	GG	GG	GG	AG	GG	GG	AG	GG	AG	AG	GG	AG	GG	GG	GG	GG	GG	GG	AG	GG	AA	GG	GG	AA	GG	AG
chr10_17403870_C_T	10	17403870	[T/C]	TC	TT	TT	TT	TT	TT	TC	TT	TT	TT	TC	TT	TT	TT	TT	TT	TT	TC	CC	CC	TT	TC	TC	TC	TT	TT	TT	TC	TT	TT	CC	TT	TT	TT	TC	TC	TT	TC	TT	TC	TT	TT	TT	TT	TC	TC
chr10_17432785_G_T	10	17432785	[T/G]	GG	GG	TG	GG	TG	TG	GG	GG	TG	GG	TG	TT	TG	TG	GG	TG	GG	GG	GG	GG	GG	GG	GG	GG	GG	GG	GG	GG	GG	TT	GG	GG	GG	TG	GG	GG	GG	GG	TG	GG	TG	GG	GG	TG	TG	GG
chr10_17435940_C_T	10	17435940	[T/C]	TC	TC	CC	TT	CC	CC	CC	TC	TC	CC	CC	CC	CC	TC	CC	CC	TC	TC	CC	CC	TC	TC	TC	CC	CC	TT	TT	TC	TC	CC	CC	TC	TC	CC	CC	TC	TT	CC	CC	CC	CC	TT	TT	CC	CC	CC
chr10_17470892_A_G	10	17470892	[A/G]	GG	GG	AG	AG	GG	GG	AG	GG	GG	GG	GG	GG	AG	GG	AG	GG	AG	GG	GG	GG	GG	GG	GG	AG	GG	AG	GG	GG	AG	GG	GG	AG	GG	GG	GG	AG	GG	GG	GG	GG	AG	GG	GG	AG	GG	AG
chr10_1748241_A_G	10	1748241	[A/G]	AG	AG	AA	AG	AA	AA	AG	AG	AA	AG	AG	AA	AG	GG	AG	AG	AA	AA	GG	AG	AA	GG	AG	AG	AA	AA	AG	AA	AG	AG	AA	AG	GG	AG	AA	AG	AG	AG	AA	AA	AG	AA	AA	AA	AA	AG
chr10_17516525_A_C	10	17516525	[A/C]	AA	AA	AC	AC	AA	AA	AC	AA	AA	AA	AA	AA	AC	AA	AC	AA	AC	AA	AA	AA	AA	AA	AA	AC	AA	AC	AA	AA	AC	AA	AA	AC	AA	AA	AA	AC	AA	AA	AA	AA	AC	AA	AA	AC	AA	AC
chr10_17532148_A_G	10	17532148	[A/G]	AG	GG	GG	GG	GG	GG	GG	GG	GG	GG	GG	GG	GG	GG	GG	GG	GG	AG	AG	AG	GG	AG	AG	GG	GG	GG	GG	AG	GG	GG	AA	GG	GG	GG	AG	GG	GG	GG	GG	GG	GG	GG	GG	GG	AG	AG
chr10_17561639_C_T	10	17561639	[T/C]	TC	CC	TC	TC	TC	TC	CC	TC	CC	TC	TC	CC	TC	TC	CC	TC	CC	CC	CC	CC	TC	CC	CC	CC	TC	TC	CC	CC	CC	TC	CC	CC	CC	CC	CC	CC	TC	TC	TC	CC	TC	TC	TC	TC	CC	CC
chr10_17566508_C_T	10	17566508	[T/C]	CC	CC	CC	CC	CC	CC	CC	CC	TC	CC	CC	CC	CC	CC	CC	CC	CC	TC	CC	CC	CC	CC	CC	CC	CC	CC	CC	CC	TC	CC	CC	CC	CC	CC	CC	CC	CC	CC	CC	CC	CC	CC	CC	CC	CC	CC
chr10_17575959_C_T	10	17575959	[T/C]	CC	CC	TC	CC	CC	TC	TC	CC	TC	CC	CC	TT	TC	CC	TC	CC	CC	CC	CC	CC	CC	CC	CC	TC	CC	CC	TC	CC	TC	TC	CC	TC	CC	TC	CC	CC	CC	CC	CC	CC	TC	CC	CC	TC	TC	TC
chr10_17692954_A_G	10	17692954	[A/G]	GG	AG	GG	GG	GG	GG	GG	GG	GG	GG	GG	GG	GG	AG	GG	GG	AG	GG	GG	GG	GG	GG	GG	GG	GG	GG	GG	GG	GG	GG	GG	GG	GG	AG	AG	GG	GG	GG	GG	AG	GG	GG	GG	GG	GG	GG
chr10_17722964_C_T	10	17722964	[T/C]	TT	TT	TC	TT	TT	TT	TC	TT	TT	TT	TT	TT	TC	TT	TC	TT	TT	TT	TT	TT	TT	TT	TT	TC	TT	TT	TT	TT	TC	TT	TT	TC	TT	TT	TT	TT	TT	TT	TT	TT	TC	TT	TT	TC	TT	TC
chr10_17723657_A_C	10	17723657	[A/C]	AC	AC	AC	AC	AC	AC	CC	AC	CC	AC	AC	CC	AC	AC	AC	AA	CC	CC	CC	CC	AC	CC	CC	CC	AC	AC	CC	CC	CC	AC	CC	CC	AC	CC	CC	CC	AC	AC	AC	CC	AC	AC	CC	AC	CC	CC
chr10_1777966_A_G	10	1777966	[A/G]	GG	AA	AA	AA	AA	AA	AA	AG	AA	AG	AG	AA	AG	AG	AG	AA	AA	AG	AG	AA	AG	AG	AA	AA	AG	AA	AA	AA	GG	AG	AA	AA	AA	AG	AG	AA	AG	GG	AA	AG	AG	AA	AA	AA	AA	AG
chr10_177838_C_T	10	177838	[T/C]	TC	TT	TT	TT	TT	TT	TC	TT	TT	TT	TC	TT	TT	TT	TT	TT	TT	TT	TT	TT	TC	TT	TT	TC	TC	CC	TC	TT	TT	TT	TT	TT	TT	TT	TC	TC	TC	TC	TT	TT	TT	TT	TT	TT	TT	TT
chr10_17787494_A_G	10	17787494	[A/G]	AG	GG	GG	GG	AG	GG	GG	GG	GG	AG	GG	GG	GG	GG	GG	GG	GG	AG	AG	AG	AG	AG	AG	GG	AG	GG	GG	AG	GG	GG	AA	GG	GG	GG	AG	GG	GG	GG	AG	GG	GG	GG	GG	GG	AG	AG
chr10_17794480_A_G	10	17794480	[A/G]	AG	AG	GG	AG	GG	GG	AG	GG	AG	GG	AG	GG	GG	AG	GG	GG	AG	AG	AG	AG	AG	GG	AG	AG	GG	AG	GG	AG	AG	GG	AG	GG	GG	AG	AG	AG	AG	AG	GG	AA	GG	AG	AG	GG	GG	GG
chr10_17880717_A_G	10	17880717	[A/G]	GG	AG	AA	AG	AA	AG	AG	AA	GG	AA	AG	GG	AA	AG	AA	AA	AG	GG	GG	GG	AG	AG	AG	AG	AA	AG	AG	AG	AG	AG	GG	AA	AA	GG	GG	AG	AG	AG	AA	GG	AA	AG	AA	AA	GG	AG
chr10_17897826_A_G	10	17897826	[A/G]	AG	GG	GG	GG	GG	GG	GG	GG	GG	GG	GG	GG	GG	GG	GG	GG	GG	AG	AG	AG	GG	AG	GG	GG	GG	GG	GG	GG	GG	GG	AG	GG	GG	GG	AG	GG	GG	GG	GG	GG	GG	GG	GG	GG	AG	AG
chr10_17945754_C_T	10	17945754	[T/C]	TC	TC	CC	TC	CC	CC	CC	CC	CC	CC	CC	CC	CC	TC	CC	CC	TC	CC	CC	CC	TC	CC	TC	CC	CC	TC	CC	TC	CC	CC	TC	CC	CC	TC	TC	CC	TC	CC	CC	TC	CC	TC	CC	CC	CC	CC
chr10_17962082_C_T	10	17962082	[T/C]	TC	TC	CC	TC	CC	CC	CC	CC	CC	CC	CC	CC	CC	TC	CC	CC	TC	CC	CC	CC	TC	CC	TC	CC	CC	TC	CC	TC	CC	CC	TC	CC	CC	TC	TC	CC	TC	CC	CC	TC	CC	TC	CC	CC	CC	CC
chr10_17990933_A_C	10	17990933	[A/C]	AA	AA	AA	CC	CC	AA	CC	AA	AA	AC	CC	AA	AA	AA	AA	AA	CC	AA	AC	AC	CC	AA	AA	CC	AC	CC	AA	AA	AA	AA	AA	AA	AA	AA	AA	CC	AA	AC	CC	CC	AA	AA	AC	AA	AA	AA
chr10_18044328_A_G	10	18044328	[A/G]	AG	AG	AA	GG	AA	AG	AG	GG	AG	AG	AG	AA	AA	AG	AA	AA	GG	AG	AG	AG	AG	AG	GG	AG	AG	GG	AG	GG	AG	AA	AG	AG	AG	AG	AG	GG	GG	GG	AA	GG	AA	GG	GG	AA	AA	AA
chr10_18050821_A_C	10	18050821	[A/C]	AC	AA	AA	AA	AC	AC	AA	AA	AC	AC	AA	CC	AA	AA	AA	AA	AA	AC	AC	AC	AC	AC	AA	AA	AC	AA	AC	AA	AA	AC	AC	AA	AA	AC	AC	AA	AA	AA	AC	AA	AA	AA	AA	AA	CC	AC
chr10_1806735_A_G	10	1806735	[A/G]	AA	GG	GG	AG	AG	AG	GG	AA	AG	AA	AG	GG	AG	AA	AA	AG	AG	AA	AG	AG	AA	AA	AG	GG	AG	AG	AA	AG	AA	AA	AG	AG	AG	AG	AA	AG	AA	AA	AG	AA	AA	AG	AA	AG	AA	AA
chr10_18079556_C_T	10	18079556	[T/C]	TC	CC	CC	CC	CC	TC	CC	CC	TC	CC	CC	TT	CC	CC	CC	CC	CC	TC	TC	TC	CC	TC	CC	CC	CC	CC	TC	CC	CC	TC	TC	CC	CC	TC	TC	CC	CC	CC	CC	CC	CC	CC	CC	CC	TT	TC
chr10_1812151_A_G	10	1812151	[A/G]	GG	AA	AA	AA	AG	AA	AA	AG	AA	GG	AG	AA	AG	AG	AG	AG	AA	AG	AG	AA	GG	GG	AG	AA	AG	AA	AG	AG	GG	AG	AA	AA	AA	AG	AG	AA	GG	GG	AG	AG	AG	AA	AG	AA	AA	AG
chr10_1836621_C_T	10	1836621	[T/C]	TT	TT	TT	TT	TT	TT	TT	TT	TT	CC	TT	TT	TT	TC	TT	TT	TT	TC	TT	TT	TC	TC	TC	TT	TT	TT	TC	TT	TC	TT	TT	TT	TT	TT	TT	TT	TC	TC	TC	TT	TT	TT	TT	TT	TT	TT
chr10_1871880_C_T	10	1871880	[T/C]	TC	TC	TT	TC	TC	TC	CC	TC	TT	TC	TC	TC	CC	TT	TT	TC	TT	TT	CC	TC	TC	TC	TT	TC	TT	TT	TT	TC	TT	TT	TT	TC	TC	TT	TT	TC	TT	TT	TC	TT	TC	TT	TC	TT	TT	TT
chr10_1889028_A_G	10	1889028	[A/G]	AG	AG	AA	AG	AG	AG	GG	AG	AA	AG	AG	AG	GG	AA	AA	AG	AA	AA	GG	AG	AG	AG	AA	AG	AA	AA	AA	AG	AA	AA	AA	AG	AG	AA	AA	AG	AA	AA	AG	AA	AG	AA	AG	AA	AA	AA
chr10_1900530_C_T	10	1900530	[T/C]	TC	TC	CC	TC	TC	TC	TT	TC	CC	TC	TC	TC	TT	CC	CC	TC	CC	CC	TT	TC	TC	TC	CC	TC	CC	CC	CC	TC	CC	CC	CC	TC	TC	CC	CC	TC	CC	CC	TC	CC	TC	CC	TC	CC	CC	CC
chr10_193770_A_G	10	193770	[A/G]	AG	GG	AA	AA	AA	AG	AG	AA	AA	AA	AG	AG	AG	GG	AG	GG	GG	AA	AA	AG	AA	AA	AA	AG	AG	AA	AG	AA	AA	AA	AG	AG	GG	AA	AA	AA	AA	AA	AA	AG	AA	AA	AA	GG	AG	AA
chr10_1940300_A_G	10	1940300	[A/G]	GG	GG	GG	GG	GG	GG	GG	GG	AG	GG	GG	GG	GG	GG	GG	GG	GG	AG	GG	GG	GG	GG	GG	GG	GG	AG	GG	GG	GG	GG	GG	GG	GG	GG	GG	AG	GG	GG	GG	GG	GG	AG	GG	GG	GG	GG
chr10_1998463_A_G	10	1998463	[A/G]	AG	AG	AA	GG	AG	GG	GG	GG	AG	GG	AG	AG	GG	AG	GG	GG	AG	AG	GG	GG	AG	GG	AG	AG	AA	AG	GG	AG	AG	GG	AG	AG	AG	AG	AG	GG	AG	AG	AG	AG	GG	AG	GG	AG	GG	GG
chr10_2044634_C_T	10	2044634	[T/C]	CC	CC	CC	CC	TC	CC	CC	CC	CC	CC	CC	CC	CC	CC	TC	CC	CC	CC	CC	CC	CC	CC	CC	CC	CC	CC	CC	TC	TC	TC	CC	CC	CC	TC	CC	CC	CC	CC	CC	CC	CC	CC	TC	CC	CC	TC
chr10_2061894_C_T	10	2061894	[T/C]	CC	CC	CC	CC	CC	TC	CC	TC	CC	CC	CC	CC	CC	CC	TC	TC	TC	CC	CC	TC	CC	CC	CC	CC	CC	CC	TC	CC	CC	TC	TC	CC	CC	CC	TC	CC	CC	CC	CC	TC	TC	CC	TC	TC	TT	TC
chr10_2095152_C_T	10	2095152	[T/C]	TC	TT	TT	TT	TC	TC	TC	TT	TT	TC	TC	TC	TC	TT	TT	TT	TT	TT	TT	TT	CC	TC	TT	TT	TC	TT	TT	TC	TT	TT	TT	TC	TT	TT	TC	TT	TC	TC	TC	TC	TT	TT	TC	TT	TT	TT
chr10_2126851_C_T	10	2126851	[T/C]	TT	TT	TT	TT	TC	TC	TC	TC	TT	CC	TT	TC	TC	TC	TC	TC	TT	TC	TT	TT	TC	CC	TC	TT	TT	TT	TC	TC	CC	TC	TT	TC	TT	TC	TC	TT	TC	TC	TC	TT	TT	TT	TC	TT	TT	TC
chr10_2127485_A_G	10	2127485	[A/G]	GG	GG	GG	GG	AG	GG	GG	GG	GG	AG	GG	GG	GG	GG	AG	GG	GG	AG	GG	GG	AG	GG	GG	GG	GG	GG	GG	AG	AA	AG	GG	GG	GG	AG	GG	GG	GG	GG	AG	GG	GG	GG	AG	GG	GG	AG
chr10_2131774_C_T	10	2131774	[T/C]	TC	CC	CC	CC	CC	CC	CC	CC	CC	CC	TC	CC	CC	CC	CC	CC	CC	CC	CC	CC	TC	CC	CC	CC	TC	CC	CC	CC	CC	CC	CC	CC	CC	CC	TC	CC	TC	TC	CC	TC	CC	CC	CC	CC	CC	CC
chr10_2146019_A_G	10	2146019	[A/G]	AA	AA	AA	AA	AA	GG	AG	AA	AA	AA	AA	AG	AG	AA	AG	AA	AG	AG	AA	AG	AA	AA	AA	AA	AA	AA	AA	AA	AG	AA	AG	AG	AA	AA	AA	AA	AA	AA	AA	AG	AA	AA	AG	AA	AG	AG
chr10_2330562_C_T	10	2330562	[T/C]	TT	TC	TT	TC	TT	CC	CC	TT	TT	TT	TC	TC	TC	TT	TC	TC	TC	TT	TC	CC	TT	TT	TT	TC	TT	TT	TT	TT	TT	TT	TC	TC	TC	TT	TT	TC	TT	TT	TT	TC	TT	TT	TC	TT	TC	TC
chr10_2361917_C_T	10	2361917	[T/C]	TC	TT	TT	TC	TT	TT	TT	TC	TC	TT	TT	TT	TC	TT	TT	TT	TT	TC	TC	TT	TT	TT	TT	TT	TT	TC	TT	TT	TT	TT	TT	TT	TT	TT	TT	TC	TT	TT	TT	TT	TC	TC	TT	TT	TT	TT
chr10_2382874_A_G	10	2382874	[A/G]	GG	GG	GG	GG	GG	AG	GG	GG	GG	GG	GG	GG	GG	GG	AG	GG	AG	GG	GG	AG	GG	GG	GG	GG	GG	GG	GG	GG	GG	GG	AG	GG	GG	GG	GG	GG	GG	GG	GG	AG	GG	GG	AG	GG	AG	AG
chr10_2435910_C_T	10	2435910	[T/C]	CC	TC	TT	CC	TC	CC	CC	CC	TC	TC	CC	TC	CC	TT	CC	CC	TC	TC	CC	CC	CC	CC	TC	TC	TC	TC	CC	TC	TC	CC	TC	TC	TC	TC	CC	CC	CC	TC	TC	CC	CC	TC	CC	TC	CC	CC
chr10_2446322_A_G	10	2446322	[A/G]	AA	AG	GG	AA	AG	AA	AA	AA	AG	AA	AA	AG	AA	AG	AA	AA	AG	AA	AA	AA	AA	AA	AG	AG	AG	AG	AA	AG	AA	AA	AG	AG	AG	AG	AA	AA	AA	AA	AG	AA	AA	AG	AA	AG	AA	AA
chr10_2473876_C_T	10	2473876	[T/C]	CC	CC	CC	CC	CC	CC	CC	CC	CC	TC	CC	CC	CC	CC	TC	CC	CC	CC	CC	CC	TC	TC	CC	CC	CC	CC	CC	CC	TC	TC	CC	CC	CC	TC	CC	CC	CC	CC	TC	CC	CC	CC	CC	CC	CC	TC
chr10_2475344_A_G	10	2475344	[A/G]	AA	AG	GG	AA	AG	AA	AA	AA	AG	AA	AA	AG	AA	AG	AA	AA	AG	AA	AA	AA	AA	AA	AG	AG	AG	AG	AA	AG	AA	AA	AG	AG	AG	AG	AA	AA	AA	AA	AG	AA	AA	AG	AA	AG	AA	AA
chr10_2513521_A_G	10	2513521	[A/G]	AG	AG	AA	AG	AA	AA	AG	AA	AA	AA	GG	AA	AA	AA	AA	AG	AA	AA	AG	AG	AG	AA	AA	AG	AG	AA	AA	AA	AA	AA	AA	AA	AG	AA	AG	AG	AG	AG	AA	AG	AA	AA	AA	AA	AA	AA
chr10_2541068_G_T	10	2541068	[T/G]	TG	TT	TT	TG	TT	TG	TT	TT	TT	TT	TG	TT	TT	TT	TT	TT	TT	TT	TT	TG	TG	TT	TT	TT	TG	TT	TG	TT	TT	TT	TG	TT	TT	TT	TG	TT	TG	TG	TT	TG	TT	TT	TG	TT	TG	TG
chr10_2571405_C_T	10	2571405	[T/C]	CC	CC	CC	CC	TC	TC	TC	CC	CC	CC	CC	TC	TC	CC	CC	CC	CC	TC	CC	CC	CC	TC	CC	CC	CC	CC	CC	TC	TC	CC	CC	TC	CC	CC	CC	CC	CC	CC	CC	CC	CC	CC	TC	CC	CC	CC
chr10_2590369_A_G	10	2590369	[A/G]	AG	AG	GG	AA	AG	GG	AG	AA	AG	AG	AG	AG	AG	AG	AA	AA	AG	AA	AA	AA	GG	AA	AG	AG	GG	AG	AA	AG	AA	AA	AG	GG	AG	AG	AG	AA	AG	AG	GG	AG	AA	AG	AA	AG	AA	AA
chr10_2606228_A_G	10	2606228	[A/G]	GG	AG	GG	AG	AG	GG	AG	GG	GG	GG	AG	GG	GG	GG	GG	AG	GG	GG	AG	AG	GG	GG	GG	AG	GG	GG	GG	AG	GG	GG	GG	GG	AG	GG	GG	AG	GG	GG	GG	GG	GG	GG	AG	GG	GG	GG
chr10_2637728_A_G	10	2637728	[A/G]	AG	AG	AA	AA	AA	AG	AG	GG	AG	AG	AA	AG	GG	GG	AA	AG	AG	AG	AG	AA	AA	AG	AA	AA	AG	AG	AA	AA	AA	AG	AA	GG	AG	AA	AG	AG	AA	AG	AA	AG	GG	AG	AA	GG	AA	AA
chr10_2665139_A_G	10	2665139	[A/G]	GG	AG	GG	GG	GG	GG	GG	GG	GG	GG	GG	GG	GG	AA	GG	GG	AG	GG	GG	GG	GG	AG	GG	GG	AG	GG	GG	GG	GG	GG	GG	AG	AG	GG	GG	GG	GG	GG	GG	GG	GG	GG	GG	AG	GG	GG
chr10_266633_C_T	10	266633	[T/C]	TC	CC	TC	CC	TC	CC	TC	CC	TC	TC	TC	CC	CC	CC	CC	CC	CC	TT	CC	CC	TT	TC	TC	TC	TC	TT	TC	CC	TC	TT	CC	TC	CC	CC	TC	TC	TC	TT	CC	CC	CC	TC	TC	CC	CC	CC
chr10_2671493_A_C	10	2671493	[A/C]	AC	AA	AA	AA	AA	AA	AA	CC	AC	AA	AA	AA	AC	AA	AA	AA	AA	AC	AC	AA	AA	AA	AA	AA	AA	AC	AA	AA	AA	AC	AA	AA	AA	AA	AC	AC	AA	AA	AA	AC	CC	AC	AA	AA	AA	AA
chr10_268859_C_T	10	268859	[T/C]	TC	CC	TC	CC	TC	CC	TC	CC	TC	TC	TC	CC	CC	CC	CC	CC	CC	TT	CC	CC	TT	TC	TC	TC	TC	TT	TC	CC	TT	TT	CC	TC	CC	CC	TC	TC	TC	TT	CC	CC	CC	TC	TC	CC	CC	CC
chr10_2730976_C_T	10	2730976	[T/C]	TC	CC	CC	TC	TC	TC	TC	TT	TC	TC	CC	TT	TT	TC	TT	TC	TC	TT	TC	TC	CC	TT	TC	TC	CC	TC	TT	TC	TT	TT	TC	TC	CC	TC	TC	TC	TC	TC	CC	TC	TT	TC	TT	TC	TT	TT
chr10_2743802_A_G	10	2743802	[A/G]	AG	AG	AA	GG	AA	AA	AG	GG	AG	AG	AG	AG	AG	AG	AG	GG	AG	GG	GG	GG	AA	AA	AA	GG	AA	AG	GG	AA	AG	GG	AG	AA	AG	AA	AG	GG	AA	AG	AA	AG	GG	AG	GG	AG	GG	AG
chr10_2773664_C_T	10	2773664	[T/C]	TC	TC	TT	CC	TT	TT	TC	CC	TC	TT	TC	TC	TC	TT	TC	TC	TC	TC	CC	CC	TT	TT	TT	TC	TT	TC	TC	TT	TT	TC	TC	TT	TC	TT	TC	CC	TT	TT	TT	TC	CC	TC	TC	TC	CC	TC
chr10_2796254_C_T	10	2796254	[T/C]	TC	TC	TT	CC	TT	TC	CC	CC	TC	TC	TC	CC	CC	TC	CC	CC	TC	TC	CC	CC	TT	TT	TT	TC	TT	TC	TC	TT	TC	TC	TC	TC	TC	TC	TC	CC	TT	TC	TT	TC	CC	TC	TC	TC	CC	CC
chr10_2808199_A_C	10	2808199	[A/C]	AC	AA	AA	AA	AA	AA	AA	CC	AC	AA	AA	AA	AC	AA	AA	AA	AA	AC	AC	AA	AA	AA	AA	AA	AA	AC	AA	AA	AA	AC	AA	AA	AA	AA	AC	AC	AA	AA	AA	AC	CC	AC	AA	AA	AA	AA
chr10_2860636_C_T	10	2860636	[T/C]	TC	TC	TT	CC	TT	TT	TC	CC	TC	TT	TC	TC	TC	TT	TC	TC	TC	CC	CC	CC	TT	TT	TT	TC	TT	TC	TC	TT	TC	TC	TC	TT	TC	TT	TC	CC	TT	TT	TT	TC	CC	TC	TC	TC	CC	TC
chr10_2892377_C_T	10	2892377	[T/C]	TC	TC	TT	CC	TC	TT	TC	CC	TC	TC	TC	TC	TC	TT	TC	TC	TC	TC	CC	CC	TT	TC	TC	CC	TT	TC	CC	TC	TT	CC	TC	TT	TC	TT	TC	CC	TC	TC	TT	TC	CC	TC	CC	TC	CC	TC
chr10_2924682_A_C	10	2924682	[A/C]	AC	AC	AA	CC	AA	AA	AC	CC	AC	AC	AC	AC	AC	AA	AC	AC	AC	AC	CC	CC	AA	AC	AC	AC	AA	AC	CC	AA	AA	AC	AC	AA	AC	AA	AC	CC	AC	AC	AA	AC	CC	AC	AC	AC	CC	AC
chr10_2956149_A_G	10	2956149	[A/G]	AG	AG	GG	AA	GG	GG	AG	AA	AG	GG	AG	AG	AG	GG	AG	AG	GG	AG	AA	AA	GG	GG	GG	AG	GG	AG	AG	GG	GG	AG	AG	GG	AG	GG	AG	AA	GG	GG	GG	AG	AA	AG	AG	AG	AA	AG
chr10_2974888_G_T	10	2974888	[T/G]	TG	GG	GG	TG	GG	GG	GG	TT	TG	GG	GG	TG	TG	GG	TG	GG	TG	TG	TG	TG	GG	GG	GG	GG	GG	TG	TG	GG	GG	TG	TG	GG	GG	GG	TG	TG	GG	GG	GG	TG	TT	TG	TG	TG	TT	TG
chr10_2988887_A_G	10	2988887	[A/G]	AG	AA	AA	AG	AA	AA	AA	GG	AG	AA	AA	AG	AG	AA	AG	AA	AG	AG	AG	AG	AA	AA	AA	AA	AA	AG	AG	AA	AA	AG	AG	AA	AA	AA	AG	AG	AA	AA	AA	AG	GG	AG	AG	AG	GG	AG
chr10_3019420_G_T	10	3019420	[T/G]	TG	TG	TG	TT	TT	TG	TT	TT	TG	TG	TG	TT	TT	TG	TT	TT	GG	TT	TT	TT	GG	TT	TG	TT	GG	TT	TT	TG	TT	TT	TG	TG	TG	TG	TG	TT	TG	TG	TG	TG	TT	TG	TT	TG	TT	TT
chr10_304933_A_G	10	304933	[A/G]	AA	AA	AA	AA	AA	AA	AA	AA	AG	AA	AA	AA	AA	AA	AA	AA	AA	GG	AA	AA	AA	AA	AG	AA	AA	AA	AA	AA	AG	AG	AA	AG	AA	AA	AA	AA	AA	AA	AA	AA	AA	AG	AA	AA	AA	AA
chr10_3052090_A_G	10	3052090	[A/G]	AA	AA	AA	AG	AG	AA	AA	AA	AA	AG	AA	AG	AA	AA	AA	AA	AG	AG	AA	AA	AG	GG	AG	AG	AA	AA	GG	AG	AG	AG	AA	AA	AA	AA	AA	AA	AG	AA	AG	AA	AA	AA	AG	AG	AA	AA
chr10_3053663_A_G	10	3053663	[A/G]	AA	AG	AG	AG	AG	AG	AA	AA	AG	AG	AA	AA	AA	AG	AA	AA	AG	AG	AA	AA	AG	GG	GG	AG	AG	AA	AG	GG	AG	AG	AG	AG	AG	AG	AA	AA	AG	AA	AG	AA	AA	AG	AG	AG	AA	AA
chr10_3075827_G_T	10	3075827	[T/G]	TG	TT	TT	TT	TT	TT	TT	TT	TT	TT	TG	TT	TT	TT	TT	TT	TT	TT	TT	TT	TG	TT	TT	TT	TG	TT	TT	TT	TT	TT	TT	TT	TT	TT	TG	TT	TG	TG	TT	TG	TT	TT	TT	TT	TT	TT
chr10_3117522_A_C	10	3117522	[A/C]	AC	AA	AC	AA	AC	AA	AA	CC	AC	AA	AA	AA	AC	AA	AC	AA	AC	AC	AC	AC	AA	AA	AA	AA	AA	AC	AA	AA	AA	AC	AC	AA	AA	AA	AC	AC	AA	AA	AC	AC	CC	AC	AC	AA	AC	AC
chr10_3129889_C_T	10	3129889	[T/C]	TC	TC	TC	TT	TT	CC	TC	TT	TC	TC	TC	CC	TC	CC	TC	TC	TC	TT	TT	TT	TC	TT	TC	TT	CC	TC	TC	TC	TC	TC	TC	CC	TC	CC	TC	TT	TC	CC	TT	TC	TT	TC	TT	CC	TC	TC
chr10_3149377_C_T	10	3149377	[T/C]	TC	CC	TC	CC	TC	TC	TC	TT	TC	TC	CC	TC	TT	TC	TT	TC	TC	TC	TC	TC	CC	CC	CC	CC	CC	TT	CC	CC	TC	TC	TC	TC	CC	TC	TC	TC	CC	TC	TC	TC	TT	TC	TC	CC	TC	TT
chr10_3182199_A_G	10	3182199	[A/G]	GG	GG	GG	GG	GG	GG	GG	AG	GG	GG	GG	AG	GG	GG	GG	GG	GG	GG	GG	GG	GG	GG	GG	GG	GG	GG	AG	GG	GG	GG	GG	GG	GG	GG	AG	GG	GG	GG	GG	GG	GG	GG	GG	AG	AG	GG
chr10_3211248_A_G	10	3211248	[A/G]	GG	AG	AG	GG	GG	AG	GG	GG	AG	GG	GG	GG	GG	GG	GG	GG	AG	GG	GG	GG	GG	GG	AG	GG	AG	GG	GG	AG	GG	GG	AG	AG	AG	AG	GG	GG	GG	GG	GG	GG	GG	AG	GG	GG	GG	GG
chr10_3212222_A_G	10	3212222	[A/G]	AG	AG	GG	AA	AG	AG	AA	GG	GG	AG	AA	AA	AG	AA	AG	AA	GG	GG	AG	AG	AG	AA	AG	AA	AG	AG	AA	AG	AG	AG	GG	AG	AG	AG	AG	AG	AA	AA	GG	AG	GG	GG	AG	AG	AG	AG
chr10_3242681_A_C	10	3242681	[A/C]	AA	CC	AC	AC	AC	CC	CC	AA	AC	CC	AC	AA	AC	CC	AC	CC	AC	AC	AC	AC	AC	AA	AC	AC	CC	AC	AA	CC	CC	AA	AC	CC	CC	CC	AA	AC	AA	AC	AC	AA	AA	AC	AC	AC	AA	AC
chr10_3272656_C_T	10	3272656	[T/C]	CC	TC	TC	CC	CC	TC	CC	CC	TC	CC	CC	CC	CC	TC	CC	CC	TC	CC	CC	CC	CC	TC	TT	CC	TT	CC	TC	TC	CC	CC	TC	TC	TC	TC	CC	CC	TC	CC	CC	TC	CC	TC	CC	CC	CC	CC
chr10_3277577_A_G	10	3277577	[A/G]	AA	AG	AG	AA	AA	AG	AA	AA	AG	AG	AA	AA	AA	AA	AA	AA	AG	AA	AA	AA	AA	AA	AG	AA	GG	AA	AA	AG	AA	AA	AG	AG	AG	AG	AA	AA	AA	AG	AA	AA	AA	AG	AA	AA	AA	AA
chr10_3311360_A_G	10	3311360	[A/G]	AG	AG	GG	AG	AG	GG	AG	GG	GG	GG	AA	GG	GG	GG	GG	AG	GG	AG	AG	AG	AG	GG	GG	AG	GG	GG	GG	AG	AG	GG	GG	GG	AG	GG	AG	AG	AG	AG	GG	AG	GG	GG	AG	GG	GG	GG
chr10_3340446_G_T	10	3340446	[T/G]	GG	GG	GG	TG	GG	GG	GG	GG	GG	TG	GG	GG	GG	GG	GG	GG	GG	TG	GG	GG	TG	TT	TG	TG	GG	GG	TG	GG	TG	GG	GG	GG	GG	GG	GG	GG	TG	GG	TG	GG	GG	GG	GG	GG	GG	GG
chr10_335252_G_T	10	335252	[T/G]	TG	TT	TG	TT	TT	TT	TG	TT	TT	TT	TG	TT	TT	TT	TT	TT	TT	TT	TT	TT	TG	TT	TT	TG	TG	GG	TG	TT	TT	TT	TT	TT	TT	TT	TG	TG	TG	TG	TT	TT	TT	TT	TG	TT	TT	TT
chr10_3364716_A_G	10	3364716	[A/G]	AG	AG	AA	AG	AG	AG	GG	AA	AA	AA	GG	AG	AG	AA	AG	GG	AA	AA	AG	AG	AG	AA	AA	AG	AA	AG	AA	AG	AG	AG	AA	AG	AG	AG	AG	AG	AG	AG	AA	AG	AA	AA	AG	AG	AA	AG
chr10_3369931_A_G	10	3369931	[A/G]	AG	GG	AG	GG	AG	GG	GG	AA	AG	GG	GG	AG	AG	AA	AG	GG	AG	AG	AG	AG	GG	GG	GG	GG	GG	AG	AG	GG	GG	AG	AG	GG	GG	GG	AG	AG	GG	GG	AG	AG	AA	AG	AG	AG	AA	AG
chr10_345360_C_T	10	345360	[T/C]	CC	CC	CC	CC	CC	CC	CC	CC	CC	CC	CC	CC	CC	CC	CC	CC	CC	CC	CC	CC	CC	CC	TC	CC	CC	CC	CC	TC	CC	CC	CC	CC	CC	CC	TC	CC	CC	CC	TC	CC	CC	TC	TC	CC	CC	CC
chr10_3512412_C_T	10	3512412	[T/C]	TC	TT	TC	TT	TC	TT	TT	CC	TC	TT	TT	TC	TC	CC	TC	TT	TC	TC	TC	TC	TT	TC	TC	TC	TT	TC	CC	TT	TT	TC	TC	TT	TT	TT	TC	TC	TC	TT	TC	TC	CC	TC	TC	TC	CC	TC
chr10_3539536_C_T	10	3539536	[T/C]	TC	TC	TC	TC	CC	TC	CC	CC	TC	TC	TC	CC	CC	CC	CC	CC	TC	CC	CC	CC	TC	TC	TC	CC	TT	CC	CC	TC	CC	CC	TC	TC	TC	TC	TC	CC	TC	TC	CC	TC	CC	TC	CC	CC	CC	CC
chr10_3565911_A_G	10	3565911	[A/G]	AG	GG	GG	GG	GG	GG	GG	GG	GG	GG	AG	GG	GG	GG	GG	GG	GG	GG	GG	GG	AG	GG	GG	GG	GG	GG	GG	GG	GG	GG	GG	GG	GG	GG	AG	GG	AG	GG	GG	AG	GG	GG	GG	GG	GG	GG
chr10_3594848_A_G	10	3594848	[A/G]	GG	GG	AG	GG	AG	GG	GG	AG	GG	GG	GG	AG	GG	AG	AG	GG	GG	GG	GG	GG	GG	GG	GG	GG	GG	GG	AG	GG	GG	AG	AG	GG	GG	GG	AG	GG	GG	GG	AG	AG	AA	GG	AG	GG	AG	AG
chr10_3627571_A_C	10	3627571	[A/C]	AC	AC	AC	CC	CC	AC	CC	CC	AC	AC	AC	CC	AC	CC	CC	CC	AA	CC	CC	CC	AC	CC	AC	CC	AA	CC	CC	AC	CC	CC	AC	AC	AC	AC	AC	CC	AC	AC	CC	AC	CC	AC	CC	CC	CC	CC
chr10_3657504_A_C	10	3657504	[A/C]	AC	CC	CC	AC	CC	CC	CC	AC	AC	CC	CC	CC	CC	AC	CC	CC	CC	AA	AC	AC	CC	AC	CC	CC	CC	AC	CC	CC	AC	CC	CC	CC	CC	CC	CC	AC	CC	CC	CC	CC	CC	AC	CC	AC	AC	CC
chr10_367201_A_G	10	367201	[A/G]	AG	AG	AG	AG	AG	AG	AG	AG	AG	AG	AA	GG	AG	AA	AA	AA	AG	AA	AG	GG	AA	AG	AG	AG	AG	AA	AA	AG	AA	AA	GG	AG	AA	AG	AG	AG	AG	AA	AG	AG	AG	AG	AG	AG	GG	AG
chr10_3675684_A_C	10	3675684	[A/C]	AC	AC	CC	AC	AC	CC	AC	CC	CC	CC	AA	CC	CC	CC	CC	AC	CC	CC	AC	AC	AC	AC	AC	AA	CC	CC	AC	AC	CC	CC	CC	CC	AC	CC	AC	AC	AA	AC	CC	AC	CC	CC	AC	CC	CC	CC
chr10_3693394_C_T	10	3693394	[T/C]	CC	CC	TC	CC	TC	CC	CC	CC	CC	CC	CC	TC	CC	TC	TC	CC	CC	CC	CC	CC	CC	CC	CC	CC	CC	CC	TC	CC	CC	TC	TC	CC	CC	CC	CC	CC	CC	CC	TC	TC	TT	CC	TC	CC	CC	CC
chr10_3722750_C_T	10	3722750	[T/C]	TT	TC	TT	CC	TC	TT	TC	TT	TT	CC	TC	TT	TT	TT	TT	TC	TT	TC	TC	TC	TC	CC	TC	CC	TT	TT	TC	TC	TC	TT	TT	TT	TC	TT	TT	TC	TC	CC	TC	TT	TT	TT	TC	TT	TT	TT
chr10_3756725_C_T	10	3756725	[T/C]	CC	CC	TC	CC	TC	CC	CC	CC	CC	CC	CC	TC	CC	TC	TC	CC	CC	CC	CC	CC	CC	CC	CC	CC	CC	CC	TC	CC	CC	TC	TC	CC	CC	CC	CC	CC	CC	CC	TC	TC	TT	CC	TC	TC	CC	CC
chr10_3781008_A_G	10	3781008	[A/G]	AA	AA	AG	AA	AG	AA	AA	AA	AA	AA	AA	AA	AA	AG	AG	AA	AA	AA	AA	AA	AA	AA	AA	AA	AA	AA	AG	AA	AA	AG	AG	AA	AA	AA	AA	AA	AA	AA	AG	AG	GG	AA	AG	AA	AA	AA
chr10_3787704_C_T	10	3787704	[T/C]	TC	CC	CC	CC	CC	TC	TC	TT	TC	CC	CC	TC	TT	TC	TC	TC	TC	TC	TC	TC	CC	CC	CC	CC	TC	TT	CC	CC	TC	TC	CC	TC	CC	TC	TC	TC	CC	CC	CC	CC	CC	TC	CC	TC	TT	TT
chr10_3813472_C_T	10	3813472	[T/C]	TC	TT	TC	TT	TC	TT	TT	CC	TC	TT	TT	TC	TC	CC	TC	TT	TC	TC	TC	TC	TT	TT	TT	TT	TT	TC	TC	TT	TT	TC	TC	TT	TT	TT	TC	TC	TT	TT	TC	TC	CC	TC	TC	TC	CC	TC
chr10_3854024_C_T	10	3854024	[T/C]	TT	TC	TT	CC	TC	TC	CC	TT	TT	CC	TC	TC	TC	TT	TC	CC	TT	TT	TC	TC	TC	TC	TT	TC	TC	TC	TT	TC	TC	TC	TT	TC	TC	CC	TC	TC	TT	CC	TC	TT	TT	TT	TC	TC	TT	TC
chr10_3883611_C_T	10	3883611	[T/C]	CC	TC	CC	TT	TC	TC	TT	CC	CC	TT	TC	TC	TC	CC	TC	TT	CC	CC	TC	TC	TC	TC	CC	TC	TC	TC	CC	TC	TC	TC	CC	TC	TC	TT	TC	TC	CC	TT	TC	CC	CC	CC	TC	TC	CC	TC
chr10_3895536_C_T	10	3895536	[T/C]	TT	TC	TT	CC	TC	TC	CC	TT	TT	CC	TC	TC	TC	TT	TC	CC	TT	TT	TC	TC	TC	TC	TT	TC	TC	TC	TT	TC	TC	TC	TT	TC	TC	CC	TC	TC	TT	CC	TC	TT	TT	TT	TC	TC	TT	TC
chr10_3950232_G_T	10	3950232	[T/G]	TG	TG	TT	TT	TG	TG	TG	TG	TG	TT	TG	TG	GG	TT	TG	GG	TT	TG	TG	TG	TT	TT	TT	TT	TT	GG	TG	TG	TG	TG	TT	TG	TG	TT	TG	TG	TT	TT	TT	TT	TT	TG	TG	TG	TG	GG
chr10_3977483_C_T	10	3977483	[T/C]	TT	TT	TT	TC	TT	TC	CC	TT	TT	CC	TC	TC	TC	TT	TC	TC	TT	TT	TC	TC	TC	TC	TC	TC	TC	TC	TT	TT	TC	TC	TT	TC	TT	TC	TC	TC	TC	CC	TC	TT	TT	TT	TT	TC	TT	TC
chr10_3980896_C_T	10	3980896	[T/C]	CC	CC	TC	CC	TC	CC	CC	CC	CC	CC	CC	CC	CC	CC	TC	CC	CC	CC	CC	CC	CC	CC	CC	CC	CC	CC	CC	CC	CC	TC	TC	CC	CC	TC	CC	CC	CC	CC	TC	CC	TT	CC	TC	CC	CC	CC
chr10_4026578_A_G	10	4026578	[A/G]	GG	GG	GG	AA	GG	GG	AG	GG	GG	GG	GG	GG	GG	GG	GG	GG	GG	GG	AG	AG	GG	AA	AG	AA	GG	GG	GG	GG	GG	GG	GG	GG	GG	GG	GG	AG	AG	AG	GG	GG	GG	GG	GG	GG	GG	GG
chr10_4036320_A_C	10	4036320	[A/C]	AA	AC	AC	AA	AA	AC	AA	AA	AC	AA	AA	AA	AA	AA	AA	AA	AC	AA	AA	AA	AA	AA	AC	AA	AC	AA	AC	AC	AA	AA	AC	AC	AC	AA	AA	AA	AA	AA	AA	AA	AA	AC	AA	AA	AC	AA
chr10_4037020_C_T	10	4037020	[T/C]	CC	CC	TC	CC	TC	CC	CC	CC	CC	CC	CC	CC	CC	TC	TC	CC	TC	CC	CC	CC	CC	CC	CC	CC	CC	CC	CC	CC	CC	TC	TC	CC	CC	TC	CC	CC	CC	CC	TC	CC	TT	CC	TC	TC	CC	CC
chr10_4083113_C_T	10	4083113	[T/C]	TT	CC	CC	CC	CC	CC	CC	TT	TC	CC	CC	CC	TC	CC	CC	CC	CC	TC	TC	TC	CC	CC	CC	CC	CC	TC	TC	CC	CC	CC	CC	CC	CC	CC	CC	TC	CC	CC	CC	CC	CC	TC	CC	CC	CC	CC
chr10_4121129_A_G	10	4121129	[A/G]	AG	GG	AA	GG	AG	GG	GG	AA	AA	GG	GG	GG	AG	GG	AG	GG	GG	AG	AG	AG	GG	GG	GG	GG	GG	AG	GG	GG	GG	AG	AA	GG	GG	AG	GG	AG	GG	GG	AG	GG	AA	AA	AG	GG	GG	GG
chr10_4232058_A_C	10	4232058	[A/C]	AA	AC	AC	AA	AA	AC	AA	AA	AC	AA	AA	AA	AA	AA	AA	AA	AC	AA	AA	AA	AA	AA	AC	AA	AC	AA	AC	AC	AA	AA	AC	AC	AC	AA	AA	AA	AA	AA	AA	AA	AA	AC	AA	AA	AC	AA
chr10_4240292_G_T	10	4240292	[T/G]	TT	TT	TT	TG	TT	TT	TT	TT	TT	TT	TT	TT	TT	TG	TT	TT	TG	TT	TT	TT	TT	TG	TT	TT	TT	TT	TG	TT	TT	TT	TT	TT	TT	TT	TT	TT	TT	TT	TT	TT	TT	TT	TT	TT	TT	TT
chr10_424856_C_T	10	424856	[T/C]	TT	CC	TC	TC	TC	TT	TT	TT	TC	TC	TC	TT	TC	CC	TC	TC	CC	CC	TT	TT	TC	TC	TC	TC	TC	TC	TC	TC	TC	TC	TT	TC	TC	TT	TC	TT	TT	TC	TC	TC	TT	TC	CC	TC	TT	TT
chr10_426579_A_G	10	426579	[A/G]	AG	AA	AG	AG	AG	GG	AG	GG	AG	AG	AA	GG	AA	AA	AA	AG	AA	AA	AG	GG	AA	AG	AG	AA	AA	AA	AA	AG	AA	AG	GG	AG	AG	AG	AA	AG	AG	AA	AA	AG	AG	AA	AA	AG	GG	AG
chr10_4480348_C_T	10	4480348	[T/C]	TC	TC	TC	TC	TT	CC	CC	TT	TC	TC	CC	TC	CC	TT	TC	TC	TC	TC	TC	TC	TC	TT	TC	TC	TC	TC	TC	TC	CC	TC	TC	CC	TC	TC	CC	TC	TC	CC	TT	TC	TT	TC	TT	CC	TC	TC
chr10_4494943_C_T	10	4494943	[T/C]	CC	TC	CC	TC	TC	TC	TC	CC	CC	TC	CC	TT	TC	CC	TC	TT	CC	TC	CC	CC	TC	TT	TC	TC	TC	TC	CC	TC	TT	TC	CC	TC	TC	CC	TC	CC	TC	CC	TC	TC	CC	CC	TC	TC	TC	TT
chr10_4496668_C_T	10	4496668	[T/C]	CC	TC	CC	TC	TC	CC	CC	CC	CC	TC	CC	CC	CC	CC	CC	TC	CC	TC	CC	CC	TC	TT	TC	TC	TC	CC	CC	TC	TC	CC	CC	CC	TC	CC	CC	CC	TC	CC	TC	CC	CC	CC	TC	CC	CC	CC
chr10_4528943_C_T	10	4528943	[T/C]	CC	TC	CC	TC	TC	CC	CC	CC	CC	TC	CC	TC	TC	CC	CC	TC	CC	TC	CC	CC	TC	TT	TC	TC	TC	CC	CC	TC	TC	CC	CC	CC	TC	CC	CC	CC	TC	CC	TC	TC	CC	CC	TC	TC	TC	TC
chr10_4529333_A_G	10	4529333	[A/G]	AA	AG	AA	GG	AG	AA	AG	AA	AA	AG	AA	AA	AA	AA	AA	AG	AA	AG	AG	AG	AG	AG	AA	AG	AG	AA	AA	AG	AG	AA	AA	AA	AG	AA	AA	AG	AA	AG	AG	AA	AA	AA	AG	AA	AA	AA
chr10_4554068_A_G	10	4554068	[A/G]	GG	AG	GG	AG	AG	GG	GG	GG	GG	AG	GG	AG	AG	AG	GG	AG	GG	GG	GG	GG	AG	AG	GG	GG	AG	GG	GG	AG	GG	GG	GG	GG	AG	GG	GG	GG	GG	GG	AG	AG	GG	GG	AG	AG	AG	AG
chr10_4578499_G_T	10	4578499	[T/G]	TT	TG	TT	TG	TG	TT	TT	TT	TT	TG	TT	TG	TG	TG	TT	TG	TT	TG	TT	TT	TG	GG	TG	TG	TG	TT	TT	TG	TG	TT	TT	TT	TG	TT	TT	TT	TG	TT	TG	TG	TT	TT	TG	TG	TG	TG
chr10_4609600_A_G	10	4609600	[A/G]	AG	GG	AG	GG	AG	GG	GG	AA	AG	GG	GG	GG	GG	AG	AG	GG	AG	AG	AG	AG	GG	GG	GG	GG	GG	AG	AG	GG	GG	AG	AG	GG	GG	AG	GG	AG	GG	GG	AG	GG	AA	AG	AG	GG	GG	GG
chr10_4618778_A_G	10	4618778	[A/G]	AG	GG	AG	GG	AG	GG	GG	AA	AG	GG	GG	GG	AG	AG	AG	GG	AG	AG	AG	AG	GG	GG	GG	GG	GG	AG	AG	GG	GG	AG	AG	GG	GG	AG	GG	AG	GG	GG	AG	GG	AA	AG	AG	GG	GG	GG
chr10_462198_A_C	10	462198	[A/C]	CC	CC	CC	AC	AC	CC	CC	CC	AC	AC	CC	CC	AC	CC	AC	CC	CC	AA	AC	CC	AC	AC	AC	CC	CC	CC	CC	CC	AA	AC	CC	CC	CC	AC	CC	CC	CC	AC	AC	CC	AC	AC	CC	CC	CC	AC
chr10_4646126_A_C	10	4646126	[A/C]	AC	AC	CC	AA	AC	AC	AA	CC	CC	CC	AC	AA	AC	CC	AC	AA	CC	AC	AC	AC	AC	AA	AC	AA	CC	AC	CC	AC	AA	AC	CC	AC	AC	CC	AA	AC	AA	AC	CC	AA	CC	CC	AC	AC	AC	AA
chr10_4676045_C_T	10	4676045	[T/C]	TT	TC	TC	TT	TT	TC	TT	TT	TC	TC	TC	TT	TT	TC	TT	TT	TC	TT	TT	TT	TT	TT	TC	TT	TC	TT	TC	TC	TT	TT	TC	TC	TC	TC	TT	TT	TT	TC	TT	TT	TT	TC	TT	TC	TC	TT
chr10_4682746_C_T	10	4682746	[T/C]	TT	TC	TC	TT	TT	TC	TT	TT	TC	TC	TC	TT	TT	TC	TT	TT	TC	TT	TT	TT	TT	TT	TC	TT	TC	TT	TC	TC	TT	TT	TC	TC	TC	TC	TT	TT	TT	TC	TT	TT	TT	TC	TT	TC	TC	TT
chr10_4716067_C_T	10	4716067	[T/C]	TT	TC	TT	CC	TC	TC	CC	TT	TT	TC	TC	TC	TC	TT	TC	CC	TT	TT	TC	TC	TC	CC	TT	TC	TC	TC	TT	TC	CC	TC	TT	CC	TC	TT	TC	TC	TT	TC	TC	TT	TT	TT	TC	TC	TT	TC
chr10_4743330_C_T	10	4743330	[T/C]	TT	TC	TT	TC	TC	TT	TC	TT	TT	TT	TC	TT	TT	TT	TT	TC	TT	TT	TC	TC	TT	TT	TT	TC	TT	TT	TT	TC	TT	TT	TT	TC	TC	TT	TT	TC	TT	TC	TT	TT	TT	TT	TC	TT	TT	TT
chr10_4749055_A_G	10	4749055	[A/G]	AA	AG	AA	AG	AG	AA	AG	AA	AA	AA	AG	AA	AA	AA	AA	AG	AA	AA	AG	AG	AA	AA	AA	AG	AA	AA	AA	AG	AA	AA	AA	AG	AG	AA	AA	AG	AA	AG	AA	AA	AA	AA	AG	AA	AA	AA
chr10_4778848_C_T	10	4778848	[T/C]	TC	CC	TC	TC	TC	CC	CC	TT	TC	CC	CC	TC	TC	TC	TC	CC	TC	TT	TC	TC	CC	TC	TC	CC	CC	TC	TC	CC	TC	TC	TC	CC	CC	TC	CC	TC	TC	CC	TC	TC	TT	TC	TC	CC	TC	TC
chr10_4780849_A_G	10	4780849	[A/G]	GG	GG	GG	AG	GG	GG	GG	GG	GG	GG	GG	GG	GG	GG	GG	GG	GG	GG	GG	GG	GG	AG	AG	GG	GG	GG	GG	GG	GG	GG	GG	GG	GG	GG	GG	GG	AG	GG	GG	GG	GG	GG	GG	GG	GG	GG
chr10_4832746_G_T	10	4832746	[T/G]	TG	GG	TT	GG	TG	TG	GG	TT	TT	TG	TG	TG	TG	TG	TG	GG	TG	TG	TG	TG	GG	TG	TG	TG	TG	TG	TT	TG	GG	TG	TT	GG	GG	TT	GG	TG	GG	TG	TG	TG	TT	TT	TG	GG	TT	TG
chr10_4844940_A_G	10	4844940	[A/G]	AG	GG	AA	GG	AG	AG	GG	AA	AA	AG	AG	AG	AG	AG	AG	GG	AG	AG	AG	AG	GG	AG	AG	AG	AG	AG	AA	AG	GG	AG	AA	GG	GG	AA	GG	AG	GG	AG	AG	AG	AA	AA	AG	GG	AA	AG
chr10_4876135_C_T	10	4876135	[T/C]	CC	CC	TC	CC	CC	TC	CC	CC	TC	TC	TC	CC	CC	CC	CC	CC	CC	CC	CC	CC	CC	TC	TC	TC	TC	CC	TC	TC	CC	CC	TC	CC	CC	TC	CC	CC	CC	TC	CC	CC	CC	TC	CC	CC	TC	CC
chr10_4910704_A_G	10	4910704	[A/G]	GG	AG	AG	AA	AG	AA	AA	GG	AG	AA	AA	AG	AG	GG	AG	AA	GG	AG	AG	AG	AG	AG	AG	AA	AA	AG	AG	AG	AA	AG	GG	AA	AA	AG	AG	AG	AG	AA	AG	GG	GG	GG	AG	AG	AG	AG
chr10_4937142_C_T	10	4937142	[T/C]	CC	TC	CC	TT	TC	CC	TC	CC	CC	CC	TC	CC	CC	CC	CC	TC	CC	CC	TC	TC	CC	TC	TC	TC	CC	CC	CC	TC	CC	CC	CC	TC	TC	CC	CC	TC	TC	TC	CC	CC	CC	CC	TC	CC	CC	CC
chr10_495152_A_G	10	495152	[A/G]	AA	AA	AA	AG	AG	AG	AA	AG	AG	AG	AA	AA	AA	AA	AA	AA	AA	GG	AA	AA	AG	AG	AA	AA	AA	AA	AA	AG	AG	GG	AA	AG	AA	AA	AA	AA	AA	AG	AA	AA	AA	AG	AA	AA	AA	AA
chr10_4970395_C_T	10	4970395	[T/C]	CC	TC	TC	TT	TC	TC	TC	CC	TC	TT	TT	CC	CC	CC	CC	TC	CC	CC	TC	TC	TC	TC	TC	TT	TT	CC	CC	TC	CC	CC	CC	TC	TC	TC	CC	TC	TC	TT	TC	CC	CC	CC	TC	CC	TC	CC
chr10_5001002_A_G	10	5001002	[A/G]	GG	AG	AG	AA	AG	AG	AG	GG	AG	AA	AA	GG	GG	GG	GG	AG	GG	GG	AG	AG	AG	AG	AG	AA	AA	GG	GG	AG	GG	GG	GG	AG	AG	AG	GG	AG	AG	AA	AG	GG	GG	GG	AG	GG	AG	GG
chr10_5033489_A_G	10	5033489	[A/G]	AG	GG	GG	GG	GG	AG	AG	GG	GG	GG	GG	AG	AG	GG	AG	AG	GG	GG	GG	GG	AG	GG	GG	GG	GG	AG	GG	GG	AG	AG	GG	AG	AG	GG	AA	GG	AG	GG	GG	AG	GG	GG	GG	AG	GG	AG
chr10_5060619_C_T	10	5060619	[T/C]	TT	TT	CC	TC	TC	TC	TT	TC	TC	TC	TT	TT	TC	TC	TC	TT	TT	TC	TT	TT	TC	TC	TC	TC	CC	TT	TT	TT	TC	TC	TC	TT	TT	TC	TT	TT	TC	TT	CC	TT	CC	TT	TC	TT	TC	TT
chr10_5097896_C_T	10	5097896	[T/C]	TT	CC	CC	CC	CC	TC	TC	TC	TC	TC	TC	TT	TC	TT	TC	TC	TC	TC	TC	TC	TC	TC	TT	CC	CC	TT	TT	TC	TC	TC	TC	TC	TC	TC	TT	TC	TT	TC	CC	TT	CC	TT	CC	TT	TC	TT
chr10_5115392_C_T	10	5115392	[T/C]	CC	CC	CC	CC	CC	TC	TC	CC	CC	TC	TC	TC	TC	CC	TC	TC	CC	CC	CC	CC	CC	CC	CC	CC	CC	TC	TC	CC	TC	TC	CC	TC	TC	TC	TC	CC	CC	TC	CC	CC	CC	CC	CC	TC	TC	TT
chr10_5115610_A_G	10	5115610	[A/G]	GG	GG	AG	GG	AG	GG	GG	AG	GG	GG	GG	GG	AG	GG	AG	GG	GG	GG	GG	GG	GG	GG	GG	GG	GG	GG	GG	GG	GG	AG	AG	GG	GG	AG	GG	GG	GG	GG	AG	GG	AA	GG	AG	GG	GG	GG
chr10_5225229_A_G	10	5225229	[A/G]	AA	GG	GG	GG	GG	AG	AG	AG	AG	GG	GG	AA	AG	AA	AG	AG	AG	AG	AG	AG	AG	AG	AG	GG	GG	AA	AG	AG	AG	AG	AA	AG	AG	GG	AA	AG	AG	GG	GG	AA	AG	AA	GG	AA	GG	AG
chr10_5252431_C_T	10	5252431	[T/C]	CC	TT	TT	TC	TT	TC	TC	TC	TC	TT	TT	CC	TC	CC	TC	TC	TC	TC	TC	TC	TC	CC	CC	TT	TT	CC	CC	TC	TC	TC	CC	TC	TC	TT	CC	TC	CC	TT	TT	CC	TC	CC	TT	CC	TT	TC
chr10_5293732_C_T	10	5293732	[T/C]	TT	CC	TT	TC	TC	TC	CC	TT	TT	TT	TC	TC	TC	TT	TC	CC	TC	TC	TC	TC	TT	TT	TC	TC	TT	TC	TC	TC	CC	TC	TC	CC	CC	TT	TC	TC	TC	TC	TT	TT	TC	TT	TC	TC	TT	TC
chr10_5301567_A_G	10	5301567	[A/G]	GG	GG	GG	GG	GG	GG	GG	GG	GG	GG	GG	GG	GG	GG	GG	GG	GG	GG	GG	GG	GG	GG	AG	GG	GG	GG	AG	GG	GG	GG	GG	GG	GG	GG	GG	GG	AG	GG	GG	GG	GG	GG	GG	GG	GG	GG
chr10_5323092_A_C	10	5323092	[A/C]	CC	CC	CC	CC	CC	CC	CC	CC	CC	CC	CC	CC	CC	CC	CC	CC	CC	CC	CC	CC	CC	CC	AC	CC	CC	CC	CC	CC	CC	CC	CC	CC	CC	CC	CC	CC	AC	CC	CC	CC	CC	CC	CC	CC	CC	CC
chr10_5356065_C_T	10	5356065	[T/C]	TT	CC	TC	CC	TC	CC	CC	TT	TC	CC	CC	TC	TC	TT	TC	CC	TC	TC	TC	TC	TC	TC	TT	CC	CC	TC	TT	TC	CC	TC	TC	CC	CC	TC	TC	TC	TT	CC	TC	TT	TC	TT	TC	TC	CC	CC
chr10_5356171_C_T	10	5356171	[T/C]	CC	TT	TT	TT	TT	TT	TT	TC	TC	TT	TT	TT	TT	TT	TT	TT	TT	TC	TC	TC	TC	TT	TT	TT	TT	TC	TT	TT	TT	TT	TT	TT	TT	TT	TC	TC	TC	TT	TT	TC	TT	TC	TT	TT	TT	TT
chr10_5443253_C_T	10	5443253	[T/C]	CC	CC	CC	CC	CC	CC	CC	CC	CC	TC	CC	CC	CC	CC	CC	CC	CC	TC	CC	CC	TC	CC	CC	CC	TC	CC	CC	CC	TC	CC	CC	CC	CC	CC	CC	CC	CC	CC	TC	CC	CC	CC	CC	CC	CC	CC
chr10_5448274_A_G	10	5448274	[A/G]	AA	AA	AG	AA	AA	AG	AA	AA	AG	AA	AA	AA	AA	AA	AA	AA	AA	AG	AA	AA	AA	AA	AA	AG	AG	AA	AA	AA	AG	AA	AA	AA	AA	AA	AA	AA	AA	AA	AA	AA	AA	AA	AA	AA	AG	AA
chr10_5451509_A_G	10	5451509	[A/G]	GG	GG	GG	GG	GG	GG	GG	GG	GG	AG	GG	GG	GG	GG	GG	GG	GG	GG	GG	GG	AG	GG	AG	GG	AG	GG	GG	GG	GG	GG	GG	GG	GG	GG	GG	GG	AG	GG	AG	GG	GG	GG	GG	GG	GG	GG
chr10_5451601_A_G	10	5451601	[A/G]	AA	AA	AA	AG	AA	AA	AA	AA	AA	AA	AA	AA	AA	AA	AA	AA	AA	AG	AA	AA	AA	AG	AA	AA	AA	AA	AA	AA	AG	AA	AA	AA	AA	AA	AA	AA	AA	AA	AA	AA	AA	AA	AA	AA	AA	AA
chr10_5482314_C_T	10	5482314	[T/C]	TT	CC	TT	TC	TC	TC	TC	TT	TT	TC	CC	TC	TT	TT	TT	TC	TC	TT	TC	TC	TT	TT	TT	TC	TT	TT	TT	TC	TT	TC	TT	TC	CC	TC	TC	TC	TT	CC	TT	TT	TT	TT	TC	TT	TC	TC
chr10_5528828_A_G	10	5528828	[A/G]	GG	GG	GG	AG	GG	AG	AG	GG	GG	AA	AG	AG	AG	GG	AG	AG	GG	AG	GG	GG	AG	AG	GG	AG	AG	AG	GG	GG	AA	AG	AG	AG	AG	AG	AG	GG	GG	AG	AG	GG	AG	GG	GG	AG	AG	AA
chr10_5600150_A_G	10	5600150	[A/G]	GG	GG	AG	GG	AG	GG	GG	AG	GG	GG	GG	AG	AG	AG	AG	GG	GG	GG	GG	GG	GG	GG	GG	GG	GG	GG	GG	GG	GG	AG	GG	GG	GG	AG	GG	GG	GG	GG	AG	GG	AG	GG	AG	AG	GG	GG
chr10_5613996_C_T	10	5613996	[T/C]	CC	CC	TC	CC	TC	CC	CC	TC	CC	CC	CC	TC	TC	TC	TC	CC	CC	CC	CC	CC	CC	CC	CC	CC	CC	CC	CC	CC	CC	TC	CC	CC	CC	TC	CC	CC	CC	CC	TC	CC	TC	CC	TC	TC	CC	CC
chr10_5655380_A_G	10	5655380	[A/G]	GG	GG	AG	GG	AG	GG	GG	AG	GG	GG	GG	AG	AG	AG	AG	GG	GG	GG	GG	GG	GG	GG	GG	GG	GG	GG	GG	GG	GG	AG	GG	GG	GG	AG	GG	GG	GG	GG	AG	GG	AG	GG	AG	AG	GG	GG
chr10_5666735_A_G	10	5666735	[A/G]	GG	GG	AG	GG	AG	GG	GG	AG	GG	GG	GG	AG	AG	AG	AG	GG	GG	GG	GG	GG	GG	GG	GG	GG	GG	GG	GG	GG	GG	AG	GG	GG	GG	AG	GG	GG	GG	GG	AG	GG	AG	GG	AG	AG	GG	GG
chr10_5701693_A_C	10	5701693	[A/C]	CC	CC	CC	CC	CC	CC	AC	CC	CC	CC	CC	CC	AC	CC	AC	AC	CC	CC	CC	CC	CC	CC	CC	CC	CC	AC	CC	CC	AC	CC	AC	AC	CC	CC	CC	CC	CC	CC	CC	CC	AC	CC	CC	AC	CC	AC
chr10_606244_C_T	10	606244	[T/C]	TC	TC	CC	TC	TC	CC	TC	CC	TC	TC	TC	CC	TT	CC	TC	CC	TC	TT	TC	CC	TT	TC	TC	TT	TT	TC	TC	CC	TT	TT	CC	TT	CC	TC	TC	TC	TC	TT	TC	CC	TC	TC	CC	TC	CC	TC
chr10_606618_A_G	10	606618	[A/G]	GG	AG	AG	GG	GG	AG	GG	AG	GG	GG	AG	GG	GG	GG	AG	GG	AG	GG	GG	GG	GG	GG	GG	GG	GG	AG	GG	AA	GG	GG	GG	GG	GG	GG	AG	GG	GG	GG	AG	AG	GG	AG	AA	GG	AG	GG
chr10_6300775_C_T	10	6300775	[T/C]	TT	TC	CC	CC	CC	CC	CC	TC	TC	CC	CC	TC	CC	TC	TC	CC	TC	TC	TC	TC	TC	CC	CC	CC	CC	TC	CC	CC	CC	TC	CC	CC	TC	TC	TC	TC	TC	CC	CC	TC	TC	TC	TC	TC	CC	CC
chr10_6309328_G_T	10	6309328	[T/G]	TT	TT	TT	TG	TT	TG	TT	TT	TT	GG	TG	TG	TT	TT	TT	TT	TT	TG	TT	TT	TG	TG	TG	TG	TG	TT	TT	TT	TG	TG	TT	TT	TT	TG	TG	TT	TG	TG	TG	TT	TT	TT	TT	TT	TG	TG
chr10_6339461_C_T	10	6339461	[T/C]	TT	TT	CC	TC	TC	CC	TC	TC	TC	CC	TC	TC	CC	TC	CC	TC	TC	TC	TT	TT	TC	CC	CC	TC	CC	TC	CC	TC	CC	CC	CC	TC	TT	CC	TC	TT	TC	TC	CC	TC	CC	TC	TC	TC	CC	CC
chr10_6376335_C_T	10	6376335	[T/C]	TT	TC	CC	CC	CC	TC	CC	TC	TC	TC	TC	TT	TC	TC	TC	CC	TT	TT	TC	TC	TC	TC	TT	CC	CC	TC	TC	TC	TC	TT	TC	CC	TC	TT	TT	TC	TT	TC	CC	TC	TC	TT	TC	TC	TC	TC
chr10_6377505_C_T	10	6377505	[T/C]	TT	CC	CC	CC	CC	TC	CC	TC	TC	TC	TC	TC	CC	TC	TC	CC	TC	TC	TC	TC	TC	TC	TC	CC	CC	TC	TC	TC	CC	TT	TC	CC	CC	TT	TT	TC	TC	TC	CC	TT	TC	TT	TC	CC	TC	TC
chr10_6396154_A_G	10	6396154	[A/G]	GG	GG	GG	GG	GG	GG	GG	GG	GG	AG	GG	GG	GG	GG	GG	GG	GG	AG	GG	GG	AG	GG	AG	AG	AG	GG	GG	GG	AG	GG	GG	GG	GG	GG	GG	GG	AG	GG	AG	GG	GG	GG	GG	GG	GG	GG
chr10_6436168_A_C	10	6436168	[A/C]	CC	CC	CC	AC	CC	AC	CC	CC	CC	AC	AC	AC	CC	CC	CC	CC	CC	CC	CC	CC	CC	AC	CC	CC	CC	CC	CC	CC	CC	AC	CC	CC	CC	AC	AC	CC	CC	AC	CC	CC	CC	CC	CC	CC	AC	AC
chr10_6438693_A_C	10	6438693	[A/C]	AA	AA	AA	AC	AA	AC	AA	AA	AA	AC	AC	AC	AA	AA	AA	AA	AA	AA	AA	AA	AA	AC	AA	AA	AA	AA	AA	AA	AA	AC	AA	AA	AA	AC	AC	AA	AA	AC	AA	AA	AA	AA	AA	AA	AC	AC
chr10_647749_A_G	10	647749	[A/G]	GG	GG	GG	GG	GG	GG	GG	GG	AG	GG	GG	GG	AG	GG	AG	GG	GG	AG	AG	GG	GG	GG	GG	GG	GG	GG	GG	GG	AG	AG	GG	AG	GG	AG	GG	GG	GG	GG	AG	GG	AG	GG	GG	GG	GG	AG
chr10_647851_A_G	10	647851	[A/G]	AG	AG	AA	AA	AA	AA	AG	AA	AG	AA	AG	AA	GG	AA	AG	AA	AG	AG	AG	AA	AG	AA	AA	GG	GG	AA	AG	AG	AG	AG	AA	GG	AA	AG	GG	AA	AG	AG	GG	AA	AG	AA	AG	AG	AA	AG
chr10_6482366_C_T	10	6482366	[T/C]	TT	TC	TC	CC	CC	CC	CC	TC	TC	CC	CC	CC	TC	TT	TC	CC	TT	TC	TC	TC	TC	CC	CC	CC	CC	TC	CC	CC	CC	TC	CC	CC	TC	TC	TC	TC	TC	CC	CC	TT	CC	TC	TC	TC	CC	CC
chr10_6508729_A_G	10	6508729	[A/G]	GG	GG	AG	AG	AG	AG	GG	AG	AG	AG	GG	AG	GG	AG	GG	GG	GG	GG	GG	GG	AG	AA	AG	AG	AA	GG	AA	AG	GG	GG	AG	GG	GG	GG	GG	GG	GG	GG	AA	GG	AG	AG	GG	GG	AG	GG
chr10_6531480_A_C	10	6531480	[A/C]	CC	CC	CC	CC	CC	CC	AC	CC	CC	AC	CC	CC	AC	CC	AC	AC	CC	AC	CC	CC	AC	CC	AC	AC	AC	AC	CC	CC	AA	CC	AC	AC	CC	CC	CC	CC	AC	CC	AC	CC	AC	CC	CC	AC	CC	AC
chr10_6611349_A_G	10	6611349	[A/G]	GG	GG	AG	GG	GG	AG	GG	GG	GG	AG	AG	AA	GG	AG	AG	GG	AG	AG	GG	GG	GG	AG	AA	GG	GG	GG	AG	AG	AG	AA	AG	GG	GG	AA	AG	GG	AG	AG	GG	GG	AG	AG	AG	GG	AG	AG
chr10_6611923_C_T	10	6611923	[T/C]	CC	TC	TC	TC	TT	TT	TC	TC	TC	TC	TT	TC	CC	CC	CC	TC	CC	TC	TC	TC	CC	CC	TC	TC	TC	CC	TC	TC	TC	TC	CC	TC	TC	TC	TC	TC	TC	TT	TC	CC	CC	CC	TC	CC	TT	TC
chr10_6632621_A_G	10	6632621	[A/G]	AA	AA	AG	AA	AA	AA	AA	AA	AA	AA	AA	AG	AA	AG	AG	AA	AG	AA	AA	AA	AA	AG	AG	AA	AA	AA	AG	AG	AA	AG	AG	AA	AA	AG	AA	AA	AA	AA	AA	AA	AG	AG	AG	AA	AA	AA
chr10_6664020_A_G	10	6664020	[A/G]	AA	AA	AA	AA	AA	AA	AA	AA	AA	AA	AA	AA	AA	AG	AA	AA	AA	AG	AA	AA	AA	AA	AG	AA	AA	AA	AA	AA	AG	AA	AA	AA	AA	AA	AA	AA	AG	AA	AA	AA	AA	AA	AA	AA	AA	AA
chr10_6692589_A_C	10	6692589	[A/C]	AC	AC	CC	AC	CC	AC	AC	AC	CC	AA	AC	AC	AC	AA	AC	AC	AA	AC	AC	AC	AC	AC	AC	AC	AC	AC	CC	CC	AA	AC	AC	AC	AC	AC	AC	CC	AC	AC	AC	CC	AC	CC	CC	AC	AC	AA
chr10_6695801_A_C	10	6695801	[A/C]	CC	CC	CC	CC	CC	AC	CC	CC	CC	AA	AC	AC	CC	CC	CC	CC	CC	AC	CC	CC	AC	CC	AC	AC	AC	CC	CC	CC	AC	AC	CC	CC	CC	AC	AC	CC	AC	AC	AC	CC	CC	CC	CC	CC	AC	AC
chr10_6726486_G_T	10	6726486	[T/G]	TG	TT	TG	TT	TT	TT	TT	TT	TT	TT	TT	TT	TG	GG	TG	TT	TG	TT	TT	TT	TG	TG	TG	TT	TT	TT	TG	TG	TT	TG	TG	TT	TT	TG	TG	TT	TG	TT	TT	GG	TT	GG	TG	TG	TT	TT
chr10_6736646_C_T	10	6736646	[T/C]	TT	TC	TT	TC	TC	TT	TC	TT	TT	TT	TC	TT	TT	TT	TT	TC	TT	TT	TC	TC	TT	TT	TT	TC	TT	TT	TT	TC	TT	TT	TT	TC	TC	TT	TT	TC	TT	TC	TT	TT	TT	TT	TC	TT	TT	TT
chr10_6760060_A_G	10	6760060	[A/G]	AA	AG	AA	AA	AA	AG	AA	AA	AA	AG	AG	GG	AA	AA	AA	AA	AG	AA	AA	AA	AA	AA	AA	AG	AA	AA	AA	AA	AA	AG	AA	AA	AG	AG	AG	AA	AA	AG	AA	AA	AA	AA	AA	AA	AG	AG
chr10_6762356_C_T	10	6762356	[T/C]	TT	TC	TT	TT	TT	TC	TT	TT	TT	TC	TC	TC	TT	TT	TT	TT	TC	TC	TT	TT	TT	TT	TC	TC	TT	TT	TT	TT	TC	TC	TT	TT	TC	TC	TC	TT	TC	TC	TT	TT	TT	TT	TT	TT	TC	TC
chr10_6788406_A_G	10	6788406	[A/G]	AG	GG	AG	GG	GG	GG	GG	GG	GG	GG	GG	AG	AG	GG	AG	GG	GG	GG	GG	GG	AG	AG	AG	GG	GG	GG	AG	AG	GG	AG	AG	GG	GG	AG	AG	GG	AG	GG	GG	AA	AG	AA	AG	AG	GG	GG
chr10_6826760_A_G	10	6826760	[A/G]	AG	GG	GG	AG	GG	GG	GG	AG	AG	GG	GG	GG	GG	GG	GG	GG	GG	AG	AG	AG	GG	AG	GG	GG	GG	AG	GG	GG	GG	GG	GG	GG	GG	GG	GG	AG	GG	GG	GG	GG	GG	GG	GG	GG	GG	GG
chr10_6838110_G_T	10	6838110	[T/G]	TG	TT	TG	TG	TG	TG	TT	GG	GG	TT	TT	TT	TT	GG	TT	TT	TG	GG	TG	TG	TT	TG	TG	TT	TG	TG	TG	TT	TG	TT	TT	TT	TT	TT	TT	TG	TG	TT	TG	TT	TT	TT	TT	TT	TG	TT
chr10_6886739_G_T	10	6886739	[T/G]	GG	TG	GG	TG	TG	GG	TG	GG	GG	GG	TG	GG	GG	GG	GG	TG	GG	GG	TG	TG	GG	GG	GG	TG	GG	GG	GG	TG	GG	GG	GG	TG	TG	GG	GG	TG	GG	TG	GG	GG	GG	GG	TG	GG	GG	GG
chr10_6918652_G_T	10	6918652	[T/G]	GG	GG	GG	GG	GG	TG	GG	GG	GG	GG	GG	TG	GG	GG	GG	GG	GG	TG	GG	GG	GG	GG	TG	GG	GG	GG	GG	GG	TG	TG	GG	GG	GG	GG	TG	GG	TG	GG	GG	GG	GG	GG	GG	GG	GG	GG
chr10_6919630_C_T	10	6919630	[T/C]	TT	TC	TT	TC	TC	TT	TC	TT	TT	TT	TC	TT	TT	TT	TT	TC	TT	TT	TC	TC	TT	TT	TT	TC	TT	TT	TT	TC	TT	TT	TT	TC	TC	TT	TT	TC	TT	TC	TT	TT	TT	TT	TC	TT	TT	TT
chr10_6953308_A_C	10	6953308	[A/C]	CC	AC	CC	AC	AC	AC	AC	CC	CC	CC	AC	AC	CC	AC	CC	AC	AC	CC	AC	AC	CC	AC	AC	AC	CC	CC	AC	AA	CC	AC	AC	AC	AC	CC	AC	AC	CC	AC	CC	CC	CC	AC	AC	CC	CC	CC
chr10_6983262_A_C	10	6983262	[A/C]	CC	AC	CC	AC	AC	CC	AC	CC	CC	CC	AC	CC	CC	CC	CC	AC	CC	CC	AC	AC	CC	CC	CC	AC	CC	CC	CC	AC	CC	CC	CC	AC	AC	CC	CC	AC	CC	AC	CC	CC	CC	CC	AC	CC	CC	CC
chr10_6983685_C_T	10	6983685	[T/C]	TC	CC	CC	TC	CC	CC	CC	TC	TC	TC	CC	CC	CC	CC	CC	CC	CC	TC	TC	TC	TC	CC	CC	TC	TC	TC	CC	CC	CC	CC	TC	CC	CC	CC	CC	TC	CC	CC	TC	CC	CC	CC	CC	CC	CC	CC
chr10_7047947_A_G	10	7047947	[A/G]	GG	GG	AG	GG	GG	GG	GG	GG	GG	AG	AG	AG	AG	AA	AG	GG	GG	GG	GG	GG	GG	GG	GG	GG	GG	GG	GG	GG	GG	AG	GG	GG	GG	AA	GG	GG	GG	AG	GG	GG	AG	GG	AG	GG	AG	GG
chr10_7048551_G_T	10	7048551	[T/G]	TG	GG	GG	TG	GG	GG	GG	TG	TG	GG	GG	GG	GG	GG	GG	GG	GG	TT	TG	TG	GG	TG	TG	GG	GG	TG	GG	GG	TG	GG	TG	GG	GG	GG	GG	TG	TG	GG	GG	GG	GG	GG	GG	GG	GG	GG
chr10_7079509_A_G	10	7079509	[A/G]	AG	GG	AA	GG	AG	AA	GG	AG	AG	AA	AG	AA	AG	AA	AG	GG	AG	AG	GG	GG	AA	AA	AA	AG	AA	GG	AA	AG	AG	AA	AG	GG	GG	AA	AA	GG	AA	AG	AA	AG	AG	AA	AG	AG	AA	AG
chr10_7079753_C_T	10	7079753	[T/C]	TC	TT	TT	TT	TT	TT	TT	TT	TT	TT	TT	TT	TT	TT	TT	TT	TT	TT	TT	TT	CC	TT	TT	TT	TT	TT	TT	TT	TT	TT	TT	TT	TT	TT	TC	TT	CC	TT	TT	TC	TT	TC	TT	TT	TT	TT
chr10_7113532_A_G	10	7113532	[A/G]	AG	AG	AG	AG	AG	AA	GG	AA	AA	AG	GG	AG	AG	AG	GG	GG	AA	AA	AG	AG	AG	AA	AA	AG	AA	AG	AA	AG	AG	AG	AA	GG	AG	GG	AG	AG	AG	GG	AA	GG	GG	AG	GG	AG	AG	AG
chr10_7114727_G_T	10	7114727	[T/G]	TG	TG	TG	TG	TG	TT	GG	TT	TT	TG	GG	TG	TG	TG	GG	GG	TT	TT	TG	TG	TG	TT	TT	TG	TT	TG	TT	TG	TG	TG	TT	GG	TG	GG	TG	TG	TG	GG	TT	GG	GG	TG	GG	TG	TG	TG
chr10_7242933_C_T	10	7242933	[T/C]	TC	TC	TC	TC	TC	TC	CC	TT	TT	TC	CC	CC	CC	CC	CC	CC	TC	TT	TC	TC	TC	TC	TC	TC	TT	TC	TC	CC	TC	CC	TC	CC	TC	CC	CC	TC	TC	CC	TT	CC	CC	CC	CC	CC	TC	TC
chr10_7368147_A_G	10	7368147	[A/G]	AG	GG	GG	AG	GG	GG	GG	AG	AG	GG	GG	GG	GG	GG	GG	GG	GG	AA	AG	AG	GG	AG	AG	AG	GG	AG	GG	GG	AG	GG	AG	GG	GG	GG	GG	AG	AG	GG	GG	GG	GG	GG	GG	GG	GG	GG
chr10_737166_A_C	10	737166	[A/C]	AA	AA	AC	AC	AC	AA	AA	AC	AC	AC	AA	AC	AA	AA	AA	AC	AA	AA	AC	AC	AA	AC	AC	AA	AA	AA	AA	AA	AA	AA	AC	AA	AC	AC	AA	AC	AC	AA	AA	AC	AC	AC	AA	AC	AC	AC
chr10_7396243_C_T	10	7396243	[T/C]	TC	TC	CC	TC	CC	CC	CC	TC	TC	TC	CC	CC	CC	CC	CC	CC	TC	TT	TC	TC	TC	TC	TC	TC	TC	TC	CC	CC	TC	CC	TC	CC	TC	CC	CC	TC	TC	CC	TC	CC	CC	CC	CC	CC	CC	CC
chr10_7398134_A_G	10	7398134	[A/G]	AG	AG	GG	AG	GG	GG	GG	AG	AG	AG	GG	GG	GG	GG	GG	GG	AG	AA	AG	AG	AG	AG	AG	AG	AG	AG	GG	GG	AG	GG	AG	GG	AG	GG	GG	AG	AG	GG	AG	GG	GG	GG	GG	GG	GG	GG
chr10_7409372_A_C	10	7409372	[A/C]	CC	CC	CC	CC	CC	CC	CC	CC	CC	CC	CC	CC	CC	CC	CC	CC	CC	CC	CC	CC	CC	CC	CC	CC	CC	CC	CC	CC	CC	CC	CC	CC	CC	CC	CC	CC	CC	CC	CC	CC	CC	CC	CC	CC	CC	CC
chr10_7426153_A_G	10	7426153	[A/G]	AG	AA	GG	AA	AG	GG	AA	AG	AG	AG	AG	GG	AG	GG	AG	AG	AG	AA	AA	AA	AG	AG	AG	AA	AG	AG	GG	AG	AA	GG	AG	AA	AA	GG	GG	AA	AG	AG	AG	GG	AG	GG	AG	AG	GG	AG
chr10_7440930_A_G	10	7440930	[A/G]	AA	AA	AA	AA	AA	AG	AG	AA	AA	AA	AA	AG	AG	AA	AG	AG	AA	AA	AA	AA	AA	AG	AG	AA	AA	AA	AG	AG	AG	AG	AG	AG	AA	AA	AG	AA	AA	AA	AA	AA	GG	AG	AA	GG	AA	AG
chr10_7528451_C_T	10	7528451	[T/C]	CC	CC	CC	CC	CC	CC	CC	CC	CC	TC	CC	CC	CC	CC	CC	CC	CC	CC	CC	CC	TC	CC	CC	CC	TC	CC	CC	CC	CC	CC	CC	CC	CC	CC	CC	CC	CC	CC	TC	CC	CC	CC	CC	CC	CC	CC
chr10_7540036_G_T	10	7540036	[T/G]	TT	TT	TT	TT	TT	TT	TT	TT	TT	TG	TT	TT	TT	TT	TT	TT	TT	TT	TT	TT	TG	TT	TT	TT	TG	TT	TT	TT	TT	TT	TT	TT	TT	TT	TT	TT	TT	TT	TG	TT	TT	TT	TT	TT	TT	TT
chr10_7567030_G_T	10	7567030	[T/G]	GG	GG	GG	GG	GG	TG	GG	GG	TG	TG	GG	GG	GG	GG	GG	GG	GG	GG	GG	GG	TG	GG	GG	GG	TT	GG	TG	GG	GG	GG	GG	GG	GG	GG	GG	GG	GG	GG	TG	GG	GG	GG	GG	GG	TG	TG
chr10_757046_C_T	10	757046	[T/C]	TT	TT	TT	TC	TC	TT	TT	TT	TC	TC	TT	TT	TT	TT	TT	TT	TT	CC	TT	TT	TC	TC	TT	TT	TT	TT	TT	TT	TC	CC	TT	TC	TT	TT	TT	TT	TT	TC	TT	TT	TT	TT	TT	TT	TT	TT
chr10_7591151_C_T	10	7591151	[T/C]	TC	TT	TT	TC	TT	TT	TT	TT	TT	TC	TT	TT	TT	TC	TT	TT	TT	TC	TT	TT	CC	TC	TC	TC	TC	TC	TT	TT	TC	TT	TT	TT	TT	TT	TC	TT	CC	TT	TC	TC	TT	TC	TT	TT	TT	TT
chr10_7615145_G_T	10	7615145	[T/G]	TT	TT	GG	TT	TG	TG	TT	TG	TT	TG	TG	GG	TG	TG	TT	TG	TG	TT	TT	TT	TT	TG	TG	TT	TT	TT	TG	TG	TT	GG	TG	TT	TT	GG	TG	TT	TT	TG	TG	TG	TG	TG	TG	TG	TG	TT
chr10_7623020_C_T	10	7623020	[T/C]	CC	CC	CC	CC	CC	CC	TC	CC	CC	CC	CC	CC	TC	CC	TC	CC	CC	CC	CC	CC	CC	CC	CC	CC	CC	CC	CC	CC	TC	CC	CC	TC	CC	CC	CC	CC	CC	CC	CC	CC	TC	CC	CC	TC	CC	TC
chr10_7769984_G_T	10	7769984	[T/G]	GG	GG	TT	GG	TG	TG	GG	TG	GG	TT	TG	TT	TG	TG	GG	GG	TG	TG	GG	GG	TG	TG	TG	TG	TG	GG	GG	GG	TG	TT	GG	GG	GG	TT	TG	GG	TG	TG	TT	TG	GG	GG	TG	GG	TG	GG
chr10_7781163_C_T	10	7781163	[T/C]	TC	CC	CC	TC	CC	TC	CC	CC	TC	CC	CC	CC	CC	TC	CC	CC	CC	CC	CC	CC	TC	CC	CC	CC	TC	TC	TC	CC	CC	CC	CC	CC	CC	CC	TC	CC	TC	CC	CC	TC	CC	TC	CC	CC	TC	TC
chr10_782226_C_T	10	782226	[T/C]	CC	CC	CC	TC	TC	CC	CC	CC	CC	TC	CC	CC	TC	CC	TC	CC	CC	TC	TC	CC	TC	TC	TC	CC	CC	CC	CC	CC	TT	TC	CC	CC	CC	TC	CC	CC	CC	TC	TC	CC	TC	TC	CC	CC	CC	TC
chr10_7853263_A_G	10	7853263	[A/G]	AG	AG	GG	GG	GG	GG	GG	AG	AG	AG	GG	GG	GG	GG	AG	GG	AG	AA	AG	AG	AG	AG	AG	AG	AG	AG	GG	GG	AG	GG	AG	GG	AG	GG	GG	AG	AG	GG	AG	GG	GG	GG	GG	GG	GG	GG
chr10_7951628_A_G	10	7951628	[A/G]	AG	AG	GG	GG	GG	GG	GG	AG	AG	AG	GG	GG	GG	GG	AG	GG	AG	AA	AG	AG	AG	AG	AG	AG	AG	AG	GG	GG	AG	GG	AG	GG	AG	GG	GG	AG	AG	GG	AG	GG	GG	GG	GG	GG	GG	GG
chr10_7982877_A_G	10	7982877	[A/G]	AG	AG	GG	GG	GG	GG	GG	AG	AG	AG	GG	GG	GG	GG	AG	GG	AG	AA	AG	AG	AG	AG	AG	GG	AG	AG	GG	GG	AG	GG	AG	GG	AG	GG	GG	AG	AG	GG	AG	GG	GG	GG	GG	GG	GG	GG
chr10_8011843_G_T	10	8011843	[T/G]	TG	TT	TT	TT	TT	TT	TT	TG	TG	TG	TT	TT	TT	TT	TT	TT	TT	TG	TG	TG	TG	TT	TT	TT	TG	TG	TT	TT	TT	TT	TG	TT	TT	TT	TT	TG	TT	TT	TG	TT	TT	TT	TT	TT	TT	TT
chr10_8013843_G_T	10	8013843	[T/G]	TG	TG	TT	TG	TG	TT	GG	TT	TT	TT	TG	TG	TG	TG	TG	GG	TG	TT	TG	TG	TG	TG	TG	TG	TT	TG	TG	GG	TG	TT	TG	GG	TG	TT	TG	TG	TG	TG	TT	TG	GG	GG	TG	GG	TT	TG
chr10_8039314_A_G	10	8039314	[A/G]	AG	AA	GG	AA	AG	AA	AA	GG	AG	GG	AG	AA	AA	AA	AA	AA	AA	AG	AG	AG	AG	AA	AA	AA	AG	AG	AA	AA	AA	AG	AG	AA	AA	GG	AA	AG	AA	AG	GG	AA	AA	AA	AG	AA	AG	AA
chr10_804389_A_G	10	804389	[A/G]	AA	AA	AA	AG	AG	AA	AA	AA	AA	AG	AA	AA	AG	AA	AG	AA	AA	AG	AG	AA	AG	AG	AG	AA	AA	AA	AA	AA	GG	GG	AA	AG	AA	AG	AA	AA	AA	AG	AG	AA	AG	AG	AA	AA	AA	AG
chr10_8079001_C_T	10	8079001	[T/C]	CC	TC	CC	CC	CC	CC	CC	CC	CC	CC	CC	CC	CC	CC	TC	CC	TC	CC	CC	CC	CC	CC	CC	TC	CC	CC	CC	CC	CC	CC	CC	CC	TC	CC	CC	CC	CC	CC	CC	CC	CC	CC	CC	CC	CC	CC
chr10_8099875_A_G	10	8099875	[A/G]	AA	AA	AA	AG	AA	GG	AA	AA	AG	AA	AA	AG	AG	AG	AA	AA	AA	AA	AA	AA	AA	AA	AA	AA	AG	AA	AG	AA	AA	AG	AA	AA	AA	AA	AG	AA	AA	AA	AA	AG	AA	AA	AA	AA	AG	AG
chr10_810967_A_G	10	810967	[A/G]	AA	AA	AG	AA	AA	AG	AA	AG	AG	AA	AA	AA	AA	AA	AG	AA	AA	AG	AA	AA	AA	AA	AA	AA	AA	AG	AA	AG	AA	AA	AA	AA	AA	AA	AA	AA	AA	AA	AA	AA	AA	AA	AG	AA	AA	AA
chr10_8131422_C_T	10	8131422	[T/C]	TT	TC	TT	TT	TC	TT	CC	TT	TT	TT	TC	TT	TT	TT	TT	TC	TT	TC	TC	TC	TT	CC	CC	TC	TT	TT	TC	CC	CC	TT	TC	CC	TC	TT	TT	TC	TC	TC	TT	TC	CC	TC	TC	TT	TT	TT
chr10_8167611_A_G	10	8167611	[A/G]	GG	GG	GG	GG	GG	AG	GG	GG	GG	GG	GG	AA	GG	AG	GG	GG	GG	GG	GG	GG	GG	GG	GG	GG	GG	GG	GG	GG	GG	AG	GG	GG	GG	GG	AG	GG	GG	GG	GG	GG	GG	GG	GG	GG	GG	GG
chr10_8168155_C_T	10	8168155	[T/C]	TC	TC	TT	TT	TT	TT	TT	TC	TC	TC	TT	TT	TT	TT	TC	TT	TC	CC	TC	TC	TC	TC	TC	TT	TC	TC	TT	TT	TC	TT	TC	TT	TC	TT	TT	TC	TC	TT	TC	TT	TT	TT	TT	TT	TT	TT
chr10_8198035_A_G	10	8198035	[A/G]	AG	AG	GG	GG	GG	GG	AG	AG	AG	AG	GG	GG	AG	GG	AA	GG	AG	AA	AG	AG	AG	AG	AG	GG	AG	AG	GG	GG	AA	GG	AG	AG	AG	GG	GG	AG	AG	GG	AG	GG	AA	GG	GG	AG	GG	AG
chr10_822389_A_C	10	822389	[A/C]	AA	AA	AC	AC	AC	AA	AA	AC	AC	AC	AA	AC	AA	AA	AA	AC	AA	AA	AC	AC	AA	AC	AC	AA	AA	AA	AA	AA	AA	AA	AC	AA	AC	AC	AA	AC	AC	AA	AA	AC	AC	AA	AA	AC	AC	AC
chr10_8231359_A_C	10	8231359	[A/C]	AC	CC	AA	AA	AA	AA	CC	AC	AC	AC	AA	AA	AC	AA	CC	AA	AC	CC	CC	CC	AC	CC	CC	AA	AC	AC	AA	AC	CC	AA	CC	CC	CC	AA	AA	CC	AC	AA	AC	AA	CC	AA	AA	AC	AA	AC
chr10_8241011_A_G	10	8241011	[A/G]	AG	AG	GG	GG	GG	GG	GG	AG	AG	AG	GG	GG	GG	GG	AG	GG	AG	AA	AG	AG	AG	AG	AG	GG	AG	AG	GG	GG	AG	GG	AG	GG	AG	GG	GG	AG	AG	GG	AG	GG	GG	GG	GG	GG	GG	GG
chr10_8296951_C_T	10	8296951	[T/C]	TT	TT	CC	TC	TC	CC	TT	TC	TC	TC	TC	CC	TT	TC	TT	TC	TT	TT	TT	TT	TT	TT	TT	TT	TC	TT	TC	TT	TT	CC	TT	TT	TT	CC	TC	TT	TT	TC	TC	TT	TC	TT	TC	TC	CC	TC
chr10_8310140_C_T	10	8310140	[T/C]	CC	CC	TT	TC	TC	TT	CC	TC	TC	TC	TC	TT	CC	TC	CC	TC	CC	CC	CC	CC	CC	CC	CC	CC	TC	CC	TC	CC	CC	TT	CC	CC	CC	TT	TC	CC	CC	TC	TC	CC	TC	CC	TC	TC	TT	TC
chr10_8322760_C_T	10	8322760	[T/C]	CC	CC	TT	TC	TC	TT	CC	TC	TC	TC	TC	TT	TC	TT	CC	TC	CC	CC	CC	CC	CC	CC	CC	CC	TC	CC	TC	CC	CC	TT	CC	CC	CC	TT	TC	CC	CC	TC	TC	TC	TC	CC	TC	TC	TT	TC
chr10_8359314_C_T	10	8359314	[T/C]	TC	TC	TT	TC	TT	TT	TT	TT	TT	TT	TT	TT	TC	TC	TC	TT	CC	TT	TT	TT	TC	TT	TT	TT	TT	TC	TT	TT	TT	TT	TT	TT	TC	TT	TC	TT	TC	TT	TT	TC	TT	TC	TT	TT	TT	TT
chr10_8386992_C_T	10	8386992	[T/C]	CC	CC	TT	CC	TC	CC	CC	TC	CC	TC	TC	CC	CC	CC	CC	TC	CC	CC	CC	CC	CC	CC	CC	CC	CC	CC	CC	CC	CC	TC	CC	CC	CC	TT	CC	CC	CC	TC	TC	CC	CC	CC	TC	CC	TC	CC
chr10_8390548_C_T	10	8390548	[T/C]	TT	TT	CC	TT	TC	TC	TT	TC	TT	TC	TC	CC	TT	TC	TT	TT	TT	TT	TT	TT	TT	TT	TT	TT	TT	TT	TT	TT	TT	CC	TT	TT	TT	CC	TC	TT	TT	TC	TC	TT	TT	TT	TC	TC	TC	TT
chr10_8401840_G_T	10	8401840	[T/G]	TT	TT	TT	TG	TT	TG	TT	TT	TG	TT	TT	TT	TT	TT	TT	TT	TT	TT	TT	TT	TT	TT	TT	TT	TG	TT	TG	TT	TT	TT	TT	TT	TT	TT	TT	TT	TT	TT	TT	TT	TT	TT	TT	TT	TG	TG
chr10_8437963_C_T	10	8437963	[T/C]	CC	TC	CC	CC	TC	TC	TC	CC	CC	CC	TC	TC	CC	CC	CC	TC	CC	CC	TC	TC	CC	TC	TC	TC	CC	CC	TC	TT	CC	TC	TC	TC	TC	CC	TC	TC	CC	TC	CC	TC	CC	TC	TC	CC	CC	CC
chr10_846945_C_T	10	846945	[T/C]	TT	TC	TC	TC	TC	TC	TT	TC	TC	TC	TT	TT	TC	TT	TC	TT	TT	CC	TC	TT	TC	TC	TC	TT	TT	CC	TT	TC	CC	CC	TT	TC	TT	TC	TT	TC	TT	TC	TC	TT	TC	CC	TC	TT	TT	TC
chr10_875320_A_G	10	875320	[A/G]	GG	GG	GG	AG	AG	GG	GG	GG	AG	AG	GG	GG	AG	GG	AG	GG	GG	AA	AG	GG	AG	AG	AG	GG	GG	GG	GG	GG	AA	AG	GG	GG	GG	AG	GG	GG	GG	AG	AG	GG	AG	AG	GG	GG	GG	AG
chr10_875970_A_G	10	875970	[A/G]	GG	GG	GG	AG	AG	GG	GG	GG	AG	AG	GG	GG	AG	GG	AG	GG	GG	AA	AG	GG	AG	AG	AG	GG	GG	GG	GG	GG	AA	AG	GG	GG	GG	AG	GG	GG	GG	AG	AG	GG	AG	AG	GG	GG	GG	AG
chr10_8796965_A_G	10	8796965	[A/G]	AG	GG	GG	AA	GG	AA	AG	GG	AG	GG	GG	AG	AG	GG	AG	GG	AG	GG	GG	GG	AG	GG	GG	GG	AG	AG	AG	GG	AG	AG	GG	AG	GG	GG	AA	GG	AG	GG	GG	GG	AA	AG	GG	AG	AG	AA
chr10_8804981_A_G	10	8804981	[A/G]	GG	GG	AA	GG	AG	GG	GG	AG	GG	AG	AG	AG	AG	AA	GG	AG	GG	GG	GG	GG	GG	GG	GG	GG	GG	GG	GG	GG	GG	AG	GG	GG	GG	AA	GG	GG	GG	AG	AG	AG	GG	GG	AG	AG	AG	GG
chr10_8834696_C_T	10	8834696	[T/C]	TC	TC	CC	TC	TC	TC	TC	CC	CC	CC	TC	TC	CC	CC	CC	TC	CC	CC	TC	TC	TC	TC	TC	TC	CC	TC	TC	TT	CC	TC	TC	TC	TC	CC	TT	TC	TC	TC	CC	TC	TC	TT	TC	CC	CC	CC
chr10_8922806_C_T	10	8922806	[T/C]	TC	TT	TT	TT	TT	TT	TT	TC	TC	TC	TT	TT	TT	TT	TT	TT	TT	CC	TC	TC	TC	TC	TC	TC	TC	TC	TT	TT	TC	TT	TC	TT	TT	TT	TT	TC	TC	TT	TC	TT	TT	TT	TT	TT	TT	TT
chr10_8967409_C_T	10	8967409	[T/C]	TC	CC	CC	CC	CC	CC	CC	TC	TC	CC	CC	CC	CC	CC	CC	CC	CC	TC	TC	TC	CC	TC	TC	CC	CC	TC	CC	CC	CC	CC	TC	CC	CC	CC	CC	TC	TC	CC	CC	CC	CC	CC	CC	CC	CC	CC
chr10_8993108_G_T	10	8993108	[T/G]	TG	GG	TT	TT	TG	TT	GG	TG	TG	TG	TG	TG	TG	TG	GG	TG	TG	GG	GG	GG	TG	GG	GG	GG	TG	TG	TG	GG	GG	TT	GG	GG	GG	TT	TT	GG	TG	TG	TG	TG	TG	TG	TG	TG	TT	TG
chr10_9008544_G_T	10	9008544	[T/G]	TG	TG	GG	GG	GG	GG	TG	TG	TG	TG	GG	GG	TG	GG	TT	GG	TG	TT	TG	TG	TG	TG	TG	GG	TG	TG	GG	GG	TT	GG	TG	TG	TG	GG	GG	TG	TG	GG	TG	GG	TG	GG	GG	TG	GG	TG
chr10_9040704_A_G	10	9040704	[A/G]	AG	AA	GG	GG	AG	GG	AA	AG	AG	AG	AG	AG	AG	AG	AA	AG	AG	AA	AA	AA	AG	AA	AA	AA	AG	AG	AG	AA	AA	GG	AA	AA	AA	GG	GG	AA	AG	AG	AG	AG	AG	AG	AG	AG	GG	AG
chr10_9138202_G_T	10	9138202	[T/G]	TG	TG	TT	TT	TT	TT	TG	TG	TG	TG	TT	TG	TG	TG	GG	TT	TG	GG	TG	TG	TG	TG	TG	TG	TG	TG	TT	TT	GG	TT	TG	TG	TG	TT	TT	TG	TG	TT	TG	TT	TG	TT	TT	TG	TT	TG
chr10_918773_C_T	10	918773	[T/C]	CC	CC	CC	TC	TC	CC	CC	CC	TC	TC	CC	CC	TC	CC	TC	CC	CC	TT	TC	CC	TC	TC	TC	CC	CC	CC	CC	CC	TT	TT	CC	TC	CC	TC	CC	CC	CC	TC	TC	CC	TC	TC	CC	CC	CC	TC
chr10_948810_C_T	10	948810	[T/C]	CC	CC	CC	CC	CC	TC	CC	TC	CC	CC	TC	CC	TC	CC	TT	CC	TC	CC	TC	CC	CC	CC	CC	CC	CC	TC	CC	TC	TC	CC	CC	CC	CC	TC	CC	TC	CC	CC	TC	TC	TC	CC	CC	CC	TC	TC
chr10_966761_C_T	10	966761	[T/C]	CC	CC	CC	CC	CC	TC	CC	TC	CC	CC	CC	CC	CC	CC	CC	CC	CC	CC	CC	CC	CC	CC	CC	CC	CC	CC	TC	CC	CC	CC	CC	CC	CC	CC	CC	CC	CC	CC	CC	CC	CC	CC	CC	CC	CC	CC
chr10_9706111_C_T	10	9706111	[T/C]	CC	CC	CC	CC	CC	CC	CC	CC	CC	TC	CC	CC	CC	CC	CC	CC	CC	TC	CC	CC	TC	CC	CC	TC	TC	CC	CC	CC	TC	CC	CC	CC	CC	CC	CC	CC	CC	CC	TC	CC	CC	CC	CC	CC	CC	CC
chr10_972744_C_T	10	972744	[T/C]	TT	TT	TT	TC	TC	TC	TT	TC	TC	TC	TT	TT	TT	TC	TT	TC	TT	CC	TT	TT	TC	TC	TT	TT	TT	TT	TC	TT	TC	CC	TT	TC	TC	TT	TT	TT	TT	TC	TT	TT	TT	TT	TT	TT	TT	TT
chr10_9738777_C_T	10	9738777	[T/C]	TC	TT	TT	TT	TT	TT	TT	TC	TC	TT	TT	TT	TT	TT	TT	TT	TT	TC	TC	TC	TT	TC	TC	TT	TT	TC	TT	TT	TT	TT	TC	TT	TT	TT	TT	TC	TC	TT	TT	TT	TT	TT	TT	TT	TT	TT
chr10_9753142_A_G	10	9753142	[A/G]	AG	AA	GG	GG	AG	GG	AA	AG	AG	AG	AG	AG	AG	AG	AA	AG	AG	AA	AA	AA	AG	AA	AA	AA	AG	AG	AA	AA	AA	GG	AA	AA	AA	GG	GG	AA	AG	AG	AG	AG	AG	AG	AG	AG	GG	AG
chr10_9937031_A_G	10	9937031	[A/G]	AG	GG	GG	GG	GG	GG	GG	AG	AG	AG	GG	GG	GG	GG	GG	GG	GG	AG	AG	AG	AG	AG	AG	AG	AG	AG	AG	GG	GG	GG	AG	GG	GG	GG	GG	AG	AG	GG	AG	GG	GG	GG	GG	GG	GG	GG
chr10_9954434_A_G	10	9954434	[A/G]	AG	AA	AG	GG	AA	GG	AA	AA	AG	AG	AA	AG	AA	AG	AA	AG	AG	AA	AA	AA	AG	AA	AA	AA	AG	AG	AA	AA	AA	AG	AA	AA	AA	AG	GG	AA	AG	AG	AA	AG	AG	AG	AG	AG	GG	AG
chr10_random_147138_A_C	10_RANDOM	147138	[A/C]	CC	CC	CC	AA	AC	CC	CC	AC	AC	AA	CC	AC	CC	CC	CC	AC	CC	AC	AC	AC	AC	AA	AC	CC	CC	AC	CC	CC	AC	AC	AC	CC	AC	CC	CC	AA	AC	AC	CC	AC	AC	CC	CC	AC	CC	CC
chr10_random_157581_A_C	10_RANDOM	157581	[A/C]	AA	AA	AC	AA	AA	AA	AA	AA	AC	AA	AA	AA	AC	AA	AC	AA	AA	AC	AC	AA	AA	AC	AC	AC	AA	AC	AA	AA	AC	AA	AA	AA	AA	AC	AA	AA	AA	AA	AC	AA	AC	AC	AC	AA	AA	AC
chr10_random_169297_A_G	10_RANDOM	169297	[A/G]	AG	AG	AG	GG	AG	GG	AA	GG	GG	GG	AG	GG	AG	GG	GG	GG	AG	GG	GG	GG	AG	GG	GG	AG	AA	GG	AG	AG	GG	GG	GG	AG	GG	AG	AA	GG	AG	AG	AG	GG	GG	GG	AG	AG	AG	AG
chr10_random_189247_A_G	10_RANDOM	189247	[A/G]	AA	AG	AG	AG	AA	AG	AA	AG	AG	AA	AG	AA	AG	AG	GG	AG	AG	GG	AG	AA	AA	AG	AA	AG	AA	AG	AG	AG	GG	AG	AA	AG	AA	AG	AG	AA	AA	AA	AG	AG	AG	AG	AG	AG	AG	AG
chr10_random_210196_A_C	10_RANDOM	210196	[A/C]	AA	AC	AA	AA	AA	AC	AA	AC	AA	AA	AC	AA	AA	AA	AA	AA	AC	AA	AA	AA	AA	AA	AA	AA	AA	AC	AC	AC	AA	AA	AA	AA	AA	AA	AC	AC	AA	AA	AA	AC	AA	AA	AA	AC	AA	AA
chr10_random_218605_A_C	10_RANDOM	218605	[A/C]	CC	CC	CC	CC	CC	CC	CC	CC	CC	CC	AC	CC	CC	CC	CC	AC	CC	CC	CC	CC	CC	CC	CC	AC	CC	CC	AC	CC	CC	AC	CC	CC	CC	CC	CC	CC	CC	CC	CC	AC	AC	CC	CC	CC	CC	CC
chr10_random_230170_C_T	10_RANDOM	230170	[T/C]	TC	CC	TC	CC	CC	CC	TC	CC	TC	CC	TC	CC	CC	CC	CC	CC	CC	CC	CC	CC	TC	CC	TC	CC	TC	TC	TC	TC	CC	CC	CC	CC	CC	CC	TC	CC	TC	TC	TC	TC	CC	TC	TC	CC	CC	CC
chr10_random_233796_G_T	10_RANDOM	233796	[T/G]	TG	GG	TG	GG	GG	GG	TG	GG	TG	GG	TG	GG	GG	GG	GG	GG	GG	GG	GG	GG	TG	GG	TG	GG	TG	TG	TG	TG	GG	GG	GG	GG	GG	GG	TG	GG	TG	TG	TG	TG	GG	TG	TG	GG	GG	GG
chr10_random_249601_A_G	10_RANDOM	249601	[A/G]	GG	AA	GG	AG	GG	AA	AG	AG	AG	AG	AG	AA	AG	AA	AG	AG	AA	AA	GG	AG	AG	GG	GG	GG	AG	AG	AG	GG	AG	AG	AG	AA	AG	GG	AG	AG	GG	AG	GG	AG	AG	AG	GG	AA	AA	AG
chr10_random_271584_A_G	10_RANDOM	271584	[A/G]	GG	GG	GG	GG	GG	GG	GG	GG	AG	GG	GG	GG	GG	GG	GG	GG	GG	AG	GG	GG	GG	GG	GG	GG	GG	AG	GG	GG	GG	GG	GG	GG	GG	GG	GG	AG	GG	GG	GG	GG	GG	AG	GG	GG	GG	GG
chr10_random_311334_A_G	10_RANDOM	311334	[A/G]	AG	GG	AA	AG	AA	AG	AG	AG	AA	AA	AA	AA	AG	AA	AG	AA	AG	AA	AG	AA	AA	AA	AA	AA	AG	AA	AA	AA	AG	AG	AA	AA	AA	AG	AG	AA	AA	AA	AG	AA	AG	AA	AA	AG	AG	AG
chr10_random_322098_A_G	10_RANDOM	322098	[A/G]	GG	AG	GG	AG	GG	AA	GG	AG	GG	AG	GG	AG	GG	AG	GG	AG	GG	GG	GG	AG	AG	GG	GG	GG	GG	GG	AG	GG	GG	GG	AG	GG	GG	GG	AG	GG	GG	AG	GG	GG	GG	GG	GG	GG	AA	AG
chr10_random_328404_G_T	10_RANDOM	328404	[T/G]	TG	GG	TG	GG	GG	GG	TG	GG	TG	GG	TG	GG	GG	GG	GG	GG	GG	GG	GG	GG	TG	TG	TG	GG	TG	TG	TG	TG	GG	GG	GG	GG	GG	GG	TG	GG	TG	TG	TT	TG	GG	TG	TG	GG	GG	GG
chr10_random_383417_C_T	10_RANDOM	383417	[T/C]	TC	TC	TC	TC	CC	TC	TC	CC	CC	CC	CC	TC	TC	CC	TT	CC	TC	CC	CC	CC	TC	CC	CC	CC	CC	TC	CC	CC	TC	TC	CC	TC	TC	TC	TC	CC	TC	CC	CC	CC	TT	TC	CC	TC	CC	TC
chr10_random_386016_C_T	10_RANDOM	386016	[T/C]	TC	TC	TC	TC	TT	TC	TC	TT	TT	TT	TT	TC	TC	TT	CC	TT	TC	TT	TT	TT	TC	TT	TT	TT	TT	TC	TT	TT	TC	TC	TT	TC	TC	TC	TC	TT	TC	TT	TT	TT	CC	TC	TT	TC	TT	TC
chr10_random_427301_A_C	10_RANDOM	427301	[A/C]	AC	AC	AC	AC	AA	AC	AC	AA	AA	AA	AA	AC	AC	AA	CC	AA	AC	AA	AA	AA	AC	AA	AA	AA	AA	AC	AA	AA	AC	AC	AA	AC	AC	AC	AC	AA	AC	AA	AA	AA	CC	AC	AA	AC	AA	AC
chr10_random_441974_A_G	10_RANDOM	441974	[A/G]	AG	AA	AA	AG	AG	AA	AA	AG	AG	AG	AA	AA	AA	AA	AA	AA	AA	AG	AG	AG	AG	AG	AG	AA	AG	AG	AA	AG	AA	AA	GG	AA	AA	AA	AG	AG	AA	AA	AG	AA	AA	AA	AA	AA	AG	AG
chr10_random_450408_A_G	10_RANDOM	450408	[A/G]	AG	AG	AG	AG	AG	GG	GG	AA	AA	GG	AG	GG	AG	AA	GG	AA	AG	AA	AG	AG	GG	AA	AA	GG	GG	AG	AG	AA	AG	AG	AA	AG	AG	AG	AG	AG	AG	GG	AG	AG	GG	AG	AG	GG	AG	AG
chr10_random_46623_C_T	10_RANDOM	46623	[T/C]	CC	CC	CC	TT	CC	TC	CC	TT	TC	TT	CC	TC	CC	CC	CC	TC	TC	CC	TC	TC	CC	TC	TT	CC	CC	CC	CC	CC	CC	CC	TC	CC	TC	CC	CC	TC	TC	CC	CC	TC	TC	TT	CC	TC	CC	CC
chr10_random_467328_C_T	10_RANDOM	467328	[T/C]	TC	TC	TC	TC	CC	TT	TT	CC	CC	TC	TC	TT	TC	CC	TT	CC	TC	CC	TC	TC	TC	CC	CC	TC	TC	TC	TC	CC	TC	TC	CC	TC	TC	TC	TC	TC	TC	TT	CC	TC	TT	TC	TC	TT	TC	TC
chr10_random_53932_C_T	10_RANDOM	53932	[T/C]	TC	TT	TC	TC	TT	CC	TT	CC	CC	TC	TC	CC	TC	TC	CC	TC	TC	TC	CC	CC	TT	TC	CC	TC	TT	TC	TC	TT	TC	TC	CC	TC	TC	TC	TT	TC	TC	TT	TC	CC	CC	CC	TC	TC	TC	TC
chr10_random_67014_C_T	10_RANDOM	67014	[T/C]	CC	TC	CC	CC	CC	CC	CC	CC	TC	CC	CC	CC	TC	CC	TT	CC	CC	TC	TC	CC	CC	CC	TC	CC	CC	TC	CC	TC	TC	CC	CC	CC	CC	TC	CC	TC	CC	CC	TC	TC	TC	TC	CC	CC	CC	TC
chr10_random_8699_C_T	10_RANDOM	8699	[T/C]	TC	TT	TC	TT	TT	TC	TT	TT	TC	TT	TC	TC	TC	CC	CC	TC	TT	TC	TC	TC	TT	TT	TC	TC	TT	CC	TC	TT	TC	TC	TC	TC	TC	TC	TT	TC	TT	TT	TC	TC	TC	TC	TC	TT	TC	TC
chr10_random_88207_A_G	10_RANDOM	88207	[A/G]	AG	AG	AA	AG	AA	GG	AA	GG	GG	AG	AG	GG	AG	GG	GG	GG	AG	AG	GG	GG	AA	AG	GG	AA	AA	AG	AG	AG	AG	AA	GG	AA	GG	AG	AA	GG	AG	AA	AG	GG	GG	GG	AA	AG	AG	AG
chr10_random_97379_A_C	10_RANDOM	97379	[A/C]	AC	AC	AC	CC	AC	CC	AA	CC	CC	CC	AC	CC	AC	CC	CC	CC	AC	CC	CC	CC	AC	CC	CC	AC	AA	CC	AC	AC	CC	CC	CC	AC	CC	AC	AA	CC	AC	AC	AC	CC	CC	CC	AC	AC	AC	AC
chr11_1004248_C_T	11	1004248	[T/C]	TC	CC	CC	TC	TC	TC	CC	TC	TC	CC	CC	CC	CC	CC	CC	CC	CC	TC	CC	CC	TC	TC	TC	CC	TC	TC	TC	CC	TC	CC	TC	CC	CC	CC	TC	CC	CC	TC	CC	CC	TC	TC	TC	CC	TC	TC
chr11_1037383_G_T	11	1037383	[T/G]	TT	TG	GG	TT	TG	TG	TT	TG	TG	TG	TG	TG	TG	GG	TG	TG	TG	TT	TG	TG	TT	TT	TT	TT	TG	TT	TT	GG	TT	TG	TG	TG	GG	GG	TG	TT	TT	TT	TG	TG	TG	TT	TG	TG	TG	TG
chr11_1040832_C_T	11	1040832	[T/C]	TC	CC	CC	TC	CC	TC	CC	CC	TC	CC	CC	CC	CC	CC	CC	CC	CC	TC	CC	CC	TC	TC	TC	CC	TC	TC	TC	CC	TC	CC	TC	CC	CC	CC	TC	CC	CC	TC	CC	CC	TC	TC	TC	CC	TC	TC
chr11_1073005_C_T	11	1073005	[T/C]	TT	TT	CC	TT	CC	TC	TT	CC	TC	TT	TC	TC	TC	CC	TT	TC	TC	TT	TC	TC	TT	TT	TT	TT	TC	TT	TT	CC	TT	TC	TC	TT	TC	CC	TC	TT	TT	TT	TC	TC	TC	TT	TC	TC	TC	TC
chr11_10997371_C_T	11	10997371	[T/C]	TC	TC	TT	TT	TT	TT	TT	TT	TT	TT	TT	TC	TC	TC	TC	TT	TT	TT	TT	TT	TC	TT	TT	TT	TT	TT	TT	TT	TC	TC	TC	TT	TT	TC	TC	TT	TT	TT	TT	TT	TC	TT	TT	TC	TT	TC
chr11_10997423_C_T	11	10997423	[T/C]	CC	CC	TC	TC	TC	TC	CC	CC	CC	CC	CC	CC	CC	CC	CC	CC	TC	CC	CC	CC	CC	CC	CC	CC	TC	TC	TC	TC	CC	CC	TC	CC	CC	CC	CC	TC	CC	CC	CC	CC	CC	CC	CC	CC	TC	CC
chr11_11002850_G_T	11	11002850	[T/G]	TT	TG	TG	TG	TG	TG	GG	GG	GG	TG	TG	TG	TT	TG	TG	GG	TG	TG	GG	GG	TT	TG	GG	TT	TG	TT	TG	TG	TG	TG	TT	TT	GG	TG	TG	TG	GG	GG	GG	TG	TG	GG	GG	TT	TG	TG
chr11_11005008_A_G	11	11005008	[A/G]	AA	AA	AA	AA	AA	AA	AA	AA	AA	AA	AA	AA	AA	AA	AA	AA	AA	AG	AA	AA	AA	AG	AA	AG	AA	AG	AA	AA	AA	AA	AA	AA	AA	AA	AA	AA	AA	AA	AA	AA	AA	AA	AA	AG	AA	AA
chr11_1107814_C_T	11	1107814	[T/C]	TC	TC	TT	TC	TT	TT	CC	TT	TT	CC	CC	TC	CC	TT	TC	CC	CC	TC	TC	TC	TC	TC	TC	CC	TT	TC	TC	TT	TC	TC	TT	CC	TT	TT	TT	CC	CC	TC	TC	CC	TT	TC	TT	TC	TT	TT
chr11_1145276_A_C	11	1145276	[A/C]	CC	CC	AC	CC	AC	AC	CC	CC	CC	CC	AC	CC	AC	AA	CC	AC	AC	CC	CC	CC	CC	CC	CC	CC	CC	AC	CC	CC	CC	CC	CC	CC	AC	AC	AC	CC	CC	CC	CC	AC	AC	AC	AC	CC	CC	CC
chr11_1150156_G_T	11	1150156	[T/G]	GG	GG	TG	GG	TG	TG	GG	GG	GG	GG	GG	GG	TG	TT	GG	TG	TG	GG	GG	GG	GG	GG	GG	GG	GG	GG	GG	GG	GG	GG	GG	GG	TG	TG	TG	GG	GG	GG	GG	TG	GG	GG	GG	GG	GG	GG
chr11_116731_A_G	11	116731	[A/G]	AG	GG	GG	GG	GG	GG	GG	GG	GG	GG	AG	GG	GG	GG	GG	GG	GG	GG	GG	GG	GG	GG	GG	GG	GG	AG	GG	GG	GG	GG	GG	GG	GG	GG	GG	GG	AG	GG	GG	AG	AG	AG	AG	GG	GG	GG
chr11_1176772_A_G	11	1176772	[A/G]	AG	AG	GG	AG	AG	AG	AA	AG	GG	AA	AA	AA	AG	GG	AG	AG	AG	AG	AA	AA	AG	AG	AG	AA	GG	AA	AG	AA	AG	AA	AG	AA	GG	GG	GG	AA	AA	AG	AG	AG	AA	AA	AA	AG	GG	GG
chr11_12229561_A_G	11	12229561	[A/G]	AG	AA	AA	AA	AG	AA	AA	AG	AA	GG	AG	AA	AG	AA	AA	AA	AA	AA	AG	AG	AG	AG	AA	GG	AG	GG	AA	GG	AA	AA	AA	GG	AA	AA	AG	GG	AA	AA	AA	AG	AA	AG	AG	AG	AG	AG
chr11_12230467_A_G	11	12230467	[A/G]	GG	AG	AG	GG	GG	GG	AA	AG	AG	GG	AG	AG	AG	AG	AA	AG	AG	GG	AG	AG	GG	AG	AA	GG	GG	GG	AG	GG	AG	AG	GG	GG	GG	AG	AG	GG	AA	AA	GG	AG	GG	AG	AG	AG	GG	AG
chr11_12447797_C_T	11	12447797	[T/C]	TT	TT	TT	TT	TT	TT	TC	TT	TT	TT	TC	TT	TT	TT	TT	TT	TT	TT	TC	TC	TT	TC	TC	TT	TT	TT	TT	TT	TT	TT	TT	TT	TT	TT	TT	TT	TC	TC	TT	TT	TT	TT	TT	TT	TT	TT
chr11_12448245_A_G	11	12448245	[A/G]	AG	GG	GG	AG	AG	GG	GG	AG	GG	AA	AG	GG	AG	GG	GG	GG	GG	GG	AG	AG	AG	AG	GG	AA	AG	AA	GG	AA	GG	GG	AG	AA	GG	GG	AG	AA	GG	GG	GG	AG	GG	AG	AG	AG	AG	AG
chr11_12460087_A_G	11	12460087	[A/G]	AG	GG	GG	AG	AG	GG	GG	AG	GG	AA	AG	GG	AG	GG	GG	GG	GG	GG	AG	AG	AG	AG	GG	AA	AG	AA	GG	AA	GG	GG	AG	AA	GG	GG	AG	AA	GG	GG	GG	AG	GG	AG	AG	AG	AG	AG
chr11_12738570_A_C	11	12738570	[A/C]	AA	CC	AC	AC	AC	CC	AA	AA	AC	AA	AA	AA	AC	CC	AC	CC	AC	CC	AA	AA	AA	AA	AC	AA	AC	AA	CC	AA	CC	CC	AA	AA	CC	CC	AC	AA	AC	AA	CC	AA	AC	AC	AA	AA	AC	AC
chr11_12742308_A_G	11	12742308	[A/G]	AA	AA	AA	AA	AG	AA	AA	AA	AA	AG	AA	AA	AA	AA	AA	AA	AA	AA	AA	AA	AA	AA	AA	AA	AG	AA	AA	AA	AA	AA	AA	AA	AA	AA	AA	AA	AA	AA	AA	AA	AA	AA	AA	AG	AG	AG
chr11_12783607_A_G	11	12783607	[A/G]	AG	GG	GG	AG	AG	GG	GG	GG	GG	AG	AG	GG	AG	GG	GG	GG	GG	GG	GG	GG	GG	GG	GG	GG	AG	AG	GG	AG	GG	GG	AG	GG	GG	GG	GG	AG	GG	GG	GG	AG	GG	GG	GG	AG	AG	AG
chr11_13089577_A_G	11	13089577	[A/G]	GG	GG	AG	GG	GG	GG	AG	AG	AG	GG	AG	AG	GG	GG	AG	GG	AG	GG	GG	GG	GG	GG	GG	GG	GG	GG	GG	GG	GG	GG	GG	GG	GG	GG	GG	GG	GG	AG	GG	GG	GG	GG	GG	GG	GG	GG
chr11_13089931_A_G	11	13089931	[A/G]	AG	AG	AA	AA	AA	AA	AG	AA	AA	AA	AA	AG	AG	AG	AG	AA	AA	AA	AG	AG	AG	AG	AG	AA	AA	AA	AG	AA	AG	AG	AG	AA	AA	AG	AG	AA	AG	AG	AA	AA	AG	AA	AA	AG	AA	AG
chr11_13091724_C_T	11	13091724	[T/C]	TC	CC	TC	TC	CC	CC	TC	TT	TC	TC	TT	TC	TC	CC	TC	CC	TC	TC	TC	TC	TC	TC	TC	TT	CC	TT	CC	TT	CC	CC	TC	TT	CC	CC	TC	TT	TC	TC	CC	TC	CC	TT	TC	TC	CC	CC
chr11_13427136_A_G	11	13427136	[A/G]	AG	AA	AA	AG	AA	AA	AA	AA	AA	AG	AG	AA	AG	AA	AA	AA	AA	AG	AA	AA	AG	AG	AA	GG	AA	GG	AA	AG	AA	AA	AG	GG	AA	AA	AA	AG	AA	AA	AA	AG	AA	AA	AA	AG	AA	AA
chr11_1343142_G_T	11	1343142	[T/G]	TG	TG	TT	TG	TT	TT	GG	TT	TT	GG	TG	TG	TG	TT	TG	TG	TG	TG	TG	TG	TG	TG	TG	GG	TT	TG	TG	TT	TG	TG	TT	GG	TT	TT	TT	GG	GG	TG	TG	TG	TT	TG	TT	TG	TT	TT
chr11_13438160_C_T	11	13438160	[T/C]	CC	CC	CC	TC	CC	CC	CC	CC	CC	CC	CC	CC	CC	CC	CC	CC	CC	CC	CC	CC	CC	CC	CC	CC	CC	TC	CC	TC	CC	CC	TC	CC	CC	CC	CC	TC	CC	CC	CC	CC	CC	CC	CC	CC	CC	CC
chr11_13503544_C_T	11	13503544	[T/C]	TT	TT	TC	TT	TT	TT	CC	CC	TC	TT	TC	TC	TT	TT	TC	TC	TC	TT	CC	CC	TT	TC	CC	TT	TT	TT	TC	TC	TT	TT	TT	TT	TT	TT	TC	TC	CC	CC	TT	TC	TT	CC	TC	TT	TT	TT
chr11_13528390_A_G	11	13528390	[A/G]	AG	AG	AG	AA	AA	AA	GG	GG	AG	AA	AG	GG	AG	AG	GG	AG	AG	AA	GG	GG	AG	AG	GG	AA	AA	AA	AG	AG	AG	AG	AG	AA	AA	AG	GG	AG	GG	GG	AA	AG	AG	GG	AG	AG	AA	AG
chr11_13547630_C_T	11	13547630	[T/C]	TC	TC	TC	CC	CC	CC	TT	TT	TC	CC	TC	TT	TC	TC	TT	TC	TC	CC	TT	TT	TC	TC	TT	CC	CC	CC	TC	TC	TC	TC	TC	CC	CC	TC	TT	TC	TT	TT	CC	TC	TC	TT	TC	TC	CC	TC
chr11_13554844_A_G	11	13554844	[A/G]	AG	AG	AG	GG	GG	GG	AG	AA	AG	GG	AG	AA	AG	AG	AA	AG	AG	GG	AG	AG	AG	GG	AG	GG	GG	GG	GG	AG	AG	AG	AG	GG	GG	AG	AA	AG	AG	AG	GG	AG	AG	AA	AG	AG	GG	AG
chr11_13641743_A_G	11	13641743	[A/G]	AA	AG	AG	GG	GG	GG	AA	AA	AG	GG	AA	AA	AA	AG	AA	AG	AG	GG	AA	AA	AG	AG	AA	GG	GG	GG	AG	AG	AG	AG	AG	GG	GG	AG	AA	AG	AA	AA	GG	AA	AG	AA	AG	AG	GG	AG
chr11_13661309_A_G	11	13661309	[A/G]	GG	GG	GG	GG	GG	GG	AG	AA	GG	GG	GG	GG	GG	GG	AG	GG	GG	GG	AG	AG	GG	GG	AG	GG	GG	GG	GG	AG	GG	GG	GG	GG	GG	GG	AG	AG	AG	GG	GG	GG	GG	AA	AG	GG	GG	GG
chr11_13663698_G_T	11	13663698	[T/G]	TG	TG	TG	TT	TT	TT	TG	TT	TG	TT	TG	GG	TG	TG	TG	TG	TG	TT	TG	TG	TG	TG	TG	TT	TT	TT	TG	TT	TG	TG	TG	TT	TT	TG	TG	TT	TG	GG	TT	TG	TG	TT	TT	TG	TT	TG
chr11_13697672_A_G	11	13697672	[A/G]	AG	AG	AG	GG	GG	GG	AA	AA	AG	GG	AG	AA	AG	AG	AA	AG	AG	GG	AA	AA	AG	AG	AA	GG	GG	GG	AG	AG	AG	AG	AG	GG	GG	AG	AA	AG	AA	AA	GG	AG	AG	AA	AG	AG	GG	AG
chr11_1370629_A_G	11	1370629	[A/G]	AG	AG	AA	AG	AA	AA	GG	AA	AA	AG	AG	AG	AA	AA	GG	AG	AG	AG	AG	AG	AA	AG	AG	GG	AA	GG	AG	AA	AG	AG	AA	GG	AG	AA	AA	GG	GG	AG	AG	AG	AG	GG	AA	AA	AA	AA
chr11_13769913_A_G	11	13769913	[A/G]	AA	AG	GG	GG	GG	GG	AA	AG	GG	AG	AA	AA	AA	AG	AA	GG	GG	GG	AA	AA	AA	AG	AA	AG	GG	GG	AG	GG	AG	AG	AG	AA	GG	AG	AA	GG	AA	AA	GG	AA	AG	AG	GG	AG	GG	AG
chr11_13770978_C_T	11	13770978	[T/C]	CC	CC	CC	TC	CC	CC	CC	CC	CC	TC	CC	CC	CC	CC	CC	CC	CC	CC	CC	CC	TC	CC	CC	TC	CC	TC	CC	TC	CC	CC	TC	TT	CC	CC	CC	TC	CC	CC	CC	CC	CC	CC	CC	TC	CC	CC
chr11_13792859_C_T	11	13792859	[T/C]	TC	CC	CC	TC	TC	CC	TT	TC	CC	TC	TC	CC	TC	CC	TC	CC	CC	CC	TC	TC	CC	TC	TC	CC	TC	TC	TC	TC	CC	CC	TC	CC	CC	CC	TC	TC	TC	TC	CC	TC	CC	TC	TC	TC	TC	TC
chr11_13832606_C_T	11	13832606	[T/C]	TT	TC	CC	TC	TC	CC	TT	TC	CC	TT	TC	TC	TT	TC	TT	CC	CC	CC	TC	TC	TT	TT	TC	TT	TC	TT	TC	TC	TC	TC	TT	TT	CC	TC	TC	TC	TC	TC	CC	TC	TC	CC	CC	TT	TC	TT
chr11_13884418_A_C	11	13884418	[A/C]	AC	CC	CC	AC	AC	CC	CC	CC	CC	AA	AC	CC	AC	CC	CC	CC	CC	CC	CC	CC	AC	AC	CC	AA	AC	AA	CC	AC	CC	CC	AC	AA	CC	CC	CC	AC	CC	CC	CC	AC	CC	CC	CC	AC	AC	AC
chr11_13940324_C_T	11	13940324	[T/C]	TT	TT	TT	TC	TT	TT	TT	TT	TT	TC	TT	TT	TT	TT	TT	TT	TT	TT	TT	TT	TC	TT	TT	TC	TT	TC	TT	TC	TT	TT	TC	CC	TT	TT	TT	TC	TT	TT	TT	TT	TT	TT	TT	TT	TT	TT
chr11_13984534_A_G	11	13984534	[A/G]	AG	AG	AG	GG	GG	GG	AG	AA	AG	GG	AG	AA	AG	AG	AA	AG	AG	GG	AG	AG	AG	GG	AG	GG	GG	GG	GG	AG	AG	AG	AG	GG	GG	AG	AA	AG	AG	AG	GG	AG	AG	AA	AG	AG	GG	AG
chr11_13988995_A_G	11	13988995	[A/G]	AA	AA	AA	AA	AA	AA	AG	AA	AA	AA	AA	AA	AA	AA	AA	AA	AA	AA	AG	AG	AA	AG	AG	AA	AA	AA	AG	AA	AA	AA	AA	AA	AA	AA	AA	AA	AG	AG	AA	AA	AA	AA	AA	AA	AA	AA
chr11_13989387_A_G	11	13989387	[A/G]	AG	AG	AG	GG	GG	GG	AA	AG	AG	GG	AG	AA	AG	AG	AA	AG	AG	GG	GG	GG	AG	GG	AA	GG	GG	GG	GG	GG	AG	AG	AG	GG	GG	AG	AG	GG	AA	AA	GG	AG	AG	AG	GG	AG	GG	AG
chr11_14007564_A_G	11	14007564	[A/G]	GG	AG	AG	AG	AG	AA	GG	GG	AG	GG	GG	GG	GG	AG	GG	AG	AG	AA	GG	GG	GG	GG	GG	GG	AG	GG	AG	GG	AG	AG	GG	GG	AA	AG	GG	GG	GG	GG	AA	GG	AG	GG	GG	GG	AG	GG
chr11_14074244_G_T	11	14074244	[T/G]	GG	TG	TG	TT	TG	TT	GG	GG	TG	GG	GG	GG	GG	TG	GG	TG	TG	TT	GG	GG	GG	TG	GG	TG	TG	TT	TG	TG	TG	TG	TG	GG	TT	TG	GG	TG	GG	GG	TT	GG	TG	GG	GG	GG	TG	GG
chr11_14080414_A_G	11	14080414	[A/G]	GG	GG	GG	GG	AG	GG	AG	GG	GG	AG	AG	GG	GG	GG	GG	GG	GG	GG	AG	AG	GG	AG	AG	GG	AG	GG	AG	GG	GG	GG	GG	GG	GG	GG	GG	GG	AG	AG	GG	GG	GG	GG	AG	AG	AG	AG
chr11_1409298_C_T	11	1409298	[T/C]	CC	CC	TT	CC	TC	CC	CC	CC	TC	CC	CC	CC	TC	TT	CC	CC	TC	CC	CC	CC	CC	CC	CC	CC	CC	CC	CC	TT	CC	CC	CC	CC	TC	TC	TC	CC	CC	CC	CC	TC	CC	CC	TT	CC	TC	TC
chr11_14111941_A_G	11	14111941	[A/G]	AG	AG	GG	GG	AG	GG	GG	GG	GG	AG	GG	AG	AG	AG	AG	GG	GG	GG	GG	GG	AG	GG	AG	GG	AG	GG	GG	GG	AG	AG	AG	GG	GG	AG	AG	GG	AG	GG	GG	GG	AG	AG	GG	AA	AG	AA
chr11_14151581_C_T	11	14151581	[T/C]	TT	TT	TT	TT	TC	TT	TC	TC	TT	TC	TT	TT	TT	TT	TT	TT	TT	TT	CC	CC	TT	CC	TC	TC	TC	TC	TC	TC	TT	TT	TT	TT	TT	TT	TC	TC	TC	TC	TT	TT	TT	TC	TC	TC	TC	TC
chr11_14175621_C_T	11	14175621	[T/C]	TC	TC	TT	TC	TT	TT	TT	TT	TT	TC	TC	TT	CC	TC	TC	TC	TC	TT	TT	TT	TC	TT	TC	TC	TT	TC	TT	TC	TC	TC	TC	CC	TT	TC	TC	TC	TC	TT	TT	TC	TT	TC	TT	TC	TT	TC
chr11_14218557_A_C	11	14218557	[A/C]	AA	AC	AC	AC	AC	CC	AC	AA	AC	AA	AA	AA	AA	AC	AA	AC	AC	CC	AC	AC	AA	AC	AC	AA	AC	AA	CC	AA	AC	AC	AA	AA	CC	AC	AA	AA	AC	AC	CC	AA	AC	AA	AA	AA	AC	AA
chr11_14277469_A_G	11	14277469	[A/G]	AA	AG	AG	AG	AG	GG	AG	AA	AG	AA	AA	AA	AA	AG	AA	AG	AG	GG	AG	AG	AA	AG	AG	AA	AG	AA	GG	AA	AG	AG	AA	AA	GG	AG	AA	AA	AG	AG	GG	AA	AG	AA	AA	AA	AG	AA
chr11_1446724_A_G	11	1446724	[A/G]	GG	AG	AA	GG	AG	GG	GG	GG	AG	GG	AG	AG	AG	AA	AG	GG	AG	GG	AG	AG	GG	GG	GG	GG	GG	AG	GG	AA	GG	AG	AG	GG	AA	AG	AG	GG	GG	GG	GG	AG	AA	AG	AA	GG	AG	AG
chr11_14535045_A_C	11	14535045	[A/C]	AA	AC	AC	AC	AC	CC	AA	AA	AC	AA	AA	AA	AA	AC	AA	AC	AC	CC	AA	AA	AA	AA	AA	AA	AC	AA	AC	AA	AC	AC	AA	AA	CC	AC	AA	AA	AA	AA	CC	AA	AC	AA	AA	AA	AC	AA
chr11_14584381_C_T	11	14584381	[T/C]	TC	TT	TT	TC	TC	TT	TT	TC	TT	CC	TC	TT	TC	TT	TT	TT	TT	TT	TC	TC	TC	TC	TT	CC	TC	CC	TT	CC	TT	TT	TC	CC	TT	TT	TC	CC	TT	TT	TT	TC	TT	TC	TC	TC	TC	TC
chr11_14664234_A_G	11	14664234	[A/G]	GG	GG	GG	GG	GG	GG	GG	GG	GG	AG	GG	GG	GG	GG	GG	GG	GG	GG	GG	GG	AG	GG	GG	AG	GG	GG	GG	GG	GG	GG	GG	AA	GG	GG	GG	GG	GG	GG	GG	GG	GG	GG	GG	GG	GG	GG
chr11_14689872_A_G	11	14689872	[A/G]	AA	AA	AA	AA	AG	AA	AA	AA	AA	AG	AA	AA	AA	AA	AA	AA	AA	AA	AA	AA	AA	AG	AA	AG	AG	AG	AA	AA	AA	AA	AA	AA	AA	AA	AA	AA	AA	AA	AA	AA	AA	AA	AA	AG	AG	AG
chr11_1471534_A_G	11	1471534	[A/G]	GG	GG	GG	GG	GG	GG	GG	GG	GG	GG	GG	GG	GG	GG	GG	GG	GG	GG	GG	GG	GG	GG	GG	GG	GG	GG	GG	GG	GG	GG	GG	GG	GG	GG	GG	GG	GG	GG	GG	GG	AG	AG	AG	GG	GG	GG
chr11_1471893_C_T	11	1471893	[T/C]	TT	TT	TT	TT	TC	TT	TT	TC	TT	TT	TT	TT	TT	TT	TT	TT	TT	TT	TT	TT	TT	TT	TT	TT	TT	TT	TT	TT	TT	TT	TT	TT	TT	TT	TT	TT	TT	TT	TT	TT	TC	TC	TC	TT	TT	TT
chr11_1475368_A_G	11	1475368	[A/G]	GG	GG	AA	GG	AG	GG	GG	GG	AG	GG	GG	GG	AG	AA	GG	GG	AG	GG	GG	GG	GG	GG	GG	GG	GG	GG	GG	AA	GG	GG	GG	GG	AG	AG	AG	GG	GG	GG	GG	AG	GG	GG	AG	GG	AG	AG
chr11_14755720_C_T	11	14755720	[T/C]	TC	TC	TC	TC	TC	CC	TT	TT	TC	TT	TT	TC	TT	TC	TT	TC	TC	CC	TT	TT	TC	TT	TT	TT	TC	TT	TC	TT	TC	TC	TC	TT	CC	TC	TT	TT	TT	TT	CC	TT	CC	TT	TT	TT	TC	TT
chr11_14779997_C_T	11	14779997	[T/C]	TC	TT	TT	TC	TC	TT	CC	CC	TT	CC	TC	TT	TC	TT	TT	TT	TT	TT	CC	CC	TC	CC	TC	CC	TC	CC	TC	CC	TT	TT	TC	CC	TT	TT	TC	CC	TC	TC	TT	TC	TT	TC	TC	CC	TC	TC
chr11_14838294_C_T	11	14838294	[T/C]	CC	CC	CC	CC	TC	CC	TC	TC	CC	TC	CC	CC	CC	CC	TC	TC	CC	CC	TC	TC	CC	CC	CC	CC	TC	CC	CC	TC	CC	CC	CC	CC	CC	CC	TC	TC	CC	CC	CC	CC	CC	TC	TC	TC	TC	TC
chr11_14858516_C_T	11	14858516	[T/C]	TC	TC	TC	TC	TC	CC	TT	TT	TC	TT	TT	TC	TT	TC	TT	TC	TC	CC	TT	TT	TC	TT	TT	TT	TC	TT	TC	TT	TC	TC	TC	TT	CC	TC	TT	TT	TT	TT	CC	TT	CC	TT	TT	TT	TC	TT
chr11_14860698_C_T	11	14860698	[T/C]	TC	TT	TT	TC	TC	TT	TT	TT	TT	CC	TC	TT	TC	TT	TT	TT	TT	TT	TT	TT	TC	TC	TT	CC	TC	CC	TT	TC	TT	TT	TC	CC	TT	TT	TT	TC	TT	TT	TT	TC	TT	TT	TT	TC	TC	TC
chr11_14928583_A_G	11	14928583	[A/G]	AA	AG	AG	AA	AA	AA	GG	AG	AG	AA	AG	AG	AG	AG	GG	AG	AG	AA	AG	AG	AA	AG	GG	AA	AA	AA	AG	AA	AG	AG	AA	AA	AA	AG	AG	AA	GG	GG	AA	AG	AA	AG	AG	AG	AA	AG
chr11_14960672_A_G	11	14960672	[A/G]	GG	GG	AG	GG	GG	GG	GG	GG	AG	GG	GG	AG	GG	GG	GG	GG	AG	GG	GG	GG	GG	GG	GG	GG	GG	GG	GG	GG	GG	GG	GG	GG	GG	GG	GG	GG	GG	AG	GG	AG	GG	GG	AG	GG	GG	GG
chr11_14962357_A_G	11	14962357	[A/G]	AG	AG	AG	AG	AG	GG	AA	AA	AG	AA	AA	AG	AA	AG	AA	AG	AG	GG	AA	AA	AG	AA	AA	AA	AG	AA	AG	AA	AG	AG	AG	AA	GG	AG	AA	AA	AA	AA	GG	AA	GG	AA	AA	AA	AG	AA
chr11_15064080_A_G	11	15064080	[A/G]	AA	AG	AG	AA	AA	AA	GG	AG	AG	AA	AG	AG	AG	AG	GG	AG	AG	AA	AG	AG	AA	AG	GG	AA	AA	AA	AG	AA	AG	AG	AA	AA	AA	AG	AG	AA	GG	GG	AA	AG	AA	AG	AG	AG	AA	AG
chr11_15064610_C_T	11	15064610	[T/C]	TC	TC	TC	TC	TC	CC	TT	TT	TC	TT	TT	TC	TT	TC	TT	TC	TC	CC	TT	TT	TC	TT	TT	TT	TC	TT	TC	TT	TC	TC	TC	TT	CC	TC	TT	TT	TT	TT	CC	TT	CC	TT	TT	TT	TC	TT
chr11_1513738_G_T	11	1513738	[T/G]	GG	TG	TG	GG	TG	TG	GG	TG	GG	TG	TG	GG	TT	TG	GG	TG	TG	GG	GG	GG	TG	GG	GG	GG	TG	GG	GG	GG	GG	GG	GG	GG	TG	TT	TG	GG	GG	GG	TG	GG	GG	GG	GG	TG	GG	GG
chr11_15163714_G_T	11	15163714	[T/G]	GG	TG	TG	GG	GG	GG	TT	TG	TG	GG	TG	TG	TG	TG	TT	TG	TG	GG	TG	TG	GG	TG	TT	GG	GG	GG	TG	GG	TG	TG	GG	GG	GG	TG	TG	GG	TT	TT	GG	TG	GG	TG	TG	TG	GG	TG
chr11_15173204_A_C	11	15173204	[A/C]	CC	AC	AC	CC	CC	CC	AC	CC	AC	CC	AC	AC	AC	AC	AC	CC	AC	CC	AC	AC	CC	AC	AC	CC	CC	CC	AC	CC	AC	AC	CC	CC	CC	AC	AC	CC	AC	AC	CC	AC	CC	AC	AC	CC	CC	AC
chr11_1547466_C_T	11	1547466	[T/C]	CC	TC	TC	CC	TC	TC	CC	TC	CC	TC	TC	CC	TT	TT	CC	TC	TC	CC	CC	CC	TC	CC	CC	CC	TC	TC	CC	CC	CC	CC	CC	CC	TC	TC	TC	CC	CC	CC	TC	CC	TC	TC	TC	TC	CC	CC
chr11_1548729_C_T	11	1548729	[T/C]	CC	TT	TT	CC	TT	TC	CC	TT	TC	TC	TC	TC	TT	TT	TC	TC	TC	CC	TC	TC	TC	CC	CC	CC	TC	TC	CC	TT	CC	TC	TC	CC	TT	TC	TC	CC	CC	CC	TC	TC	TT	TC	TT	TC	TC	TC
chr11_15609360_C_T	11	15609360	[T/C]	CC	TC	TC	CC	CC	CC	TT	TT	TC	CC	TC	TC	TC	TC	TT	TC	TC	CC	TT	TT	CC	TC	TT	CC	CC	CC	TC	TC	TC	TC	CC	CC	CC	TC	TC	TC	TT	TT	CC	TC	CC	TC	TT	TC	CC	TC
chr11_15623395_A_G	11	15623395	[A/G]	GG	GG	GG	GG	GG	GG	GG	GG	GG	AG	GG	GG	GG	GG	GG	GG	GG	GG	GG	GG	AG	GG	GG	AG	GG	GG	GG	GG	GG	GG	GG	AA	GG	GG	GG	GG	GG	GG	GG	GG	GG	AG	GG	GG	GG	GG
chr11_15623525_A_G	11	15623525	[A/G]	AA	AA	AG	AA	AA	AA	AG	AG	AG	AG	AG	AG	AA	AA	AA	AG	AG	AA	GG	GG	AG	AG	AG	AG	AA	AA	AA	AG	AA	AA	AA	GG	AA	AA	AG	AG	AG	GG	AA	AG	AA	AG	GG	AA	AA	AA
chr11_15712407_A_G	11	15712407	[A/G]	AA	AA	AG	AA	AA	AA	AA	AA	AG	AA	AG	AG	AA	AA	AA	AG	AG	AA	AA	AA	AA	AA	AA	AA	AA	AA	AA	AA	AA	AA	AA	AA	AA	AA	AA	AA	AA	AG	AA	AG	AA	AA	AG	AA	AA	AA
chr11_15715454_A_C	11	15715454	[A/C]	AA	AC	AC	AC	AC	CC	AA	AA	AC	AA	AA	AA	AA	AC	AA	AC	AC	CC	AA	AA	AA	AA	AA	AA	AC	AA	AC	AA	AC	AC	AA	AA	CC	AC	AC	AA	AA	AA	CC	AA	AC	AA	AA	AA	AC	AA
chr11_15810611_A_G	11	15810611	[A/G]	AA	AA	AA	AG	AA	AA	AA	AA	AA	AG	AA	AA	AA	AA	AA	AA	AA	AA	AA	AA	AG	AA	AA	AG	AA	AG	AA	AG	AA	AA	AG	GG	AA	AA	AA	AG	AA	AA	AA	AA	AA	AG	AA	AA	AA	AA
chr11_1583025_A_G	11	1583025	[A/G]	AA	AA	AG	AA	AA	AA	AA	AA	AG	AA	AA	AA	AA	AA	AA	AA	AA	AA	AA	AA	AA	AA	AA	AA	AA	AA	AA	AA	AA	AA	AA	AA	AA	AA	AA	AA	AA	AA	AA	AA	AA	AA	AA	AA	AG	AG
chr11_15848286_A_G	11	15848286	[A/G]	AA	AG	AG	AG	AG	GG	AG	AA	AG	AA	AA	AA	AA	AG	AA	AG	AG	GG	AG	AG	AA	AG	AG	AA	AG	AA	AG	AA	AG	AG	AA	AA	GG	AG	AG	AA	AG	AG	GG	AA	AG	AA	AA	AA	AG	AA
chr11_1589316_A_G	11	1589316	[A/G]	AG	AA	AG	AG	AG	AG	GG	AG	AA	AG	GG	GG	AG	GG	AG	GG	GG	AG	GG	GG	AA	AG	AG	GG	AG	AG	AG	GG	AG	GG	AG	GG	AG	GG	AG	GG	GG	AG	GG	AG	GG	GG	AG	AG	AA	AA
chr11_15913359_C_T	11	15913359	[T/C]	TC	CC	CC	CC	TC	CC	CC	CC	CC	TC	CC	TC	CC	CC	CC	CC	CC	CC	CC	CC	TC	TC	CC	TC	TC	TC	CC	CC	CC	CC	TC	TC	CC	CC	CC	CC	CC	CC	CC	CC	TC	TC	CC	TC	TC	TC
chr11_15938143_A_G	11	15938143	[A/G]	AG	AA	AA	AG	AG	AA	AA	AA	AA	AG	AG	AA	AG	AA	AA	AA	AA	AA	AA	AA	AA	AA	AA	AA	AG	AG	AA	AG	AA	AA	AG	AA	AA	AA	AA	AG	AA	AA	AA	AG	AA	AA	AA	AG	AG	AG
chr11_15961490_A_C	11	15961490	[A/C]	AC	AA	AA	AC	AC	AA	AC	AA	AA	CC	AC	AA	AC	AA	AA	AA	AA	AA	AC	AC	AC	AC	AC	AC	AC	AC	AA	AC	AA	AA	AC	CC	AA	AA	AA	AC	AC	AC	AA	AC	AA	AC	AA	AC	AC	AC
chr11_15961703_A_G	11	15961703	[A/G]	GG	GG	AG	GG	GG	GG	GG	GG	AG	GG	AG	AG	GG	GG	GG	AG	AG	GG	GG	GG	GG	GG	GG	GG	GG	GG	GG	GG	GG	GG	GG	GG	GG	GG	GG	GG	GG	AG	GG	AG	GG	GG	AG	GG	GG	GG
chr11_16015640_C_T	11	16015640	[T/C]	TT	CC	CC	TC	TC	TC	TC	TC	TC	TT	TC	TC	TC	TC	CC	CC	CC	TT	TT	TT	TT	TT	TC	TT	TC	TT	CC	TT	TC	CC	TT	TT	TC	CC	TT	TT	TC	TC	TC	TC	TT	TC	TC	TC	TC	TC
chr11_16043080_A_G	11	16043080	[A/G]	AA	GG	GG	AG	AG	GG	GG	GG	GG	AA	AG	AG	AG	GG	GG	GG	GG	GG	GG	GG	AA	AA	AG	AA	AG	AA	GG	AG	GG	GG	AA	AA	GG	GG	GG	AG	GG	GG	GG	AG	AG	AG	GG	AG	AG	AG
chr11_16060210_C_T	11	16060210	[T/C]	TC	CC	CC	TC	TC	TC	CC	CC	TC	TC	CC	TC	CC	TC	CC	CC	CC	TT	CC	CC	TC	TC	CC	TC	TC	TT	CC	TC	TC	CC	TT	CC	TC	CC	TC	TC	CC	CC	TC	CC	TT	CC	CC	TC	TC	TC
chr11_16084253_A_G	11	16084253	[A/G]	GG	GG	AG	GG	GG	GG	AG	GG	AG	GG	GG	GG	GG	GG	GG	AG	AG	GG	AG	AG	GG	AG	AA	GG	GG	GG	AG	GG	GG	GG	GG	GG	GG	GG	GG	GG	AA	AA	GG	GG	GG	AG	AG	GG	GG	GG
chr11_16115037_A_G	11	16115037	[A/G]	AA	GG	GG	AG	AG	AG	GG	AG	AG	AG	AG	AG	AG	AG	GG	GG	GG	AA	AG	AG	AG	AG	GG	AG	AG	AA	GG	AA	AG	GG	AA	GG	AG	GG	AA	AA	GG	GG	AG	AG	AA	GG	AG	AG	AG	AG
chr11_16185126_C_T	11	16185126	[T/C]	TT	CC	CC	TC	TC	CC	CC	TC	CC	TC	TC	TC	TC	CC	CC	CC	CC	CC	TC	TC	TC	TC	CC	TC	TC	TT	CC	TT	CC	CC	TT	CC	CC	CC	TC	TT	CC	CC	CC	TC	TC	CC	TC	TC	TC	TC
chr11_16289911_A_G	11	16289911	[A/G]	AG	GG	GG	GG	GG	GG	GG	GG	GG	GG	AG	GG	AG	GG	GG	GG	GG	GG	GG	GG	GG	GG	GG	GG	GG	GG	GG	GG	GG	GG	GG	GG	GG	GG	GG	GG	GG	GG	GG	AG	GG	GG	GG	GG	GG	GG
chr11_16292251_C_T	11	16292251	[T/C]	TC	CC	CC	TC	CC	CC	CC	CC	CC	CC	TC	CC	TC	CC	CC	CC	CC	CC	CC	CC	CC	CC	CC	CC	CC	TC	CC	TC	CC	CC	TC	CC	CC	CC	CC	TC	CC	CC	CC	TC	CC	CC	CC	CC	CC	CC
chr11_16349241_A_C	11	16349241	[A/C]	AA	AA	AA	AA	AC	AA	AA	AA	AA	AC	AA	AA	AA	AA	AA	AA	AA	AA	AA	AA	AA	AA	AA	AA	AC	AA	AA	AA	AA	AA	AA	AA	AA	AA	AA	AA	AA	AA	AA	AA	AA	AA	AA	AC	AC	AC
chr11_16391300_C_T	11	16391300	[T/C]	CC	CC	CC	TC	TC	CC	CC	CC	CC	TC	CC	CC	CC	CC	CC	CC	CC	CC	CC	CC	CC	CC	CC	CC	TC	TC	CC	TC	CC	CC	TC	CC	CC	CC	CC	TC	CC	CC	CC	CC	CC	CC	CC	TC	TC	TC
chr11_16399120_A_G	11	16399120	[A/G]	AA	AA	AA	AG	AG	AA	AA	AA	AA	AG	AA	AA	AA	AA	AA	AA	AA	AA	AA	AA	AA	AA	AA	AA	AG	AG	AA	AG	AA	AA	AG	AA	AA	AA	AA	AG	AA	AA	AA	AA	AA	AA	AA	AG	AG	AG
chr11_1642781_G_T	11	1642781	[T/G]	GG	TG	GG	GG	GG	GG	GG	GG	GG	GG	GG	TG	GG	GG	TG	GG	GG	GG	TG	TG	GG	GG	GG	GG	GG	GG	GG	GG	GG	GG	TG	GG	TG	GG	GG	GG	GG	GG	GG	GG	TG	GG	GG	GG	GG	GG
chr11_164410_C_T	11	164410	[T/C]	CC	TC	TT	CC	TC	CC	TT	TC	TC	TC	CC	TC	TC	TC	CC	CC	CC	TC	TC	TC	TC	TC	TC	TT	TC	TC	TC	CC	CC	CC	CC	TT	TC	TC	TC	TT	TC	TC	TT	CC	CC	TC	CC	TC	CC	CC
chr11_16467412_C_T	11	16467412	[T/C]	TC	TT	TT	TC	TC	TT	TC	TC	TT	TC	TC	TT	TC	TT	TT	TT	TT	TT	CC	CC	TT	TC	TC	TT	TC	TC	TT	CC	TT	TT	TC	TT	TT	TT	TC	CC	TC	TC	TT	TC	TT	TT	TC	TC	TC	TC
chr11_16483294_A_G	11	16483294	[A/G]	AG	AA	AA	AG	AG	AA	AG	AG	AA	AG	AG	AA	AG	AA	AA	AA	AA	AA	GG	GG	AA	AG	AG	AA	AG	AG	AA	GG	AA	AA	AG	AA	AA	AA	AG	GG	AG	AG	AA	AG	AA	AA	AG	AG	AG	AG
chr11_16505598_G_T	11	16505598	[T/G]	TG	GG	TG	TG	TG	TG	TG	TG	TT	TG	TT	TG	TG	TG	GG	TG	TG	TT	TT	TT	GG	TG	TT	GG	TG	TG	TG	TT	TG	GG	TG	GG	TG	GG	TT	TT	TT	TT	TG	TG	TG	TG	TG	TG	TG	TG
chr11_1651451_A_G	11	1651451	[A/G]	AG	GG	GG	AG	GG	GG	AA	GG	GG	AG	AG	AG	GG	GG	AG	AG	AG	AG	AG	AG	GG	AG	AG	AA	GG	AA	AG	GG	AG	AG	GG	AA	GG	AG	GG	AA	AA	AG	AG	AG	GG	AG	AG	AG	GG	GG
chr11_16565648_C_T	11	16565648	[T/C]	TT	TT	TT	TT	TC	TT	TT	TT	TT	TC	TT	TT	TT	TT	TT	TT	TT	TT	TT	TT	TT	TT	TT	TT	TC	TT	TT	TT	TT	TT	TT	TT	TT	TT	TT	TT	TT	TT	TT	TT	TT	TT	TT	TC	TC	TC
chr11_16613346_C_T	11	16613346	[T/C]	TC	TT	TT	TC	TC	TT	TC	TT	TT	TC	TC	TT	TC	TT	TT	TT	TC	TT	TC	TC	TT	TC	TC	TT	TC	TC	TT	TC	TT	TT	TC	TT	TT	TT	TT	TC	TC	TC	TT	CC	TT	TT	TT	TC	TC	TC
chr11_16614171_A_G	11	16614171	[A/G]	GG	GG	GG	GG	AA	GG	GG	GG	GG	AG	GG	GG	GG	GG	GG	GG	GG	GG	GG	GG	GG	GG	GG	GG	AA	GG	GG	GG	GG	GG	GG	GG	GG	GG	GG	GG	GG	GG	GG	GG	GG	GG	GG	AA	AA	AG
chr11_16651112_A_G	11	16651112	[A/G]	GG	AG	AA	AA	AA	AA	AA	AA	AA	AG	AG	AG	GG	AG	AG	AA	AG	AA	AA	AA	GG	AG	AG	GG	AA	GG	AG	AG	AG	AG	AG	GG	AA	AG	AA	AG	AG	AA	AA	GG	AG	AG	AA	AA	AA	AG
chr11_16692590_C_T	11	16692590	[T/C]	CC	TC	TT	TC	TC	TC	TC	TC	TC	CC	TC	TC	CC	CC	TC	TT	TT	CC	CC	CC	CC	CC	TC	CC	TC	CC	TT	CC	CC	TC	CC	CC	TC	TC	CC	CC	TC	TC	TC	CC	CC	TT	TC	TC	TC	CC
chr11_16735544_A_G	11	16735544	[A/G]	GG	AG	AA	AG	AG	AA	AG	AA	AA	GG	AG	AG	GG	AG	AG	AA	AA	AA	AG	AG	GG	GG	AG	GG	AG	GG	AA	AG	AG	AG	GG	GG	AA	AG	AA	AG	AG	AG	AA	GG	AG	AA	AA	AG	AG	GG
chr11_16765358_G_T	11	16765358	[T/G]	TT	TG	GG	TG	GG	GG	GG	GG	GG	TG	TG	TG	TT	TG	TG	GG	GG	GG	GG	GG	TT	TG	GG	TT	GG	TG	GG	GG	TG	TG	TT	TT	GG	TG	GG	GG	GG	GG	GG	TT	TG	GG	GG	GG	GG	TG
chr11_16788923_A_G	11	16788923	[A/G]	GG	AG	AA	AG	AG	AG	AA	AA	AA	GG	AG	AG	GG	GG	AG	AA	AA	AA	AA	AA	GG	AG	AA	GG	AG	GG	AA	AG	AG	AG	GG	GG	AG	AG	AG	AG	AA	AA	AA	AG	AG	AA	AA	AG	AG	GG
chr11_16789282_G_T	11	16789282	[T/G]	GG	TG	TT	TG	TG	TG	TT	TT	TT	GG	TG	TG	GG	GG	TG	TT	TT	TT	TT	TT	GG	TG	TT	GG	TG	GG	TT	TG	TG	TG	GG	GG	TG	TG	TG	TG	TT	TT	TT	TG	TG	TT	TT	TG	TG	GG
chr11_16932395_C_T	11	16932395	[T/C]	CC	TC	TT	TC	TC	TC	TC	TC	TT	CC	TC	TC	CC	CC	TC	TT	TT	TT	CC	CC	CC	CC	CC	CC	TC	CC	TC	CC	TC	TC	CC	CC	TC	TC	CC	CC	CC	TC	TT	TC	TC	TC	TC	TC	TC	CC
chr11_16932446_A_G	11	16932446	[A/G]	AA	AA	AA	AA	AA	AG	AG	AA	AA	AA	AA	AA	AA	AG	AA	AA	AA	AA	AG	AG	AA	AG	GG	AA	AA	AA	AG	AA	AA	AA	AA	AA	AG	AA	AG	AA	GG	AG	AA	AA	AA	AG	AA	AA	AA	AA
chr11_16939701_A_G	11	16939701	[A/G]	AG	AA	AA	AA	AG	AA	AA	AG	AA	AG	AG	AA	AG	AA	AA	AA	AA	AA	AG	AG	AA	AA	AA	AA	AG	AA	AA	AG	AA	AA	AA	AA	AA	AA	AG	AG	AA	AA	AA	AG	AA	AA	AG	AG	AG	AG
chr11_16964505_A_G	11	16964505	[A/G]	AG	GG	GG	GG	AG	GG	GG	AG	GG	AG	AG	GG	AG	GG	GG	GG	GG	GG	AG	AG	GG	GG	GG	GG	AG	GG	GG	AG	GG	GG	GG	GG	GG	GG	AG	AG	GG	GG	GG	AG	GG	GG	AG	AG	AG	AG
chr11_1699474_C_T	11	1699474	[T/C]	CC	TT	TT	TC	TT	TC	CC	TT	TT	TC	TC	CC	TT	TT	TC	TC	CC	TC	CC	CC	TC	CC	CC	CC	TC	TC	CC	TT	TC	TC	TC	CC	TT	TC	TC	CC	CC	CC	TC	TC	TC	TC	TT	TC	TC	TC
chr11_17051504_C_T	11	17051504	[T/C]	CC	TC	TT	TT	TC	TC	TT	TC	TC	CC	TC	TC	CC	CC	TC	TT	TT	CC	TC	TC	CC	TC	TC	CC	TC	TC	TC	TC	CC	TC	TC	CC	TC	TC	CC	TC	TC	TT	TC	TC	CC	TC	TC	TC	TC	CC
chr11_17057652_A_G	11	17057652	[A/G]	AG	AG	AA	AA	AA	AA	AA	AA	AA	AG	AA	AG	AG	AG	AG	AA	AA	AA	AA	AA	GG	AG	AA	GG	AA	AG	AA	AA	AG	AG	AG	GG	AA	AG	AA	AA	AA	AA	AA	AA	AG	AA	AA	AA	AA	AG
chr11_17166783_G_T	11	17166783	[T/G]	TG	GG	GG	GG	TG	GG	GG	GG	GG	TG	TG	GG	TG	GG	GG	GG	GG	GG	GG	GG	GG	GG	GG	GG	TG	GG	GG	TG	GG	GG	GG	GG	GG	GG	GG	GG	GG	GG	GG	TG	GG	GG	GG	TG	TG	TG
chr11_17171486_G_T	11	17171486	[T/G]	TG	TG	TT	TT	TT	TT	TT	TT	TG	TG	TG	TG	TG	TG	TT	TG	TG	GG	TT	TT	GG	TG	TT	GG	TT	TG	TT	TT	TG	TG	TG	GG	TT	TT	TT	TT	TT	TT	TG	TG	GG	TT	TG	TT	TT	TT
chr11_1719115_C_T	11	1719115	[T/C]	CC	TC	TT	TC	TT	TC	TC	TT	TT	CC	TC	TC	TC	TT	TC	TC	CC	TC	TC	TC	CC	CC	CC	CC	TC	TC	CC	TT	TC	TC	TT	CC	TT	TC	TC	CC	CC	CC	TC	TC	TT	TC	TT	CC	TC	TC
chr11_17214290_A_C	11	17214290	[A/C]	CC	CC	CC	CC	AC	CC	CC	CC	CC	AC	CC	CC	CC	CC	CC	CC	CC	CC	CC	CC	CC	CC	CC	CC	AC	CC	CC	CC	CC	CC	CC	CC	CC	CC	CC	CC	CC	CC	CC	CC	CC	CC	CC	AC	AC	AC
chr11_17240520_A_G	11	17240520	[A/G]	AG	GG	GG	GG	AG	AG	GG	GG	GG	AG	AG	GG	AG	AG	GG	GG	GG	GG	GG	GG	GG	GG	GG	GG	AG	GG	GG	GG	GG	GG	GG	GG	AG	GG	AG	GG	GG	GG	GG	AG	GG	GG	GG	AG	AG	AG
chr11_17273895_A_G	11	17273895	[A/G]	AG	GG	GG	GG	AG	AG	GG	GG	GG	AG	AG	GG	AG	AG	GG	GG	GG	GG	GG	GG	GG	GG	GG	GG	AG	GG	GG	GG	GG	GG	GG	GG	AG	GG	AG	GG	GG	GG	GG	AG	GG	GG	GG	AG	AG	AG
chr11_17275118_A_G	11	17275118	[A/G]	AG	AA	AG	AG	GG	GG	AA	AA	AA	AG	AG	AA	AG	AG	AA	AA	AG	AA	AA	AA	AA	AA	AG	AA	GG	AG	GG	AG	AA	AA	AG	AA	AG	AG	AG	AG	AG	AA	AG	AG	AA	GG	AA	AG	GG	AG
chr11_17280905_C_T	11	17280905	[T/C]	TT	TT	TC	TT	TC	TC	TT	TT	TT	TT	TT	TT	TT	TT	TT	TT	TC	TT	TT	TT	TT	TT	TT	TT	TC	TT	TC	TT	TT	TT	TT	TT	TT	TC	TT	TT	TT	TT	TC	TT	TT	TC	TT	TT	TC	TT
chr11_17344939_C_T	11	17344939	[T/C]	TC	TC	TT	TC	TC	TC	TT	TC	TT	CC	TT	TT	TC	CC	TC	TC	TC	TT	TC	TC	CC	TC	TC	CC	TC	CC	TC	CC	TC	TC	TC	CC	TC	TC	CC	CC	TC	TT	TT	TT	TT	TC	CC	TC	TC	CC
chr11_17356237_G_T	11	17356237	[T/G]	TG	TG	TT	TG	TG	TG	TT	TG	TT	GG	TT	TT	TG	GG	TG	TG	TG	TT	TG	TG	GG	TG	TG	GG	TG	GG	TG	GG	TG	TG	TG	GG	TG	TG	GG	GG	TG	TT	TT	TT	TT	TG	GG	TG	TG	GG
chr11_17362073_C_T	11	17362073	[T/C]	TC	TC	TT	TT	TT	TT	TT	TC	TT	TC	TT	TT	TC	TC	TC	TC	TC	TT	TC	TC	CC	TC	TT	CC	TT	TC	TT	TC	TC	TC	TT	CC	TT	TC	TC	TC	TT	TT	TT	TT	TT	TT	CC	TT	TT	TC
chr11_17451665_A_G	11	17451665	[A/G]	GG	GG	GG	AG	AG	GG	GG	GG	GG	AG	GG	GG	GG	GG	GG	GG	GG	GG	GG	GG	GG	GG	GG	GG	AG	AG	GG	AG	GG	GG	AG	GG	GG	GG	GG	AG	GG	GG	GG	GG	GG	GG	GG	AG	AG	AG
chr11_17468869_A_G	11	17468869	[A/G]	GG	GG	GG	AG	AG	GG	GG	GG	GG	AG	GG	GG	GG	GG	GG	GG	GG	GG	GG	GG	GG	GG	GG	GG	AG	AG	GG	GG	GG	GG	AG	GG	GG	GG	GG	AG	GG	GG	GG	GG	GG	GG	GG	AG	AG	AG
chr11_17468987_A_C	11	17468987	[A/C]	AA	AA	AA	AA	AC	AA	AA	AA	AA	AC	AA	AA	AA	AA	AA	AA	AA	AA	AA	AA	AA	AA	AA	AA	AC	AA	AA	AA	AA	AA	AA	AA	AA	AA	AA	AA	AA	AA	AA	AA	AA	AA	AA	AC	AC	AC
chr11_17550027_G_T	11	17550027	[T/G]	TT	TT	TT	TT	TG	TG	TT	TT	TT	TG	TT	TT	TT	TG	TT	TT	TT	TT	TT	TT	TT	TT	TT	TT	TG	TT	TT	TG	TT	TT	TT	TT	TG	TT	TG	TT	TT	TT	TT	TT	TT	TT	TT	TG	TG	TG
chr11_1758956_C_T	11	1758956	[T/C]	TT	CC	CC	TC	CC	TC	TC	TC	CC	TC	TC	TT	CC	CC	TC	TC	TT	TC	TT	TT	TC	TT	TT	TT	TT	TT	TT	CC	TC	TT	TC	TT	CC	TC	TC	TT	TT	TT	TT	TC	TT	TT	CC	TC	TC	TC
chr11_17604530_G_T	11	17604530	[T/G]	TT	TT	TT	TT	TG	TT	TT	TT	TT	TG	TT	TT	TT	TT	TG	TT	TT	TT	TT	TT	TT	TT	TT	TG	TG	TT	TT	TG	TG	TT	TT	TT	TT	TG	TT	TT	TT	TT	TT	TT	TT	TT	TG	TG	TG	GG
chr11_17614467_A_G	11	17614467	[A/G]	GG	GG	GG	GG	AG	GG	GG	GG	GG	AG	GG	GG	GG	GG	GG	GG	GG	GG	GG	GG	GG	GG	GG	GG	AG	GG	GG	AG	GG	GG	GG	GG	GG	GG	GG	GG	GG	GG	GG	GG	GG	GG	GG	AG	AG	AG
chr11_17647517_C_T	11	17647517	[T/C]	TT	TT	TT	TT	TC	TT	TT	TT	TT	TC	TC	TT	TT	TT	TC	TT	TT	TT	TT	TT	TT	TT	TT	TC	TC	TT	TT	TC	TC	TT	TT	TT	TT	TC	TT	TT	TT	TT	TT	TT	TT	TT	TC	TC	TC	CC
chr11_17689058_A_G	11	17689058	[A/G]	AA	AG	AG	GG	AG	AA	GG	AG	GG	AG	AG	GG	AA	AA	AG	GG	AA	AG	AG	AG	AA	AG	GG	AA	AG	AG	AG	AA	AG	AG	GG	AA	AG	AA	AA	AG	GG	GG	AG	AG	GG	AG	AA	GG	AG	AG
chr11_17710544_C_T	11	17710544	[T/C]	TT	TC	TC	TC	TT	TT	CC	TC	CC	TT	TC	CC	TT	TT	TC	CC	TT	TC	TC	TC	TT	TC	CC	TT	TT	TT	TC	TT	TC	TC	TC	TT	TC	TT	TT	TT	CC	CC	TC	TC	CC	TC	TT	TC	TT	TT
chr11_17744978_A_G	11	17744978	[A/G]	AG	AG	GG	AG	GG	AG	AG	GG	GG	GG	AG	AG	AG	AG	GG	AG	GG	AG	AG	AG	GG	AG	AA	GG	AG	GG	AG	AG	GG	AG	AG	GG	AA	GG	AG	GG	AA	AG	GG	AG	AA	AG	GG	GG	GG	GG
chr11_17795007_A_G	11	17795007	[A/G]	GG	AG	GG	AG	GG	GG	GG	GG	GG	GG	GG	AG	GG	GG	GG	AG	GG	GG	GG	GG	GG	GG	GG	GG	GG	GG	GG	GG	GG	AG	AG	GG	AG	GG	GG	GG	GG	GG	GG	GG	AA	GG	GG	GG	GG	GG
chr11_17851029_C_T	11	17851029	[T/C]	TT	TT	TT	TC	TC	TT	TC	TT	TT	TC	TC	TT	TT	TT	TC	TC	TT	TT	TC	TC	TT	CC	TC	TT	TC	TC	TT	TT	TC	TT	TC	TT	TT	TC	TT	TC	TC	TC	TT	TT	TT	TT	TT	TC	TC	CC
chr11_1788083_A_C	11	1788083	[A/C]	CC	CC	AA	AC	AA	AC	CC	AA	AA	CC	AC	CC	AC	AA	CC	AC	CC	AC	CC	CC	CC	CC	CC	CC	AC	CC	CC	AA	AC	AC	AC	CC	AC	AC	AC	CC	CC	CC	AC	AC	AC	AC	AA	CC	AC	AC
chr11_17886920_G_T	11	17886920	[T/G]	TT	TT	GG	TT	TT	TT	TT	GG	GG	TT	TT	TT	TT	TT	TT	TT	TT	TT	TT	TT	TT	TT	TT	GG	TT	TT	TT	TT	TT	TT	TT	TT	TT	TT	TT	TT	TT	TG	TT	TT	TT	TT	TT	TT	TG	TT
chr11_17926031_G_T	11	17926031	[T/G]	GG	GG	GG	TG	GG	TG	GG	GG	GG	GG	GG	GG	TG	TG	GG	GG	GG	GG	GG	GG	GG	GG	GG	GG	TG	TG	GG	GG	GG	GG	TG	GG	TG	GG	TG	TG	GG	GG	GG	GG	GG	GG	GG	GG	GG	GG
chr11_17929635_C_T	11	17929635	[T/C]	TT	TT	TT	TT	TC	TT	TT	TT	TT	TC	TT	TT	TT	TT	TT	TT	TT	TT	TT	TT	TT	TT	TT	TT	TC	TT	TT	TT	TT	TT	TT	TT	TT	TT	TT	TT	TT	TT	TT	TT	TT	TT	TT	TC	TC	TC
chr11_18044796_G_T	11	18044796	[T/G]	TT	TT	TT	TG	TT	TT	TG	TT	TT	TT	TT	TT	TT	TT	TT	TT	TT	TT	TG	TG	TT	TG	TG	TT	TT	TG	TT	TT	TT	TT	TG	TT	TT	TT	TT	TG	TG	TG	TT	TT	TT	TT	TT	TT	TT	TT
chr11_18057143_C_T	11	18057143	[T/C]	TT	TT	TT	TC	TC	TT	TC	TT	TC	TC	TT	TT	TT	TT	TT	TT	TT	TC	TC	TC	TT	TC	TC	TT	TC	TC	TT	TC	TC	TT	TC	TT	TT	TT	TT	TC	TC	TC	TC	TT	TT	TT	TT	TC	TC	TC
chr11_1807017_A_G	11	1807017	[A/G]	GG	AG	AA	AG	AA	AG	AG	AA	AA	AG	AG	GG	AA	AA	GG	AG	GG	AG	GG	GG	AG	GG	GG	GG	AG	GG	GG	AA	AG	AG	AG	GG	AG	AG	AG	GG	GG	GG	AG	AG	AG	AG	AA	AG	AG	AG
chr11_1811149_A_G	11	1811149	[A/G]	GG	AG	GG	GG	GG	GG	GG	GG	GG	GG	GG	AG	GG	GG	AG	GG	GG	GG	AG	AG	GG	GG	GG	GG	GG	AG	GG	GG	GG	GG	AG	GG	AG	GG	GG	GG	GG	GG	GG	GG	AG	GG	GG	GG	GG	GG
chr11_18119869_G_T	11	18119869	[T/G]	TT	TT	TT	TT	TT	TT	TT	TT	TG	TT	TT	TT	TT	TT	TT	TT	TT	TG	TT	TT	TT	TT	TT	TT	TT	TT	TT	TT	TG	TT	TT	TT	TT	TT	TT	TT	TT	TT	TG	TT	TT	TT	TT	TT	TT	TT
chr11_18121830_G_T	11	18121830	[T/G]	TG	GG	TG	GG	GG	GG	GG	TG	TG	GG	TT	TG	GG	GG	TG	TG	TG	TG	GG	GG	GG	GG	GG	GG	GG	GG	GG	GG	TG	GG	GG	GG	GG	TG	GG	GG	GG	TG	GG	TT	GG	GG	TG	GG	TG	TG
chr11_18152805_C_T	11	18152805	[T/C]	TT	TT	TC	TT	TT	TT	TT	TC	TC	TT	TC	TC	TT	TT	TC	TC	TC	TT	TT	TT	TT	TT	TT	TT	TT	TT	TT	TT	TC	TT	TT	TT	TT	TC	TT	TT	TT	TC	TT	TC	TT	TT	TC	TT	TC	TC
chr11_18159344_A_G	11	18159344	[A/G]	GG	AG	GG	AG	GG	GG	GG	GG	GG	GG	GG	GG	GG	GG	GG	AG	GG	GG	GG	GG	GG	GG	AG	GG	GG	GG	AG	AG	GG	AG	GG	GG	AG	GG	GG	GG	AG	GG	GG	GG	AG	AG	GG	GG	GG	GG
chr11_18193179_C_T	11	18193179	[T/C]	TC	CC	TT	TC	TC	TT	TC	TC	TT	CC	TT	TC	TC	TC	TC	TC	TT	TT	TC	TC	CC	TT	TC	CC	TC	TT	TC	TC	TT	CC	TC	CC	TC	TT	TC	TC	TC	TT	TT	TT	CC	TC	TC	CC	TC	TC
chr11_1820630_C_T	11	1820630	[T/C]	CC	TT	TT	TC	TT	TC	TC	TT	TT	TC	TC	CC	TT	TT	TC	TC	CC	TC	CC	CC	TC	CC	CC	CC	CC	TC	CC	TT	TC	TC	TC	CC	TT	TC	TC	CC	CC	CC	CC	TC	TC	TT	TT	TC	CC	CC
chr11_18226816_A_G	11	18226816	[A/G]	GG	AG	GG	AA	GG	AG	GG	GG	AG	GG	GG	GG	GG	AG	GG	AG	GG	AG	GG	GG	GG	GG	GG	GG	AG	AG	GG	GG	AG	AG	AG	GG	AA	GG	AG	AG	GG	GG	AG	GG	AG	GG	GG	GG	GG	GG
chr11_18261226_A_G	11	18261226	[A/G]	AA	AA	AA	AA	AG	AA	AA	AA	AA	AG	AA	AA	AA	AA	AA	AA	AA	AA	AA	AA	AA	AA	AA	AG	AG	AA	AA	AA	AA	AA	AA	AA	AA	AA	AA	AA	AA	AA	AA	AA	AA	AA	AA	AG	AG	AG
chr11_18262109_C_T	11	18262109	[T/C]	TT	TT	TC	TT	TC	TC	TT	TT	TT	TT	TT	TT	TT	TT	TT	TT	TC	TT	TT	TT	TT	TT	TT	TT	TT	TT	TC	TT	TT	TT	TT	TT	TT	TC	TT	TT	TT	TT	TC	TT	TT	TC	TT	TT	TT	TT
chr11_18295660_C_T	11	18295660	[T/C]	TC	CC	TC	CC	TC	TC	CC	CC	CC	CC	TC	CC	CC	CC	CC	CC	TC	TC	CC	CC	CC	CC	CC	CC	CC	CC	TC	CC	CC	CC	CC	CC	CC	TC	CC	CC	CC	CC	TC	TC	CC	TC	CC	CC	CC	CC
chr11_18318407_A_C	11	18318407	[A/C]	CC	AC	CC	AA	AC	AC	CC	CC	AC	AC	CC	CC	CC	AC	CC	AC	CC	AC	CC	CC	CC	CC	CC	AC	AA	AC	CC	CC	AC	AC	AC	CC	AA	CC	AC	AC	CC	CC	AC	CC	AC	CC	CC	AC	AC	AC
chr11_18372364_G_T	11	18372364	[T/G]	TG	GG	TG	GG	GG	GG	TG	TG	TG	GG	TT	TG	TG	GG	TG	TG	TG	TG	TG	TG	GG	TT	TT	GG	GG	TG	TG	GG	TG	GG	GG	GG	GG	TG	GG	GG	TT	TT	GG	TT	GG	TG	TG	GG	TG	TG
chr11_18428521_C_T	11	18428521	[T/C]	TC	TC	TC	CC	TC	CC	TC	TC	TC	TC	TT	TC	TC	CC	TC	TT	TC	TC	TC	TC	CC	TT	TT	TT	TC	TC	TC	CC	TC	CC	CC	CC	TC	TC	CC	CC	TT	TT	CC	TT	CC	TC	TC	TC	TT	TT
chr11_18465794_A_G	11	18465794	[A/G]	AG	GG	AG	AA	AA	AA	GG	AG	GG	AA	GG	GG	GG	AG	GG	GG	AG	GG	AG	AG	AA	GG	GG	AG	AG	AG	AG	AA	GG	AG	AG	AA	GG	AG	AG	AA	GG	GG	AG	GG	AG	AG	AG	AG	AG	AG
chr11_18475918_C_T	11	18475918	[T/C]	TC	TC	TC	TT	TC	TT	CC	TC	TC	TC	CC	CC	CC	TT	CC	TC	TC	TC	TC	TC	TT	CC	CC	CC	TC	TC	TC	TC	TC	TC	TC	TT	TT	TC	TT	TT	CC	CC	TC	CC	TC	TC	TC	CC	CC	CC
chr11_18500434_C_T	11	18500434	[T/C]	TC	TC	TT	CC	TC	TC	TC	TC	TT	CC	TT	TC	TC	TC	TC	TT	TT	TT	TC	TC	CC	TT	TT	TC	TC	TC	TT	CC	TT	CC	CC	CC	TT	TT	TC	CC	TT	TT	TC	TT	CC	TT	TC	CC	TC	TC
chr11_18535972_C_T	11	18535972	[T/C]	TT	TT	TC	TT	TC	TC	TT	TT	TC	TT	TT	TT	TC	TC	TT	TT	TC	TC	TT	TT	TT	TT	TT	TT	TC	TT	TC	TT	TC	TT	TT	TT	TC	TC	TC	TT	TT	TT	TC	TT	TT	TC	TT	TT	TT	TT
chr11_1855220_C_T	11	1855220	[T/C]	TT	TC	TT	TT	TT	TT	TT	TT	TT	TT	TT	TT	TT	TT	TC	TT	TT	TT	TT	TT	TT	TT	TT	TT	TT	TT	TT	TT	TT	TT	TT	TT	TC	TT	TT	TT	TT	TT	TT	TT	TT	TT	TC	TT	TT	TT
chr11_18565474_C_T	11	18565474	[T/C]	TC	TT	TT	TC	TT	TT	TT	TC	TT	TC	TT	TT	TT	TC	TT	TT	TT	TT	TC	TC	CC	TT	TT	TT	TT	TT	TT	TC	TT	TC	TT	CC	TT	TT	TC	TC	TT	TT	TT	TT	TC	TT	TC	TT	TT	TT
chr11_18581050_A_G	11	18581050	[A/G]	GG	GG	GG	AG	GG	AG	GG	GG	GG	GG	GG	GG	GG	GG	GG	GG	GG	GG	GG	GG	GG	GG	GG	GG	GG	AG	GG	GG	GG	GG	AG	GG	GG	GG	GG	AG	GG	GG	GG	GG	GG	GG	GG	GG	GG	GG
chr11_18602363_A_G	11	18602363	[A/G]	GG	GG	GG	GG	AG	GG	GG	GG	GG	AG	GG	GG	GG	GG	GG	GG	GG	GG	GG	GG	GG	GG	GG	AG	AG	GG	GG	GG	GG	GG	GG	GG	GG	GG	GG	GG	GG	GG	GG	GG	GG	GG	GG	AG	AG	AG
chr11_18602424_A_G	11	18602424	[A/G]	GG	GG	AG	GG	AG	AG	AG	AG	GG	GG	GG	GG	GG	GG	AG	GG	AG	GG	GG	GG	GG	GG	AG	GG	GG	GG	AA	GG	GG	GG	GG	GG	GG	AG	GG	GG	AG	GG	AG	GG	GG	AA	GG	AG	GG	GG
chr11_18709626_A_C	11	18709626	[A/C]	AC	AA	AC	CC	CC	AC	AC	AC	AC	CC	AA	AC	AA	CC	AC	AA	AC	AC	AC	AC	CC	AA	AA	AC	CC	AC	AC	AC	AC	AC	CC	CC	AC	AC	CC	CC	AA	AA	CC	AA	CC	AC	AC	CC	AC	AC
chr11_18812572_C_T	11	18812572	[T/C]	TC	TC	TC	TC	TC	TC	TC	TC	TT	TC	TT	TT	TT	TC	TC	TC	TC	TT	TC	TC	CC	TT	TT	TT	TT	TT	TC	TC	TT	TC	TT	CC	TC	TC	TC	TC	TT	TT	TC	TT	TC	TC	TC	TC	TT	TT
chr11_18848178_A_G	11	18848178	[A/G]	AA	AA	AA	AA	GG	AA	AA	AA	AA	AG	AA	AG	AA	AA	AA	AA	AA	AA	AA	AA	AA	AA	AA	AG	AG	AA	AA	AA	AA	AA	AG	AA	AA	AA	AA	AA	AA	AA	GG	AA	AG	AA	AA	GG	AG	AG
chr11_18875384_C_T	11	18875384	[T/C]	CC	CC	TC	CC	TC	TC	TC	CC	TC	CC	CC	TC	TC	TC	TC	CC	TC	TC	CC	CC	CC	CC	CC	CC	TC	CC	TC	CC	TC	CC	TC	CC	TC	TC	TC	CC	CC	CC	TT	CC	TC	TC	CC	TC	CC	TC
chr11_1887956_A_C	11	1887956	[A/C]	AA	CC	CC	AA	CC	AC	AC	CC	AC	AC	AC	AA	CC	CC	AC	AC	AA	AA	AA	AA	AC	AA	AC	AA	AC	AA	AA	CC	AA	AA	AA	AA	CC	AC	AC	AA	AC	AA	AC	AC	AA	AC	AC	AC	AC	AC
chr11_18898859_C_T	11	18898859	[T/C]	TC	TC	TT	TT	TT	TT	TT	TT	TT	TT	TC	TT	TC	TT	TT	TT	TT	TC	TT	TT	TT	TT	TC	TT	TT	TT	TC	TT	TT	TC	TT	TT	TT	TT	TT	TT	TC	TT	TT	TC	TT	TC	TT	TT	TT	TT
chr11_18907256_A_G	11	18907256	[A/G]	AG	AG	GG	AG	GG	AG	GG	AG	GG	AG	GG	AG	GG	AG	GG	AG	GG	GG	AG	AG	AA	GG	GG	GG	GG	GG	GG	AA	GG	AG	AG	AA	AG	GG	AG	AG	GG	GG	AG	GG	AA	GG	AG	GG	GG	GG
chr11_18941891_G_T	11	18941891	[T/G]	GG	GG	GG	GG	GG	GG	TG	TG	GG	GG	GG	GG	GG	GG	TG	GG	GG	GG	TG	TG	GG	TG	TG	GG	GG	TG	GG	GG	TG	GG	GG	GG	GG	TG	GG	GG	TG	TG	GG	GG	GG	GG	GG	GG	GG	GG
chr11_18971504_C_T	11	18971504	[T/C]	TT	TT	TC	TT	TT	TT	TC	TC	TC	TT	TC	TC	TT	TT	CC	TC	TC	TT	TT	TT	TT	TT	TT	TT	TT	TT	TT	TT	TC	TT	TT	TT	TT	TC	TT	TT	TT	TC	TT	TT	TT	TT	TC	TC	TC	TT
chr11_19032965_C_T	11	19032965	[T/C]	CC	CC	TT	CC	TT	TT	TT	TC	TT	TC	TT	TC	CC	TC	TT	TC	TT	TT	TC	TC	CC	TT	TT	TT	TT	TC	TT	TC	TT	CC	CC	CC	TT	TT	TC	CC	TT	TT	TC	CC	CC	TT	TC	TT	TT	TT
chr11_19043698_C_T	11	19043698	[T/C]	TC	CC	CC	TC	CC	CC	CC	TC	CC	TC	CC	CC	CC	TC	CC	CC	CC	CC	TC	TC	TT	CC	CC	TC	CC	CC	CC	TT	CC	TC	CC	TT	CC	CC	TC	TC	CC	CC	CC	TC	TC	CC	TC	CC	CC	CC
chr11_19109656_A_C	11	19109656	[A/C]	CC	CC	AC	CC	AA	AA	AC	CC	AC	AC	CC	CC	CC	AC	AC	CC	AC	AC	CC	CC	CC	CC	CC	AC	AA	CC	AC	CC	AC	CC	CC	CC	AA	AC	AC	CC	CC	CC	AC	CC	CC	AC	CC	AA	AC	AA
chr11_19123627_C_T	11	19123627	[T/C]	TC	TC	TT	TC	TT	TT	TC	TC	TT	TC	TT	TC	TC	TC	TT	TC	TT	TT	CC	CC	CC	CC	TC	TC	TT	TC	TT	CC	TT	TC	TC	CC	TT	TT	TC	TC	TC	TC	TC	TC	CC	TT	TC	TT	TT	TT
chr11_19209689_A_G	11	19209689	[A/G]	AA	AG	AA	AG	AG	AA	AA	AA	AA	AG	AA	AA	AA	AA	AA	AG	AA	AA	AA	AA	AA	AA	AA	AG	AG	AG	AA	AA	AA	AA	AG	AA	AG	AA	AA	AG	AA	AA	AA	AA	AA	AA	AA	AG	AG	AG
chr11_1921957_C_T	11	1921957	[T/C]	CC	TT	TC	CC	CC	CC	TC	TC	TC	TC	CC	CC	TC	CC	TC	CC	CC	CC	CC	CC	TC	CC	TC	CC	TC	TC	CC	CC	CC	CC	CC	CC	TC	CC	CC	CC	TC	CC	TC	CC	CC	TC	TC	TC	TC	TC
chr11_19236103_A_C	11	19236103	[A/C]	AC	AC	AA	CC	AC	AA	AA	AC	AA	CC	AA	AA	AA	AC	AA	AC	AA	AA	AC	AC	CC	AA	AA	AC	AC	AC	AA	AC	AA	AC	AC	CC	AC	AA	AC	CC	AA	AA	AA	AC	AC	AA	AC	AC	AC	AC
chr11_1928891_C_T	11	1928891	[T/C]	TT	CC	CC	TT	CC	TC	TC	CC	TC	TC	TC	TC	CC	CC	TC	TC	TT	TT	TC	TC	TC	TT	TC	TT	TC	TC	TT	CC	TT	TT	TC	TT	CC	TC	TC	TT	TC	TT	TC	TC	TC	TC	CC	TC	TC	TC
chr11_19306558_A_G	11	19306558	[A/G]	AA	AA	AG	AG	AG	GG	AG	AA	AG	AA	AA	AA	AA	AG	AG	AA	AG	AG	AA	AA	AA	AA	AA	AA	AG	AG	AG	AA	AG	AA	AG	AA	AG	AG	AG	AG	AA	AA	AG	AA	AA	AG	AA	AG	AA	AG
chr11_19311290_C_T	11	19311290	[T/C]	CC	CC	TC	TC	TC	TC	TC	CC	TC	CC	CC	CC	CC	TC	TC	CC	TC	TC	CC	CC	CC	CC	CC	CC	TC	TC	TC	CC	TC	CC	TC	CC	TC	TC	TC	TC	CC	CC	TC	CC	CC	TC	CC	TC	CC	TC
chr11_19346335_A_G	11	19346335	[A/G]	AG	AG	AA	AA	AA	AG	AA	AA	AA	AA	AG	AA	AG	AA	AA	AA	AA	AG	AA	AA	AA	AA	AG	AA	AA	AA	AG	AA	AA	AG	AA	AA	AA	AA	AA	AA	AG	AA	AA	AG	AA	AG	AA	AA	AA	AA
chr11_19350926_A_C	11	19350926	[A/C]	AC	CC	AA	AA	AA	AA	AA	AA	AA	AA	AC	AC	AC	AA	AA	AC	AA	AC	AA	AA	AA	AA	AC	AA	AA	AA	AC	AA	AA	AC	AC	AA	AA	AA	AA	AA	AC	AA	AC	AC	AC	AC	AA	AA	AA	AA
chr11_19382066_C_T	11	19382066	[T/C]	CC	CC	TC	CC	TC	TC	TT	CC	TC	CC	CC	CC	TC	TC	TC	CC	TC	TC	TC	TC	CC	TT	TC	CC	TC	TC	TC	TC	TC	CC	CC	CC	TC	TC	TC	CC	TC	TC	TC	CC	CC	TC	CC	TC	CC	TC
chr11_193941_A_G	11	193941	[A/G]	AG	GG	GG	GG	GG	GG	GG	GG	GG	GG	AG	GG	GG	GG	GG	GG	GG	GG	GG	GG	GG	GG	GG	GG	GG	AG	GG	GG	GG	GG	GG	GG	GG	GG	GG	GG	AG	GG	GG	AG	AG	AG	AG	GG	GG	GG
chr11_19427512_A_G	11	19427512	[A/G]	AA	AA	AG	AA	AG	AG	AG	AA	AG	AA	AA	AA	AA	AG	AG	AA	AG	AG	AA	AA	AA	AA	AA	AA	AG	AA	AG	AG	AG	AA	AA	AA	AG	AG	AG	AA	AA	AA	AG	AA	AA	AG	AA	AG	AA	AG
chr11_19454806_C_T	11	19454806	[T/C]	TC	CC	CC	TC	CC	CC	TC	TC	CC	TC	CC	TC	CC	TC	CC	CC	CC	CC	TT	TT	TT	TT	TC	CC	CC	TC	CC	TC	CC	TC	TC	TT	CC	CC	TC	TC	TC	TC	TC	TC	TT	CC	TC	CC	CC	CC
chr11_19456691_A_G	11	19456691	[A/G]	AA	AA	AG	AA	AG	GG	AG	AA	AG	AA	AA	AA	AG	AG	AG	AA	AG	AG	AA	AA	AA	AA	AA	AA	AG	AA	AG	AG	AG	AA	AA	AA	AG	AG	AG	AA	AA	AA	AG	AA	AA	AG	AA	AG	AA	AG
chr11_19479099_C_T	11	19479099	[T/C]	CC	CC	CC	CC	TT	TT	TT	CC	CC	TC	CC	CC	CC	CC	CC	CC	CC	CC	TC	TC	CC	TT	TT	TT	TT	TC	CC	CC	CC	CC	CC	CC	TT	CC	CC	CC	TT	TT	CC	CC	CC	CC	CC	TT	TT	TT
chr11_19551429_A_G	11	19551429	[A/G]	AA	AA	AA	AA	AG	AA	AA	AA	AA	AG	AA	AA	AA	AA	AA	AA	AA	AA	AA	AA	AA	AA	AA	GG	AG	AA	AA	AA	AA	AA	AA	AA	AG	AA	AA	AA	AA	AA	AA	AA	AA	AA	AA	AG	AG	AG
chr11_1958663_A_G	11	1958663	[A/G]	AG	AG	AA	GG	AA	AA	AA	AA	AG	AA	AG	AG	AA	AA	GG	AA	GG	GG	AG	AG	AA	AG	AA	AG	AA	AG	AA	AA	GG	AG	GG	AA	AG	AA	AA	AG	AG	AA	AA	AG	AG	AA	AA	AA	AA	AG
chr11_19692807_C_T	11	19692807	[T/C]	CC	TC	CC	TC	TC	CC	CC	CC	CC	TC	CC	CC	CC	CC	CC	TC	CC	CC	CC	CC	CC	CC	CC	TC	TC	TC	TC	CC	CC	CC	TC	CC	TC	CC	CC	TC	CC	CC	CC	CC	CC	CC	CC	TC	TC	TC
chr11_1991860_C_T	11	1991860	[T/C]	TT	TC	TC	TT	CC	TC	TC	TC	TT	TC	TC	TT	CC	CC	TT	TC	TT	TT	TT	TT	TC	TT	TT	TT	TT	TT	TT	CC	TT	TT	TT	TT	TC	TC	TC	TT	TT	TT	TT	TC	TT	TT	TC	TC	TT	TT
chr11_2026530_C_T	11	2026530	[T/C]	TC	TC	CC	TT	CC	CC	CC	CC	TC	CC	TC	CC	CC	CC	TT	CC	TT	TT	CC	CC	CC	TC	CC	TC	CC	TC	CC	CC	TT	TC	TC	CC	TC	CC	CC	TC	TC	CC	CC	TC	CC	CC	TC	CC	CC	TC
chr11_2028061_A_G	11	2028061	[A/G]	AG	GG	AG	GG	GG	AG	AG	GG	AG	AG	GG	AA	GG	GG	GG	AG	GG	GG	AA	AA	AG	AG	AG	AG	AG	AG	AA	GG	GG	AG	AG	AA	GG	AG	AG	AG	GG	AA	AG	GG	AA	AG	GG	AG	AA	AG
chr11_2059019_A_G	11	2059019	[A/G]	AA	AG	GG	AA	AG	AG	AG	AG	AG	AG	AG	AA	GG	AG	AA	AG	AA	AA	AA	AA	AG	AA	AG	AA	AG	AA	AA	GG	AA	AA	AA	AA	AG	AA	AG	AA	AG	AA	AG	AA	AA	AG	AG	AG	AG	AG
chr11_2120499_C_T	11	2120499	[T/C]	TT	TC	TT	TT	TC	TT	TT	TC	TT	TT	TT	TT	TT	TT	TC	TT	TT	TT	TT	TT	TT	TT	TT	TT	TT	TT	TT	TT	TT	TT	TT	TT	TC	TT	TT	TT	TT	TT	TT	TC	TT	TT	TT	TT	TT	TT
chr11_2122850_C_T	11	2122850	[T/C]	TC	CC	TC	TT	CC	CC	CC	TC	TT	CC	TT	TC	CC	TC	TC	CC	TT	TT	CC	CC	CC	TC	TC	TC	TC	TC	CC	CC	TT	TC	TC	CC	CC	TC	CC	TC	TT	CC	TC	TC	CC	TC	CC	CC	TC	TT
chr11_2194786_A_C	11	2194786	[A/C]	AC	CC	CC	AA	CC	CC	CC	CC	AC	CC	AC	AC	CC	CC	AC	CC	AA	AA	CC	CC	CC	AC	CC	AC	CC	AC	CC	CC	AA	AC	AC	CC	CC	CC	CC	AC	AC	CC	CC	AC	CC	CC	CC	CC	CC	AC
chr11_221180_A_G	11	221180	[A/G]	AG	AA	AA	AA	AA	AA	AA	AA	AA	AA	AG	AA	AA	AA	AA	AA	AA	AA	AA	AA	AA	AA	AA	AA	AA	AG	AA	AA	AA	AA	AA	AA	AA	AA	AA	AA	AG	AA	AA	AG	AG	AG	AG	AA	AA	AA
chr11_2269259_A_G	11	2269259	[A/G]	AG	AA	AG	GG	AG	AA	AA	GG	GG	AA	GG	AG	AG	AG	AG	AG	GG	GG	AA	AA	AA	AG	AG	AG	AG	GG	AA	GG	GG	AG	AG	AA	AA	AG	AA	AG	GG	AA	AG	GG	AA	GG	AG	AA	AG	GG
chr11_2269675_C_T	11	2269675	[T/C]	TC	CC	TC	TT	TC	CC	CC	TC	TT	CC	TT	TC	TC	TC	TC	TC	TT	TT	CC	CC	CC	TC	CC	TC	CC	TC	CC	TT	TT	TC	TC	CC	CC	TC	CC	TC	TC	CC	CC	TT	CC	CC	TC	CC	TC	TT
chr11_2287439_C_T	11	2287439	[T/C]	TT	CC	TT	TT	TT	TC	TC	TT	TT	TC	TT	TT	TC	TT	TC	TT	TT	TT	TT	TT	TC	TT	TT	TT	TT	TC	TT	TT	TT	TT	TT	TT	TC	TT	TT	TT	TT	TT	TT	TT	TT	TC	TT	TC	TT	TT
chr11_2331700_C_T	11	2331700	[T/C]	CC	TC	TC	CC	TC	TC	TC	CC	CC	TC	CC	TC	CC	TC	TC	TC	CC	CC	TC	TC	CC	TC	TC	TC	TC	TC	TT	CC	CC	TC	CC	TT	TT	TC	TT	TC	CC	TT	TC	CC	TC	TC	TC	TC	TC	CC
chr11_2357393_A_G	11	2357393	[A/G]	AA	AG	AG	AA	AG	AG	AG	AA	AA	AG	AA	AG	AA	AG	AG	AG	AA	AA	AG	AG	AA	AG	AG	AG	AG	AA	GG	AA	AA	AG	AA	GG	GG	AG	GG	AG	AA	GG	AG	AA	AG	AA	AA	AG	AG	AA
chr11_2366648_A_G	11	2366648	[A/G]	AA	GG	GG	AA	AG	AG	GG	AG	AG	GG	AG	AG	GG	GG	AG	GG	AA	AA	AG	AG	AG	AG	GG	AG	GG	AG	GG	GG	AA	AG	AA	GG	GG	GG	GG	AG	AG	GG	GG	AG	AG	GG	AG	GG	GG	AG
chr11_24418_C_T	11	24418	[T/C]	TC	TT	TT	TC	TT	TC	TT	TT	TC	TT	TT	TT	TT	TT	TC	TC	TC	TC	TT	TT	TC	TC	TC	TT	TC	TT	TC	TT	TC	TT	TC	TT	TT	TT	TC	TT	TT	TC	TT	TT	TT	TT	TT	TT	TC	TC
chr11_2466738_A_G	11	2466738	[A/G]	AG	AG	AG	GG	AA	AA	AG	AG	GG	AG	AG	AG	AG	AA	AG	AG	GG	AG	AA	AA	AG	AG	AG	AG	AG	AG	AA	AA	GG	AG	AG	AA	AA	AA	AA	AG	GG	AA	AG	AG	AA	AG	AA	AG	AA	AG
chr11_2535684_C_T	11	2535684	[T/C]	TC	TC	TT	TT	TT	TT	TT	TT	TT	TT	TT	TT	TC	TC	TC	TT	TT	TT	TC	TC	TC	TT	TT	TT	TT	TC	TT	CC	TT	TT	TC	TT	TC	TC	TT	TT	TT	TT	TT	TC	TC	TT	CC	TT	TT	TT
chr11_256029_A_G	11	256029	[A/G]	AG	GG	GG	AG	GG	AG	GG	GG	AG	GG	GG	GG	GG	GG	AG	AG	AG	AG	GG	GG	AG	AG	AG	GG	AG	GG	AG	GG	AG	GG	AG	GG	GG	GG	AG	GG	GG	AG	GG	GG	GG	GG	GG	GG	AG	AG
chr11_2568420_C_T	11	2568420	[T/C]	TT	CC	TT	TT	TT	TT	TC	TC	TT	TC	TT	TT	TC	TT	TC	TT	TT	TT	TT	TT	TC	TT	TC	TT	TC	TT	TT	TT	TT	TT	TT	TT	TC	TT	TT	TT	TC	TT	TC	TT	TT	CC	TT	TC	TT	TT
chr11_2576841_A_G	11	2576841	[A/G]	GG	GG	AA	AG	AA	AA	AG	AG	AG	AG	AG	AG	GG	AG	GG	AA	AG	AG	AG	AA	GG	AG	AG	AG	AG	AG	AA	GG	GG	AG	AG	AA	AG	AA	AA	AG	GG	AA	AG	GG	AG	GG	GG	AG	AA	AG
chr11_2603871_A_G	11	2603871	[A/G]	AA	AA	AG	AA	AG	AG	AA	AG	AG	AA	AG	AA	AG	AG	AA	AG	AG	AA	AA	AA	AA	AA	AA	AA	AA	AA	AA	GG	AA	AA	AA	AA	AA	AG	AA	AA	AA	AA	AA	AG	AA	AA	AG	AA	AA	AA
chr11_2639353_A_G	11	2639353	[A/G]	AA	AA	AA	AA	AG	AG	AA	AG	AA	AA	AA	AA	AG	AG	AA	AA	AA	AA	AA	AA	AA	AA	AA	AA	AA	AA	AA	GG	AA	AA	AA	AA	AA	AA	AA	AA	AA	AA	AA	AG	AA	AA	AG	AA	AA	AA
chr11_2666422_C_T	11	2666422	[T/C]	TT	TT	TT	TT	TT	TT	TT	TT	TT	TT	TT	TT	TC	TC	TT	TT	TT	TT	TT	TT	TT	TT	TT	TT	TT	TT	TT	CC	TT	TT	TT	TT	TT	TT	TT	TT	TT	TT	TT	TC	TT	TT	TC	TT	TT	TT
chr11_2682506_A_G	11	2682506	[A/G]	AA	AA	AG	AA	AG	AG	AG	AA	AA	AG	AA	AG	AA	AG	AA	AG	AA	AG	AG	GG	AA	AG	AG	AG	AG	AA	GG	AA	AA	AG	AA	AG	AG	AG	GG	AG	AA	GG	AG	AA	AG	AA	AA	AG	GG	AG
chr11_2709117_A_G	11	2709117	[A/G]	GG	AG	GG	GG	GG	GG	GG	GG	GG	GG	GG	GG	GG	GG	AG	GG	GG	GG	GG	GG	GG	GG	GG	GG	GG	AG	GG	GG	GG	GG	GG	GG	AG	GG	GG	GG	GG	GG	GG	GG	GG	GG	GG	GG	GG	GG
chr11_2741080_C_T	11	2741080	[T/C]	TC	TC	TC	TC	TC	TC	TC	TT	TT	TC	TT	TC	TT	TC	TC	TC	TT	TC	CC	CC	TC	TC	TC	TC	TC	TC	CC	TT	TT	TC	CC	CC	CC	TC	CC	TC	TT	CC	TC	TT	CC	TC	TC	TC	CC	TC
chr11_2775277_A_C	11	2775277	[A/C]	AA	CC	CC	AC	CC	CC	CC	CC	AC	CC	AC	AC	CC	CC	AC	CC	AC	AC	AC	CC	AC	AC	CC	AC	CC	AA	CC	CC	AA	AC	AC	CC	CC	CC	CC	AC	AC	CC	CC	AC	AC	CC	AC	CC	CC	AC
chr11_2793621_A_G	11	2793621	[A/G]	GG	AG	GG	GG	AG	GG	AG	AA	GG	AG	AG	GG	AG	GG	GG	AG	GG	GG	GG	GG	AG	GG	AG	GG	AG	GG	GG	GG	GG	GG	GG	GG	GG	AG	GG	GG	AG	GG	AG	GG	GG	AG	GG	AG	GG	GG
chr11_2841764_C_T	11	2841764	[T/C]	TT	TT	TT	TT	TT	TC	TT	TT	TT	TT	TC	TT	TC	TC	TT	TC	TC	TT	TT	TT	TT	TT	TT	TT	TT	TT	TT	CC	TT	TT	TT	TT	TT	TC	TT	TT	TT	TT	TT	TC	TT	TT	TC	TT	TT	TT
chr11_288770_A_G	11	288770	[A/G]	AG	AG	GG	GG	GG	GG	GG	GG	GG	GG	AG	GG	GG	GG	GG	GG	GG	GG	GG	GG	GG	GG	GG	GG	GG	AG	GG	GG	GG	GG	GG	GG	AG	GG	GG	GG	AG	GG	GG	AG	AG	AG	AG	GG	GG	GG
chr11_3012630_A_C	11	3012630	[A/C]	CC	AA	CC	CC	CC	CC	AC	CC	CC	AC	CC	CC	AC	CC	AC	CC	AC	CC	CC	CC	AC	CC	CC	CC	CC	CC	CC	CC	CC	CC	CC	AC	AC	CC	CC	CC	CC	CC	CC	CC	CC	AC	CC	AC	CC	CC
chr11_3016530_C_T	11	3016530	[T/C]	TC	TT	CC	TT	CC	TC	TT	TC	TC	TC	TC	TC	TT	CC	TT	CC	TT	TC	TT	TC	TT	TC	TC	TC	TC	TT	CC	CC	TT	TC	TT	TC	TC	TC	CC	TT	TT	TC	TC	TC	TC	TT	TC	TC	CC	TC
chr11_3079313_A_G	11	3079313	[A/G]	AG	GG	AG	GG	AG	AG	GG	GG	GG	AG	AG	AG	GG	AG	GG	GG	GG	AG	GG	AG	GG	AG	AG	AG	AG	GG	AA	GG	GG	AG	GG	AA	AG	GG	AA	GG	GG	GG	AG	AG	AG	AG	GG	GG	AA	AG
chr11_3121873_C_T	11	3121873	[T/C]	TT	TC	TC	TT	TC	TT	TC	CC	TC	TC	TT	TT	TC	TT	TT	CC	TC	TT	TT	TT	TC	TT	TC	TT	TC	TT	TT	CC	TT	TT	TT	TT	TT	TC	TT	TT	TC	TT	TC	TT	TT	TC	TC	CC	TT	TT
chr11_3125575_A_C	11	3125575	[A/C]	CC	AC	AC	CC	AC	AC	AC	AA	AC	AC	AC	CC	AA	AC	CC	AA	AC	CC	CC	CC	AC	CC	AC	CC	AC	CC	CC	AA	CC	CC	CC	CC	CC	AC	CC	CC	AC	CC	AC	AC	CC	AC	AA	AA	CC	CC
chr11_3149631_C_T	11	3149631	[T/C]	TC	CC	TC	CC	TC	TC	CC	CC	CC	TC	TC	TC	TC	TC	CC	CC	CC	TC	CC	TC	CC	TC	TC	TC	TC	CC	TT	CC	CC	TC	CC	TC	TC	CC	TT	CC	CC	CC	TC	TC	TC	CC	TC	CC	TT	TC
chr11_3216681_A_G	11	3216681	[A/G]	AA	AA	AA	AG	AA	AA	AA	AA	AG	AA	AA	AG	AG	AA	AG	AA	AG	AG	AA	AA	AA	AG	AA	AG	AA	AG	AA	AA	GG	AG	AA	AG	AA	AA	AA	AA	AA	AA	AA	AA	AA	AG	AG	AA	AA	AG
chr11_322317_A_G	11	322317	[A/G]	AG	GG	GG	GG	GG	GG	GG	GG	GG	GG	AG	GG	GG	GG	GG	GG	GG	GG	GG	GG	GG	GG	GG	GG	GG	AG	GG	GG	GG	GG	GG	GG	GG	GG	GG	GG	AG	GG	GG	AG	GG	GG	AG	GG	GG	GG
chr11_3250111_A_G	11	3250111	[A/G]	AA	AA	AA	AG	AA	AA	AA	AA	AG	AA	AA	AG	AA	AA	AG	AA	AG	AG	AA	AA	AA	AG	AA	AG	AA	AG	AA	AA	GG	AG	AA	AA	AA	AA	AA	AA	AA	AA	AA	AA	AA	AA	AA	AA	AA	AG
chr11_3286618_A_G	11	3286618	[A/G]	AG	GG	AG	GG	AG	GG	GG	AA	AG	GG	GG	GG	GG	AG	GG	AG	GG	GG	GG	GG	AG	GG	AG	GG	AG	GG	GG	AA	GG	GG	AG	GG	GG	AG	GG	GG	AG	AG	AG	AG	AG	AG	AG	GG	GG	GG
chr11_3319204_A_G	11	3319204	[A/G]	AA	AA	AA	AG	AA	AA	AG	AA	AG	AA	AA	AG	AA	AA	AG	AA	AG	AG	AG	AG	AA	AG	AA	AG	AA	AG	AA	AA	GG	AG	AA	AA	AA	AA	AA	AG	AG	AG	AA	AA	AA	AA	AA	AA	AA	AG
chr11_3344330_C_T	11	3344330	[T/C]	TT	TT	TT	TC	TT	TT	TC	TT	TC	TT	TT	TC	TT	TT	TC	TT	TC	TC	TC	TC	TT	TC	TT	TC	TT	TC	TT	TT	CC	TC	TT	TT	TT	TT	TT	TC	TC	TC	TT	TT	TT	TT	TT	TT	TT	TC
chr11_3352938_A_G	11	3352938	[A/G]	AG	AA	AA	AG	AG	AA	AA	GG	AA	AA	AG	AA	AA	AG	AA	AG	AG	AA	AA	AA	AG	AA	AA	AA	AG	AA	AA	GG	AA	AA	GG	AA	AA	AG	AA	AA	AA	AG	AG	AG	AG	AA	AG	AA	AA	AA
chr11_3417279_A_G	11	3417279	[A/G]	AG	AA	AA	AA	AG	AA	AA	GG	AA	AA	AA	AA	AA	AG	AA	AG	AG	AA	AA	AA	AG	AA	AA	AA	AG	AA	AA	GG	AA	AA	AG	AA	AA	AG	AA	AA	AA	AG	AG	AG	AG	AA	AG	AA	AA	AA
chr11_3453486_C_T	11	3453486	[T/C]	TC	TC	TC	TT	TC	TC	TT	TT	TT	TC	TC	TC	TC	TC	TC	TT	TT	TC	TC	TC	TT	TC	TC	TC	TC	TT	CC	TT	TT	TC	TT	CC	CC	TT	CC	TT	TT	TT	TC	TC	TC	TC	TC	TT	CC	TC
chr11_3453730_C_T	11	3453730	[T/C]	TC	TT	TT	TT	TC	TT	TT	TC	TT	TT	TT	TT	TT	TC	TT	TC	TC	TT	TT	TT	TC	TT	TT	TT	TT	TT	TT	CC	TT	TT	TC	TT	TT	TC	TT	TT	TT	TC	TT	TC	TC	TT	TC	TT	TT	TT
chr11_3488659_C_T	11	3488659	[T/C]	TC	CC	TC	TC	TC	TC	TC	CC	TC	TC	TC	TT	TC	TC	TC	CC	TC	TT	TT	TT	CC	TT	TC	TT	TC	TC	TT	CC	TT	TT	CC	TT	TC	CC	TT	TC	TC	TC	TC	TC	TC	TC	TC	CC	TT	TT
chr11_3521933_C_T	11	3521933	[T/C]	TC	TC	TC	TC	TC	TC	TC	TT	TC	TC	TC	CC	TC	TC	CC	TT	TC	CC	CC	CC	TT	CC	TC	CC	TC	TC	CC	TT	CC	CC	TT	TC	CC	TT	CC	TC	TC	TC	TC	TC	TC	TT	TC	TT	CC	CC
chr11_3563901_C_T	11	3563901	[T/C]	CC	CC	CC	TC	CC	CC	TC	CC	TC	CC	CC	TC	CC	CC	TC	CC	TC	TC	TC	TC	CC	CC	CC	CC	CC	CC	CC	CC	TT	TC	CC	CC	CC	CC	CC	TC	TC	TC	CC	CC	CC	CC	CC	CC	CC	TC
chr11_359059_A_G	11	359059	[A/G]	GG	AA	AA	AA	AA	AA	AA	AA	AA	AA	AG	AA	AA	AA	AA	AA	AA	AA	AA	AA	AA	AA	AA	AA	AA	AG	AA	AA	AA	AA	AA	AA	AA	AA	AA	AA	AG	AA	AA	AG	AG	AG	AG	AA	AA	AA
chr11_3624915_C_T	11	3624915	[T/C]	TC	TC	TC	TC	TC	TC	TC	TT	TC	TC	TC	CC	TC	TC	CC	TC	TC	CC	CC	CC	TT	CC	TC	CC	TC	CC	CC	TT	CC	CC	TT	CC	CC	TC	CC	CC	TC	TC	TC	TC	TC	TC	TC	TC	CC	CC
chr11_3661147_A_G	11	3661147	[A/G]	AA	AA	AA	AG	AA	AA	AG	AA	AG	AA	AA	AG	AA	AA	AG	AA	AG	AG	AG	AG	AA	AG	AA	AG	AA	GG	AA	AA	GG	AG	AA	AG	AA	AA	AA	GG	AG	AG	AA	AA	AA	AG	AA	AA	AA	AG
chr11_3671480_G_T	11	3671480	[T/G]	TG	TG	TG	TG	TG	TG	TG	GG	TG	TG	TG	TT	TG	TG	TT	GG	TG	TT	TT	TT	GG	TT	TG	TT	TG	TT	TT	GG	TT	TT	GG	TT	TT	GG	TT	TT	TG	TG	TG	TG	TG	TG	TG	GG	TT	TT
chr11_3693100_A_C	11	3693100	[A/C]	AC	AA	AC	AA	AC	AC	AA	AA	AA	AC	AC	AC	AC	AC	AA	AA	AA	AC	AC	AC	AA	AC	AC	AC	AC	AA	CC	AA	AA	AA	AA	AC	AC	AA	CC	AA	AA	AA	AC	AC	AA	AA	AC	AA	CC	AC
chr11_3727727_C_T	11	3727727	[T/C]	TC	TC	TC	TT	TC	TC	TC	TC	TC	TC	TC	TT	TC	TC	TT	TC	TC	TT	TT	TT	CC	TT	TT	TT	TT	TT	TT	CC	TT	TT	TC	TT	TT	TC	TT	TT	TT	TC	TT	TC	TC	TT	TC	TC	TT	TT
chr11_3781637_A_G	11	3781637	[A/G]	AG	GG	AG	AG	AG	AG	AG	GG	AG	AG	AG	AA	AG	AG	AG	GG	AG	AA	AA	AA	GG	AA	AG	AA	AG	AA	AA	GG	AA	AA	GG	AA	AG	GG	AA	AA	AG	AG	AG	AG	AG	AG	GG	GG	AA	AA
chr11_3789377_A_G	11	3789377	[A/G]	GG	GG	GG	GG	GG	GG	GG	GG	GG	GG	GG	GG	GG	GG	GG	AG	GG	GG	GG	GG	GG	GG	AG	GG	GG	AG	GG	GG	GG	GG	GG	GG	GG	GG	GG	AG	AG	GG	GG	GG	GG	AG	GG	AG	GG	GG
chr11_3862923_A_G	11	3862923	[A/G]	AA	AA	AA	AG	AA	AA	AG	AA	AA	AA	AA	AG	AA	AA	AG	AA	AG	AA	AG	AG	AA	AA	AA	AA	AA	AA	AA	AA	AG	AG	AA	AA	AA	AA	AA	AG	AG	AG	AA	AA	AA	AA	AA	AA	AA	AG
chr11_3893552_A_G	11	3893552	[A/G]	GG	GG	GG	AG	GG	GG	AG	GG	GG	GG	GG	AG	GG	GG	AG	AG	AG	GG	AG	AG	GG	GG	GG	GG	GG	GG	GG	GG	AG	AG	GG	GG	GG	GG	GG	AG	AG	AG	GG	GG	GG	GG	AG	AG	GG	AG
chr11_3897239_A_G	11	3897239	[A/G]	GG	GG	GG	AG	GG	GG	AG	GG	GG	GG	GG	AG	GG	GG	AG	AG	AG	GG	AG	AG	GG	GG	GG	GG	GG	GG	GG	GG	AG	AG	GG	GG	GG	GG	GG	AG	AG	AG	GG	GG	GG	GG	AG	AG	GG	AG
chr11_391566_A_G	11	391566	[A/G]	AA	AA	AA	AA	AA	AA	AA	AA	AA	AA	AA	AG	AG	AG	AA	AG	AA	AA	AG	AG	AA	AA	AA	AA	AA	AA	AA	GG	AA	AG	AG	AA	AA	AA	AA	AA	AA	AA	AA	AG	AG	AA	AG	AG	AG	AG
chr11_3932187_A_G	11	3932187	[A/G]	AA	AA	AA	AG	AA	AA	AG	AA	AA	AA	AA	AG	AA	AA	AG	AG	AG	AA	AG	AG	AA	AG	AA	AG	AA	GG	AA	AA	AG	AG	AA	AA	AA	AA	AA	GG	AG	AG	AA	AA	AA	AA	AA	AG	AA	AG
chr11_3966129_A_G	11	3966129	[A/G]	AG	AA	AG	AA	AG	AA	AA	AA	AA	AG	AG	AA	AA	AG	AA	AA	AA	AA	AA	AA	AA	AA	AA	AA	AA	AA	AA	AA	AA	AA	AA	AG	AG	AA	AG	AA	AA	AA	AG	AG	AA	AA	AA	AA	AG	AG
chr11_4001706_A_C	11	4001706	[A/C]	AC	AA	CC	CC	CC	AC	AC	CC	CC	AC	AC	AC	AA	CC	AC	CC	CC	AC	AC	AC	AA	AC	AC	AC	AC	CC	AA	CC	CC	CC	AC	CC	AC	AA	AC	CC	CC	AC	CC	CC	AC	CC	CC	AC	AC	CC
chr11_4038420_C_T	11	4038420	[T/C]	TC	CC	TC	TC	TC	TC	TC	CC	TC	TC	TC	TT	TC	TC	TC	CC	TC	TT	TT	TT	CC	TT	TT	TT	TC	TT	TT	CC	TT	TC	CC	TC	TC	CC	TT	TT	TT	TC	TC	TC	CC	TC	TC	CC	TT	TT
chr11_4101095_A_C	11	4101095	[A/C]	AC	CC	CC	CC	AC	CC	CC	AC	CC	CC	AC	CC	CC	CC	CC	CC	CC	CC	CC	CC	AC	CC	CC	CC	CC	CC	CC	AC	CC	CC	AC	CC	CC	AA	CC	CC	CC	AC	CC	CC	AC	CC	AC	CC	CC	CC
chr11_4137446_A_G	11	4137446	[A/G]	AA	AG	AA	AA	AA	AA	AA	AA	AA	AA	AA	AA	AA	AA	AG	AA	AA	AA	AA	AA	AA	AA	AA	AA	AA	AA	AA	AA	AA	AA	AA	AA	AG	AA	AA	AA	AA	AA	AA	AA	AA	AA	AA	AA	AA	AA
chr11_4174542_A_G	11	4174542	[A/G]	GG	GG	GG	GG	GG	AG	GG	AG	GG	GG	GG	AG	AG	GG	GG	GG	GG	AG	AG	AG	GG	AG	AA	AG	AA	GG	AA	GG	GG	GG	GG	GG	GG	GG	AG	GG	AG	GG	AG	GG	GG	AG	GG	GG	AG	GG
chr11_4202072_G_T	11	4202072	[T/G]	GG	GG	GG	GG	GG	TG	GG	TG	GG	GG	GG	TG	TG	GG	GG	GG	GG	TG	TG	TG	GG	TT	TG	TT	TT	TG	TT	GG	GG	GG	GG	GG	GG	GG	TG	GG	GG	GG	TG	GG	GG	GG	TG	GG	TG	GG
chr11_4233528_A_G	11	4233528	[A/G]	AA	AA	AA	AA	AA	AG	AA	AG	AG	AA	AA	AG	AG	AA	AA	AA	AA	GG	AG	AG	AA	AG	AG	AG	GG	AG	GG	AA	AG	AG	AA	AG	AA	AA	AG	AG	AA	AA	AG	AA	AG	AG	AG	AA	AG	AA
chr11_4237910_A_G	11	4237910	[A/G]	AA	AG	AA	GG	AA	AG	AG	AG	AG	AA	AA	GG	AG	AA	GG	AG	AG	GG	GG	GG	AA	GG	GG	GG	GG	GG	GG	AA	GG	GG	AG	AG	AG	AA	AG	GG	GG	AG	AG	AA	AG	GG	AG	AG	AG	AG
chr11_4271098_A_C	11	4271098	[A/C]	AA	AC	AA	AA	AA	AC	AA	AC	AA	AA	AA	AC	AC	AA	AC	AA	AA	AC	AC	AC	AA	AC	CC	AC	CC	AA	CC	AA	AA	AA	AA	AA	AC	AA	AC	AA	AC	AA	AC	AA	AA	AC	AA	AA	AC	AA
chr11_427464_C_T	11	427464	[T/C]	TC	TC	CC	TT	TC	TT	CC	TC	TC	TC	TC	TC	TC	TC	TC	TC	TT	TC	TC	TC	TC	TC	TC	CC	TC	TC	TC	TT	TT	TT	TT	CC	TC	TC	TC	CC	CC	TC	CC	TC	TT	TC	TT	TC	TT	TT
chr11_4305765_A_G	11	4305765	[A/G]	AA	AA	AA	AA	AA	AA	AA	AA	AA	AA	AA	AA	AA	AA	AA	AG	AA	AA	AA	AA	AA	AA	AA	AA	AA	AA	AA	AA	AA	AA	AA	AA	AA	AA	AA	AA	AA	AA	AA	AA	AA	AA	AA	AG	AA	AA
chr11_4335219_C_T	11	4335219	[T/C]	CC	CC	CC	CC	CC	CC	CC	CC	CC	CC	CC	CC	CC	CC	CC	TC	CC	CC	CC	CC	CC	CC	CC	CC	CC	CC	CC	CC	CC	CC	CC	CC	CC	CC	CC	CC	CC	CC	CC	CC	CC	CC	TC	TC	CC	CC
chr11_4341014_C_T	11	4341014	[T/C]	TT	TT	TT	TT	TT	TC	TT	TC	TT	TT	TT	TC	TC	TT	TT	TT	TT	TC	TC	TC	TT	TC	TC	TC	CC	TT	TC	TT	TT	TT	TT	TT	TT	TT	TC	TT	TT	TT	TC	TT	TC	TT	TT	TT	TC	TT
chr11_4373399_A_C	11	4373399	[A/C]	AC	AC	CC	AA	AC	AA	AA	AA	CC	AC	AC	AA	AA	AC	AC	AA	AC	AC	AA	AA	AA	AC	AC	AC	AA	CC	AC	AC	AC	AC	AA	CC	CC	AC	AC	AC	AC	AA	AC	CC	AA	CC	AA	AA	AC	AC
chr11_4407750_C_T	11	4407750	[T/C]	TT	TT	TT	TC	TC	TT	TT	TC	TT	TC	TT	TT	TT	TC	TT	TC	TT	TT	TC	TC	TC	TT	TT	TT	TT	TT	TT	TC	TT	TT	TC	TT	TT	TT	TC	TT	TT	TT	TT	TT	TT	TT	TC	TC	TT	TT
chr11_4423658_C_T	11	4423658	[T/C]	TC	TC	TC	TC	TC	TC	CC	TC	TC	TC	TC	TC	TC	TC	TC	CC	CC	TT	CC	CC	CC	TT	TT	TT	TT	TT	TT	CC	TC	TC	TC	TT	TT	TC	TC	TC	TC	CC	TT	TC	TC	TT	TC	CC	TT	TC
chr11_4468557_A_C	11	4468557	[A/C]	CC	CC	CC	CC	CC	AC	CC	AC	CC	CC	CC	AC	AC	CC	CC	CC	CC	AC	CC	CC	CC	AC	AC	AC	AA	CC	AC	CC	CC	CC	CC	CC	CC	CC	CC	CC	CC	CC	AC	CC	AC	CC	CC	CC	AC	CC
chr11_4476380_C_T	11	4476380	[T/C]	TT	TC	TT	TC	TC	TT	TC	TC	TC	TC	TT	TC	TT	TC	CC	TC	TC	TC	CC	CC	TC	TC	TC	TC	TT	CC	TC	TC	CC	CC	TT	TC	TC	TC	TC	CC	CC	TC	TT	TT	TT	CC	CC	TC	TT	TC
chr11_4503869_A_G	11	4503869	[A/G]	AA	AA	AA	AG	AA	AG	AG	AG	AG	AA	AA	GG	AG	AA	AG	AA	AG	GG	AG	AG	AA	AG	AG	AG	GG	AA	AG	AA	GG	AG	AA	AA	AA	AA	AA	AG	AG	AG	AG	AA	AG	AA	AA	AA	AG	AG
chr11_4528599_G_T	11	4528599	[T/G]	TG	GG	TG	GG	TG	GG	GG	GG	GG	TG	TG	GG	GG	TG	GG	GG	GG	GG	GG	GG	GG	GG	GG	GG	GG	GG	GG	GG	GG	GG	GG	TG	TG	GG	TG	GG	GG	GG	TG	TG	GG	GG	GG	GG	TG	TG
chr11_459506_G_T	11	459506	[T/G]	TT	TT	TT	TT	TT	TT	TT	TT	TT	TT	TT	TT	TT	TT	TT	TT	TT	TT	TT	TT	TT	TT	TT	TT	TT	TT	TT	GG	TT	TT	TT	TT	TT	TT	TT	TT	TT	TT	TT	TG	TG	TG	GG	TT	TT	TT
chr11_4690291_A_G	11	4690291	[A/G]	AG	GG	AG	GG	AG	AG	GG	AG	AG	AG	AG	GG	GG	AG	GG	AG	AG	GG	AG	AG	AA	GG	GG	GG	GG	GG	GG	AA	GG	GG	AG	GG	GG	AG	AG	GG	GG	AG	GG	AG	AG	GG	AG	GG	GG	GG
chr11_4692733_C_T	11	4692733	[T/C]	TT	TC	TT	TT	TT	TT	TT	TT	TT	TT	TT	TT	TT	TT	TC	TT	TT	TT	TT	TT	TT	TT	TT	TT	TT	TT	TC	TT	TT	TT	TT	TT	TC	TT	TT	TT	TT	TT	TT	TT	TT	TT	TC	TT	TT	TT
chr11_4748622_A_C	11	4748622	[A/C]	AA	AA	AA	AA	AC	AA	AA	AC	AA	AA	AC	AA	AA	AA	AA	AC	AC	AA	AC	AC	AA	AA	AA	AA	AA	AA	AA	AC	AA	AA	AA	AA	AA	AA	AC	AA	AA	AA	AA	AA	AA	AA	AC	AA	AA	AA
chr11_4763607_A_G	11	4763607	[A/G]	AG	AG	AG	AA	AG	AA	AA	AA	AA	AG	AG	AA	AA	AG	AA	AA	AA	AA	AA	AA	AA	AG	AG	AG	AA	GG	AG	AA	AA	AA	AA	AA	GG	AA	AG	AG	AG	AA	AG	AG	AA	AG	AG	AA	AG	AG
chr11_4774036_A_G	11	4774036	[A/G]	AG	GG	AG	GG	GG	AG	GG	GG	AG	AG	GG	GG	GG	AG	GG	GG	GG	GG	GG	GG	AA	GG	GG	GG	GG	GG	GG	AG	GG	GG	AG	GG	GG	AG	GG	GG	GG	AG	GG	AG	AG	GG	GG	GG	GG	GG
chr11_4781847_A_G	11	4781847	[A/G]	AA	AA	AA	AA	AG	AA	AA	AG	AA	AA	AG	AA	AA	AA	AA	AG	AG	AA	AG	AG	AA	AA	AA	AA	AA	AA	AA	GG	AA	AA	AA	AA	AA	AA	AG	AA	AA	AA	AA	AA	AA	AA	AG	AA	AA	AA
chr11_4816235_C_T	11	4816235	[T/C]	TT	TT	TT	TC	TT	TC	TC	TC	TC	TT	TT	CC	TC	TT	CC	TT	TC	CC	TC	TC	TT	TC	CC	TC	CC	TC	TC	TT	CC	TC	TT	TC	TT	TT	TT	CC	CC	TC	TC	TT	TC	TC	TT	TT	TC	TC
chr11_4841337_A_G	11	4841337	[A/G]	AA	GG	AA	AA	AG	AA	AG	AG	AA	AA	AG	AA	AG	AG	AA	AG	AA	AA	AG	AG	AA	AA	AG	AA	AA	AA	AG	AG	AA	AG	AA	AG	AG	AG	AG	AA	AG	AA	AA	AA	AA	GG	AG	AG	AA	AA
chr11_4885719_G_T	11	4885719	[T/G]	TG	GG	TG	GG	GG	TG	GG	GG	TG	TG	GG	GG	GG	GG	GG	GG	GG	GG	GG	GG	TT	GG	GG	GG	GG	GG	GG	TG	GG	GG	TG	GG	GG	TG	GG	GG	GG	TG	GG	TG	TG	GG	GG	GG	GG	GG
chr11_4885995_A_G	11	4885995	[A/G]	AG	GG	AG	AA	GG	AA	AG	AG	AA	AG	GG	AA	AG	GG	AA	AG	AA	AA	AG	AG	AA	AA	AG	AA	AA	AA	AG	AG	AA	AG	AA	AG	GG	AG	GG	AA	AG	AA	AG	AG	AA	GG	GG	AG	AG	AG
chr11_493263_A_G	11	493263	[A/G]	GG	AG	AG	GG	GG	GG	GG	AG	GG	GG	GG	GG	GG	GG	AG	AG	GG	GG	GG	GG	GG	GG	GG	AG	AG	AG	AG	AA	GG	GG	GG	GG	AG	GG	GG	GG	GG	GG	AG	AG	AG	AG	AA	GG	GG	GG
chr11_494510_A_C	11	494510	[A/C]	CC	AC	CC	CC	CC	CC	CC	CC	CC	CC	CC	CC	CC	CC	CC	CC	CC	CC	CC	CC	CC	CC	CC	CC	CC	AC	CC	CC	CC	CC	CC	CC	AC	CC	CC	CC	CC	CC	CC	CC	CC	CC	AC	CC	CC	CC
chr11_494633_G_T	11	494633	[T/G]	GG	TG	TG	GG	GG	GG	GG	TG	GG	GG	GG	GG	GG	GG	TG	TG	GG	GG	GG	GG	GG	GG	GG	TG	TG	TG	TG	TT	GG	GG	GG	GG	TG	GG	GG	GG	GG	GG	TG	TG	GG	GG	TT	GG	GG	GG
chr11_4953898_G_T	11	4953898	[T/G]	TT	GG	TG	GG	TG	TG	GG	TG	TG	TT	TT	GG	GG	TT	GG	TG	TG	GG	TG	TG	TT	GG	GG	GG	GG	GG	GG	TT	GG	GG	TG	GG	TG	TG	TT	GG	GG	TG	TG	TT	TG	GG	TG	GG	TG	TG
chr11_5000534_G_T	11	5000534	[T/G]	TG	TG	TG	GG	TG	GG	GG	TG	TG	TG	TG	GG	GG	TG	GG	TG	TG	GG	TG	TG	TT	GG	GG	GG	GG	GG	TG	TT	GG	GG	TG	GG	TG	TG	TG	GG	GG	TG	GG	TG	TG	GG	TG	GG	GG	GG
chr11_5001665_A_G	11	5001665	[A/G]	AA	AA	AG	AA	AG	AG	AA	AG	AG	AA	AA	GG	AG	AA	AG	AA	AA	GG	AA	AA	AA	AG	GG	AG	GG	AG	AG	AA	AG	AA	AA	AA	AA	AA	AA	AG	AG	AA	AG	AA	AG	AG	AG	AA	AG	AA
chr11_5020655_C_T	11	5020655	[T/C]	TT	TC	TC	TC	TC	TC	CC	TC	TC	TT	TT	CC	CC	TT	CC	TT	TC	CC	TC	TC	TT	CC	CC	CC	CC	TC	TC	TT	CC	CC	TT	CC	TT	TC	TT	TC	CC	TC	TC	TT	TC	CC	TC	TC	TC	TC
chr11_5054889_G_T	11	5054889	[T/G]	TG	TG	TG	GG	TG	GG	TG	TG	TG	GG	TG	GG	TG	TG	GG	TG	TG	GG	TG	TG	TG	GG	GG	GG	GG	GG	GG	TG	GG	TG	TG	TG	GG	TG	TG	GG	GG	TG	GG	GG	TG	TG	TG	TG	GG	GG
chr11_5088655_A_G	11	5088655	[A/G]	AA	AA	AG	AG	AG	AG	AG	AG	AG	AA	AA	GG	AG	AA	GG	AA	AG	GG	AG	AG	AA	AG	GG	AG	GG	AG	AG	AA	GG	AG	AA	AG	AA	AA	AA	GG	GG	AG	AG	AA	AG	AG	AG	AA	AG	AG
chr11_5098085_A_G	11	5098085	[A/G]	GG	GG	GG	AG	GG	GG	AG	GG	GG	GG	GG	GG	GG	GG	AG	GG	AG	GG	AG	AG	GG	GG	GG	GG	GG	GG	GG	GG	AG	AG	GG	AG	GG	GG	GG	AG	AG	AG	GG	GG	GG	GG	GG	GG	GG	AG
chr11_5101407_A_G	11	5101407	[A/G]	AA	AA	AG	AA	AA	AA	AA	AA	AG	AG	AA	AA	AA	AA	AA	AG	AG	AA	AA	AA	AG	AA	AA	AA	AA	AA	AA	AG	AA	AA	AA	AA	AA	AG	AA	AA	AA	AA	AA	AG	AA	AA	AA	AG	AA	AA
chr11_5122694_C_T	11	5122694	[T/C]	TC	CC	TC	TC	TC	CC	CC	TC	TC	TC	CC	CC	CC	CC	CC	CC	TC	CC	TC	TC	TT	CC	CC	CC	CC	CC	CC	TT	CC	CC	TT	CC	CC	TC	TC	CC	CC	TC	CC	TC	TC	CC	TC	CC	CC	CC
chr11_51291_C_T	11	51291	[T/C]	TC	CC	CC	CC	CC	CC	CC	CC	CC	CC	TC	CC	CC	CC	CC	CC	CC	CC	CC	CC	CC	CC	CC	CC	CC	TC	CC	CC	CC	CC	CC	CC	CC	CC	CC	CC	TC	CC	CC	TC	TC	TC	TC	CC	CC	CC
chr11_5191310_C_T	11	5191310	[T/C]	CC	CC	CC	TC	CC	CC	CC	CC	CC	CC	CC	CC	CC	CC	CC	CC	CC	CC	CC	CC	CC	TC	CC	TC	CC	TC	CC	CC	CC	CC	TC	CC	CC	CC	CC	CC	CC	CC	CC	CC	CC	CC	CC	CC	CC	CC
chr11_5209732_A_G	11	5209732	[A/G]	GG	AG	AG	AG	AG	AG	AA	AG	AG	GG	AG	AG	AA	AG	AA	AG	AA	AA	AG	AG	GG	AA	AA	AA	AA	AG	AG	GG	AA	AA	GG	AA	GG	AG	GG	AG	AA	AG	AG	GG	AG	AA	AG	AG	AG	AG
chr11_5223900_A_G	11	5223900	[A/G]	AG	GG	AG	AG	AG	GG	GG	AG	AA	GG	GG	AG	GG	GG	GG	GG	GG	GG	AG	AG	AG	GG	GG	GG	GG	GG	GG	AG	GG	GG	AA	GG	GG	GG	AG	GG	GG	AG	GG	GG	AA	GG	AG	GG	GG	GG
chr11_524240_A_G	11	524240	[A/G]	GG	GG	AG	AG	AG	AG	GG	AA	GG	AG	GG	GG	GG	GG	AA	AG	AG	GG	GG	GG	GG	GG	GG	AG	AG	GG	AG	AA	AG	AG	GG	GG	GG	AG	GG	GG	GG	GG	AG	AG	GG	GG	AG	GG	GG	GG
chr11_5295818_C_T	11	5295818	[T/C]	TC	TT	TC	TT	TC	CC	TT	TT	TC	TC	TC	TC	TC	TC	TT	TT	TT	CC	TT	TT	TT	TC	CC	TC	TC	TT	TC	TT	TC	TT	TT	TT	TC	TT	TC	TT	TC	TT	TC	TC	TC	TC	TT	TT	CC	TC
chr11_5304035_C_T	11	5304035	[T/C]	TC	TT	TC	TT	TC	CC	TT	TT	TC	TC	TC	TC	TC	TC	TT	TT	TT	CC	TT	TT	TT	TC	CC	TC	TC	TT	TC	TT	TC	TT	TT	TT	TC	TT	TC	TT	TC	TT	TC	TC	TC	TC	TT	TT	CC	TC
chr11_53461_A_G	11	53461	[A/G]	AG	GG	GG	GG	GG	GG	GG	GG	GG	GG	AG	GG	GG	GG	GG	GG	GG	GG	GG	GG	GG	GG	GG	GG	GG	AG	GG	GG	GG	GG	GG	GG	GG	GG	GG	GG	AG	GG	GG	AG	AG	AG	AG	GG	GG	GG
chr11_5361364_C_T	11	5361364	[T/C]	TC	TT	TT	TT	TT	TT	TT	TT	TT	TC	TT	TC	TT	TT	TT	TC	TT	TT	TT	TT	CC	TT	TT	TT	TT	TT	TT	TC	TT	TT	TC	TT	TT	CC	TT	TT	TT	TC	TT	TC	TC	TT	TT	CC	TT	TT
chr11_5406647_A_C	11	5406647	[A/C]	AC	AC	AA	AA	AA	AC	AA	AC	AC	AC	AC	AA	AC	AC	AC	AA	AA	CC	AA	AA	AA	CC	CC	CC	AC	CC	CC	AA	AC	AA	AA	AA	CC	AA	AC	AC	AC	AA	CC	AC	AC	AC	AC	AA	AC	AC
chr11_5423801_C_T	11	5423801	[T/C]	CC	CC	TC	TC	CC	CC	TC	CC	TC	CC	CC	CC	CC	CC	TC	CC	TC	CC	TC	TC	CC	CC	CC	CC	CC	CC	CC	CC	TC	TC	CC	TC	CC	CC	CC	TC	TC	TT	CC	CC	CC	CC	CC	CC	CC	TC
chr11_5427850_A_G	11	5427850	[A/G]	AG	AG	AG	AG	AA	AG	AG	AG	GG	AG	AG	AA	AG	AG	GG	AA	AG	GG	AG	AG	AA	GG	GG	GG	AG	GG	GG	AA	GG	AG	AA	AG	GG	AA	AG	GG	GG	GG	GG	AG	AG	AG	AG	AA	AG	GG
chr11_5428771_A_G	11	5428771	[A/G]	AG	AG	AG	AG	AA	AG	AG	AG	GG	AG	AG	AA	AG	AG	GG	AA	AG	GG	AG	AG	AA	GG	GG	GG	AG	GG	GG	AA	GG	AG	AA	AG	GG	AA	AG	GG	GG	GG	GG	AG	AG	AG	AG	AA	AG	GG
chr11_5464268_A_G	11	5464268	[A/G]	AA	AA	AG	AA	AA	AA	AA	AG	AG	AA	AA	AA	AA	AA	AG	AA	AA	AA	AA	AA	AA	AA	AA	AA	AG	AA	AA	AA	AA	AA	AA	AA	AA	AA	AA	AA	AA	AG	AA	AA	AA	AA	AG	AA	AA	AA
chr11_5501851_A_G	11	5501851	[A/G]	GG	GG	AG	GG	GG	GG	GG	AG	AG	GG	GG	GG	GG	GG	AG	GG	GG	GG	GG	GG	GG	GG	GG	GG	AG	GG	GG	GG	GG	GG	GG	GG	GG	GG	GG	GG	GG	AG	GG	GG	GG	GG	AG	GG	GG	GG
chr11_5529057_G_T	11	5529057	[T/G]	TG	GG	GG	TG	GG	TG	TG	TG	TG	TG	TG	GG	TG	TG	TT	TG	TG	TT	TG	TG	GG	TT	TT	TT	TG	TT	TG	GG	TT	TG	GG	TG	TG	GG	TG	TT	TT	TG	TT	TG	TG	TG	TG	TG	TG	TT
chr11_5535789_C_T	11	5535789	[T/C]	TC	CC	TC	TT	TC	TC	TC	TT	TT	TC	TT	CC	TC	TT	TT	TT	TT	TT	TT	TT	CC	TT	TT	TT	TC	TT	TC	TC	TT	TC	TC	TC	TC	CC	TT	TT	TT	TT	TT	TC	TC	TC	TT	TC	TC	TT
chr11_559942_C_T	11	559942	[T/C]	TT	TT	TC	TT	TT	TC	TT	TC	TT	TT	TT	TT	TT	TT	TC	TC	TT	TT	TT	TT	TT	TT	TT	TC	TC	TT	TC	CC	TT	TT	TT	TT	TT	TT	TT	TT	TT	TT	TC	TC	TT	TT	TC	TT	TT	TT
chr11_5756993_C_T	11	5756993	[T/C]	TC	TT	TC	TT	TT	TT	TT	TT	TC	TC	TT	TC	TT	TT	TT	TT	TT	TT	TT	TT	CC	TT	TT	TT	TT	TT	TT	TC	TT	TT	TC	TT	TT	TC	TT	TT	TT	TC	TT	TC	TC	TT	TT	TT	TT	TT
chr11_5803520_C_T	11	5803520	[T/C]	TC	CC	CC	TC	TC	CC	CC	TC	CC	TC	TC	TC	CC	CC	CC	CC	TC	CC	TC	TC	TT	TC	CC	TC	CC	TC	CC	TT	CC	CC	TT	CC	CC	TC	TC	CC	CC	CC	CC	CC	TC	CC	TC	CC	CC	CC
chr11_5869263_C_T	11	5869263	[T/C]	TC	TT	TT	TT	TC	TT	TT	TC	TT	TT	TC	TC	TT	TC	TT	TC	TC	TT	TC	TC	TC	TT	TT	TT	TT	TT	TT	CC	TT	TT	TC	TT	TT	TC	TC	TT	TT	TT	TT	TC	TC	TT	TC	TT	TT	TT
chr11_5873119_C_T	11	5873119	[T/C]	TT	TC	TC	TC	TC	TC	TT	TT	TT	TT	TT	TC	TC	TT	TT	TC	TT	TT	TT	TT	TT	TT	TT	TT	TC	TT	TT	TT	TC	TC	TC	TC	TT	TC	TT	TT	TT	TT	TT	TT	TT	TC	TT	CC	TC	TC
chr11_5906760_A_G	11	5906760	[A/G]	GG	AG	AG	AG	AG	AG	GG	GG	GG	GG	GG	AG	AG	GG	GG	AG	GG	GG	GG	GG	GG	GG	GG	GG	AG	GG	GG	GG	AG	AG	AG	AG	GG	AG	GG	GG	GG	GG	GG	GG	GG	AG	GG	AA	AG	AG
chr11_5942540_A_G	11	5942540	[A/G]	AG	GG	GG	GG	GG	AG	GG	GG	GG	AG	AG	GG	GG	AG	GG	GG	GG	GG	GG	GG	GG	GG	GG	GG	GG	GG	GG	GG	GG	GG	GG	GG	AG	GG	AG	GG	GG	GG	AG	AG	GG	GG	GG	GG	AG	AG
chr11_595334_G_T	11	595334	[T/G]	TT	TT	TG	TG	TG	TG	TT	TT	TT	TG	TT	TG	TT	TG	TG	TG	GG	TT	TG	TG	TT	TT	TT	TT	TT	TT	TT	GG	TG	GG	TG	TT	TG	GG	TG	TT	TT	TT	TT	TG	TG	TT	TG	TT	TT	TT
chr11_5972589_C_T	11	5972589	[T/C]	CC	TT	TC	TT	TC	TC	TT	TC	CC	TC	CC	TC	TC	CC	TT	TC	TC	CC	TC	TC	TC	TC	CC	TC	TT	TC	TC	CC	TC	TT	TC	TT	TC	TC	CC	TC	TC	TC	CC	CC	CC	TC	TC	TT	TC	TC
chr11_5973613_G_T	11	5973613	[T/G]	TG	GG	TG	GG	TG	GG	GG	TG	TG	GG	TG	TG	GG	TG	GG	TG	TG	GG	TG	TG	TG	GG	GG	GG	GG	GG	GG	TT	GG	GG	TG	GG	GG	TG	TG	GG	GG	TG	GG	TG	TG	GG	TG	GG	GG	GG
chr11_6009292_C_T	11	6009292	[T/C]	CC	CC	CC	CC	CC	CC	TC	TC	CC	CC	CC	CC	CC	CC	TC	CC	CC	CC	CC	CC	CC	TC	CC	TC	TC	TC	CC	CC	CC	CC	CC	CC	CC	CC	CC	CC	CC	CC	CC	CC	CC	CC	TC	CC	CC	CC
chr11_603551_G_T	11	603551	[T/G]	GG	GG	TG	GG	GG	GG	GG	TG	GG	GG	GG	GG	GG	GG	GG	TG	GG	GG	GG	GG	GG	GG	TG	TG	TG	GG	TG	GG	GG	GG	GG	GG	GG	GG	GG	GG	TG	GG	TG	GG	GG	TG	TG	GG	GG	GG
chr11_6079222_C_T	11	6079222	[T/C]	TT	CC	CC	CC	CC	TT	TC	TT	TT	TT	TT	CC	TC	TT	TC	TT	CC	TT	CC	CC	TT	TT	TT	TT	TT	TT	TT	TT	TC	CC	CC	CC	TT	CC	TT	TC	TC	CC	TT	TT	TT	TC	TT	TC	TT	TC
chr11_6087165_A_G	11	6087165	[A/G]	AG	AG	GG	AG	GG	AG	AA	AG	AG	AA	AG	GG	AA	AG	AA	AG	AG	AA	AG	AG	AG	AA	AA	AA	AG	AA	AG	GG	AA	AA	GG	AA	AG	AG	AG	AA	AA	AG	AA	AG	AG	AA	AG	AA	AG	AA
chr11_6113236_C_T	11	6113236	[T/C]	TC	TC	TT	TC	TT	TC	CC	TC	TC	CC	TC	TT	CC	TC	CC	TC	TC	CC	TC	TC	TC	CC	CC	CC	TC	CC	TC	TT	CC	CC	TT	CC	TC	TC	TC	CC	CC	TC	CC	TC	TC	CC	TC	CC	TC	CC
chr11_6123747_A_G	11	6123747	[A/G]	AA	AA	AA	AG	AA	AA	AG	AA	AA	AA	AA	AA	AA	AA	AG	AA	AG	AA	AG	AG	AA	AA	AA	AA	AA	AA	AA	AA	AA	AG	AA	AG	AA	AA	AA	AG	AG	AG	AA	AA	AA	AA	AA	AA	AA	AA
chr11_6152568_C_T	11	6152568	[T/C]	TC	CC	TT	TC	TT	TT	TT	TT	TC	TT	TT	TC	TC	TT	TT	TT	TT	CC	TT	TT	TC	TC	CC	TC	TT	TC	CC	TC	CC	TC	CC	TC	TC	TC	TT	TC	TC	TT	TC	TC	CC	CC	TT	TC	TT	TC
chr11_6170462_C_T	11	6170462	[T/C]	TC	TT	TC	TC	TC	TT	TT	TC	CC	TT	TC	TC	TT	TC	TT	TC	TC	CC	TC	TC	TC	TC	CC	TC	TT	TC	TC	CC	TC	TT	CC	TT	TT	TC	TC	TC	TC	TC	TC	TC	CC	TC	TC	TT	TT	TT
chr11_6222549_C_T	11	6222549	[T/C]	TC	TT	CC	CC	CC	TC	CC	CC	CC	TC	TC	CC	TC	TC	CC	CC	CC	CC	CC	CC	CC	CC	CC	CC	CC	CC	TC	CC	TC	TC	CC	TC	TT	TC	TC	CC	CC	CC	TC	TC	CC	TC	CC	TC	TC	TT
chr11_6228551_C_T	11	6228551	[T/C]	CC	CC	TC	TC	TC	TC	TC	TC	CC	CC	CC	TC	CC	CC	TC	CC	CC	CC	CC	CC	CC	CC	CC	CC	TT	CC	CC	CC	CC	CC	TC	CC	CC	CC	CC	CC	CC	CC	CC	CC	CC	CC	TC	CC	TC	CC
chr11_6242067_C_T	11	6242067	[T/C]	TC	CC	TT	CC	TT	TC	TC	TT	TC	CC	TC	TT	CC	TC	TC	TC	TC	CC	TC	TC	TC	CC	CC	CC	TT	CC	CC	TT	CC	CC	TC	CC	CC	TC	TC	CC	CC	TC	CC	TC	TC	CC	TT	CC	TC	CC
chr11_627602_A_G	11	627602	[A/G]	GG	GG	GG	GG	AG	GG	GG	AG	GG	GG	GG	AG	AG	GG	GG	AG	GG	GG	AG	AG	GG	GG	GG	GG	GG	GG	GG	GG	GG	AG	AG	GG	GG	AG	GG	GG	GG	GG	GG	AG	AG	GG	GG	GG	AG	AG
chr11_6276342_C_T	11	6276342	[T/C]	TT	TT	CC	TC	CC	TC	TT	TC	TC	TT	TC	TC	TT	TC	TT	CC	TC	TT	TC	TC	TT	TC	TT	TC	TC	TC	TT	TC	TT	TT	TC	TT	TT	TC	TC	TT	TT	TC	TT	TT	TT	TT	TC	TC	TC	TT
chr11_6307500_G_T	11	6307500	[T/G]	GG	TG	TG	GG	TG	TG	GG	GG	GG	GG	GG	TG	GG	GG	GG	GG	GG	GG	GG	GG	GG	GG	GG	GG	TG	GG	TG	GG	GG	GG	GG	GG	TG	GG	GG	GG	GG	GG	GG	GG	GG	GG	GG	GG	TG	GG
chr11_6355580_C_T	11	6355580	[T/C]	TT	TT	TC	TC	TC	TC	TT	TT	TT	TT	TT	TC	TT	TT	TT	TT	TT	TT	TT	TT	TT	TT	TT	TT	TC	TT	TT	TT	TT	TT	TC	TT	TT	TT	TT	TT	TT	TT	TT	TT	TT	TT	TT	TT	TC	TT
chr11_6379199_C_T	11	6379199	[T/C]	TT	TT	TT	TC	TT	TT	CC	TC	TC	TT	TT	TT	TT	TT	CC	TT	TC	CC	TC	TC	TT	TC	CC	TC	TC	TC	TC	TT	TC	TC	TT	TC	TT	TT	TT	CC	CC	TC	TC	TT	TC	TC	TC	TT	TT	TT
chr11_6409009_A_G	11	6409009	[A/G]	AG	AG	GG	AG	GG	GG	AG	AG	AG	AG	GG	AG	AG	GG	AG	GG	GG	AA	GG	GG	AA	AA	AA	AA	AG	AA	AA	GG	AG	GG	AA	GG	AG	GG	GG	AG	AG	GG	AG	GG	AA	AG	AG	GG	GG	GG
chr11_6410050_C_T	11	6410050	[T/C]	TT	TT	TT	TT	TT	TT	CC	CC	TT	CC	TT	TT	CC	TT	CC	TT	TT	TT	TT	TT	TC	TT	TT	TT	TT	TT	TT	TT	TT	TT	TT	TT	TT	TT	TT	TT	TT	TT	TT	TT	TT	TT	CC	TT	TT	TT
chr11_6483081_A_G	11	6483081	[A/G]	GG	GG	GG	GG	GG	GG	AG	AG	GG	GG	GG	GG	GG	GG	AG	GG	GG	GG	GG	GG	GG	GG	GG	GG	GG	GG	GG	GG	GG	GG	GG	GG	GG	GG	GG	GG	GG	GG	GG	GG	GG	GG	AG	GG	GG	GG
chr11_6532215_A_G	11	6532215	[A/G]	AG	AG	AA	GG	AA	AA	GG	AG	AA	AG	AA	AG	AG	AA	GG	AG	AG	AA	AG	AG	GG	AG	AG	AG	AG	AG	AG	AG	AA	AG	GG	AG	AG	AA	AA	AG	GG	AG	AA	AG	AG	AG	AG	AG	AA	AA
chr11_6553116_C_T	11	6553116	[T/C]	CC	CC	CC	TC	CC	CC	TC	CC	TC	CC	CC	CC	CC	CC	TC	TC	CC	TT	TC	TC	CC	TC	TC	TC	CC	TC	TC	CC	TC	TC	CC	TC	CC	CC	CC	TT	TC	TC	TC	CC	TC	CC	CC	TC	CC	CC
chr11_6586251_C_T	11	6586251	[T/C]	TT	TT	TC	TC	TC	TT	TT	TC	TC	TC	TC	TT	TC	TC	TT	TC	TC	TT	TC	TC	TC	TT	TT	TT	TT	TT	TT	CC	TT	TT	TC	TT	TT	TC	TC	TT	TT	TC	TT	TC	TT	TT	TC	TT	TT	TT
chr11_6642121_A_G	11	6642121	[A/G]	AG	AG	AG	AG	AG	AG	GG	AG	AG	AA	AA	GG	AA	AA	GG	AG	AG	GG	AG	AG	AG	AG	AG	AG	GG	AG	GG	AA	AG	AG	AG	AG	AG	AA	AA	GG	AG	AG	AG	AA	GG	AA	AG	AG	AG	AA
chr11_664401_C_T	11	664401	[T/C]	TC	TT	TT	TC	TT	TC	TC	TT	TC	TT	TT	TT	TT	TT	TC	TT	TT	TC	TC	TC	TC	TC	TC	TT	TC	TC	TC	TT	TC	TT	TC	TT	TT	TT	TC	TC	TT	CC	TT	TT	TC	TC	TC	TT	TC	TC
chr11_6654405_G_T	11	6654405	[T/G]	GG	GG	TG	TG	TG	GG	GG	TG	TG	TG	TG	GG	TG	TG	GG	TG	TG	GG	TG	TG	TG	GG	GG	GG	GG	GG	GG	TG	GG	GG	TG	GG	GG	TG	TG	GG	GG	TG	GG	GG	GG	GG	TG	GG	GG	GG
chr11_6682075_C_T	11	6682075	[T/C]	CC	CC	TC	TC	TC	CC	CC	TC	TT	TC	TC	CC	TC	TC	CC	TC	TC	TT	TC	TC	TC	TT	TT	TT	CC	TT	TC	TT	TC	CC	TC	CC	CC	TC	TC	TC	TC	TC	TC	TC	TC	TC	TC	CC	CC	CC
chr11_6722103_A_G	11	6722103	[A/G]	AA	AG	AA	AA	AA	AA	AG	AG	AA	AG	AA	AA	AG	AA	AG	AA	AA	AA	AA	AA	AG	AA	AG	AA	AA	AA	AA	AG	AA	AA	AA	AA	AG	AA	AA	AA	AG	AA	AA	AG	AA	AG	AG	AA	AA	AA
chr11_6738348_C_T	11	6738348	[T/C]	TT	TT	TT	TC	TT	TT	TC	TT	TT	TT	TT	TT	TT	TT	TC	TT	TT	TT	TC	TC	TT	TT	TT	TT	TT	TT	TT	TT	TT	TC	TT	TC	TT	TT	TT	TC	TC	TC	TT	TT	TT	TT	TT	TT	TT	TT
chr11_6748533_G_T	11	6748533	[T/G]	TG	TT	TT	TT	TT	TG	TT	TT	TG	TG	TG	TG	TT	TG	TT	TT	TT	GG	TT	TT	TT	TG	TG	TG	TT	TG	TG	TT	TG	TT	TT	TT	TG	TT	TT	TG	TT	TT	GG	TG	TG	TT	TT	TT	TG	TG
chr11_6749504_C_T	11	6749504	[T/C]	TC	TC	TT	TT	TT	TC	TC	TC	TC	TC	TC	TC	TT	TC	TC	TT	TT	CC	TT	TT	TT	TC	TC	TC	TT	TC	TC	TT	TC	TT	TT	TT	CC	TT	TT	TC	TT	TT	CC	TC	TC	TT	TC	TT	TC	TC
chr11_6789582_A_G	11	6789582	[A/G]	GG	GG	AG	AG	AG	GG	GG	AG	AG	AG	AG	GG	AG	AG	GG	AG	AG	GG	AG	AG	AG	AG	GG	AG	GG	AG	GG	AA	GG	GG	AG	GG	GG	AG	AG	GG	GG	AG	GG	AG	GG	GG	AG	GG	GG	GG
chr11_6852926_A_G	11	6852926	[A/G]	GG	GG	AG	AG	AG	GG	GG	AG	AG	AG	AG	GG	AG	AG	GG	AA	AG	GG	AG	AG	AG	AG	GG	AG	GG	AG	GG	AA	GG	GG	AG	GG	GG	AG	AG	GG	GG	AG	GG	AG	GG	GG	AG	AG	GG	GG
chr11_6854344_C_T	11	6854344	[T/C]	TT	TT	TC	TC	TC	TT	TT	TC	TC	TC	TC	TT	TC	TC	TT	TC	TC	TT	TC	TC	TC	TC	TT	TC	TT	TC	TT	CC	TT	TT	TC	TT	TT	TC	TC	TT	TT	TC	TT	TC	TT	TT	TC	TT	TT	TT
chr11_6896059_C_T	11	6896059	[T/C]	CC	CC	TC	CC	TC	CC	CC	TC	TC	TC	TC	CC	TC	TC	CC	TC	TC	CC	TC	TC	TC	TC	CC	TC	CC	TC	CC	TC	CC	CC	CC	CC	CC	TC	TC	CC	CC	TC	CC	TC	CC	CC	TC	CC	CC	CC
chr11_6927715_C_T	11	6927715	[T/C]	CC	CC	TC	TC	TC	CC	CC	TC	TC	TC	TC	CC	TC	TC	CC	TC	TC	CC	TC	TC	TC	TC	CC	TC	CC	TC	CC	TT	CC	CC	TC	CC	CC	TC	TC	CC	CC	TC	CC	TC	CC	CC	TC	CC	CC	CC
chr11_6961857_G_T	11	6961857	[T/G]	TG	TG	GG	GG	GG	TG	GG	GG	GG	TG	TG	TG	TG	TG	GG	GG	GG	GG	GG	GG	GG	GG	GG	GG	GG	GG	GG	GG	TG	TG	GG	TG	TG	TG	TG	GG	GG	GG	TG	TG	GG	TG	GG	TG	TG	TT
chr11_6962404_C_T	11	6962404	[T/C]	CC	CC	CC	CC	CC	CC	CC	CC	TC	CC	CC	CC	CC	CC	CC	CC	CC	TT	CC	CC	CC	TC	TT	TC	CC	TC	TC	CC	TC	CC	CC	CC	CC	CC	CC	TC	TC	CC	TC	CC	TC	TC	CC	CC	CC	CC
chr11_6996729_C_T	11	6996729	[T/C]	CC	CC	TC	TC	TC	CC	CC	TC	TT	TC	TC	CC	TC	TC	CC	TC	TC	TT	TC	TC	TC	TT	TT	TT	CC	TT	TC	TT	TC	CC	TC	CC	CC	TC	TC	TC	TC	TC	TC	TC	TC	TC	TC	CC	CC	CC
chr11_7028578_A_C	11	7028578	[A/C]	AA	AA	AC	AA	AC	AA	AA	AC	AC	AA	AC	AA	AA	AC	AA	AC	AC	AA	AC	AC	AA	AA	AA	AA	AA	AA	AA	CC	AA	AA	AA	AA	AA	AC	AC	AA	AA	AC	AA	AC	AA	AA	AC	AA	AA	AA
chr11_7074066_A_C	11	7074066	[A/C]	AA	AC	AA	AA	AA	AA	AA	AA	AA	AA	AA	AA	AC	AA	AA	AA	AA	AA	AA	AA	AA	AA	AA	AA	AA	AA	AA	AA	AC	AC	AA	AC	AA	AC	AC	AA	AA	AA	AA	AA	AA	AC	AA	AC	AA	AC
chr11_7074152_C_T	11	7074152	[T/C]	TT	TC	TT	TT	TT	TT	TT	TT	TT	TT	TT	TT	TC	TT	TT	TT	TT	TT	TT	TT	TT	TT	TT	TT	TT	TT	TT	TT	TC	TC	TT	TC	TT	TC	TC	TT	TT	TT	TT	TT	TT	TC	TT	TC	TT	TC
chr11_7101553_C_T	11	7101553	[T/C]	TT	TT	TT	TT	TT	TT	TT	TT	TC	TT	TT	TT	TT	TT	TT	TT	TT	CC	TT	TT	TT	TC	TC	TC	TT	TC	TC	TT	TC	TT	TT	TT	TT	TT	TT	TC	TT	TT	TC	TT	TC	TT	TT	TT	TT	TT
chr11_712194_C_T	11	712194	[T/C]	TT	TC	TC	TC	CC	TT	TT	TC	TC	TC	TT	TT	TT	TC	CC	TT	CC	TT	TT	TT	TT	TT	TT	TT	TT	TT	TT	TT	TC	TC	TT	TC	CC	TC	TC	TT	TT	TT	TT	TC	TT	TT	TT	TC	TC	TC
chr11_731096_A_C	11	731096	[A/C]	AC	AC	CC	AC	AC	AC	CC	AC	AA	CC	CC	CC	CC	CC	AC	CC	CC	AC	CC	CC	AC	AC	AC	CC	AC	AC	AC	CC	AC	CC	AC	AC	AC	CC	AC	CC	CC	AC	AC	CC	AC	AC	AC	AC	AA	AA
chr11_7381147_A_C	11	7381147	[A/C]	AA	AA	AA	AA	AA	AA	AA	AA	AA	AA	AA	AA	AA	AA	AA	CC	AA	AA	AA	AA	AA	AA	AA	AA	AA	AA	AA	AA	AA	AA	AA	AA	AA	AA	AA	AA	AA	AA	AA	AA	AA	AA	AA	CC	AA	AA
chr11_7392841_A_G	11	7392841	[A/G]	AG	AA	GG	AA	GG	GG	AA	AG	AG	GG	GG	AG	AG	GG	AA	AG	GG	AA	AG	AG	AG	AG	AA	AG	GG	AG	AG	GG	AA	AA	AA	AA	AG	AG	AG	AA	AA	AG	AG	GG	AA	AA	AG	AA	GG	AG
chr11_7395331_G_T	11	7395331	[T/G]	TG	TT	TG	TT	TG	TG	TT	TG	TG	GG	GG	TG	TG	GG	TT	TG	TG	TT	TG	TG	TG	TT	TT	TT	TT	TT	TT	GG	TT	TT	TT	TT	TG	TG	TG	TT	TT	TG	TG	GG	TT	TT	TG	TT	TG	TG
chr11_7398539_G_T	11	7398539	[T/G]	GG	GG	TG	GG	TG	TG	GG	GG	GG	GG	GG	GG	GG	GG	GG	GG	TG	GG	GG	GG	GG	GG	GG	GG	TT	GG	TG	GG	GG	GG	GG	GG	GG	GG	GG	GG	GG	GG	GG	GG	GG	GG	GG	GG	TG	GG
chr11_7433020_A_G	11	7433020	[A/G]	AA	AA	AG	AA	AG	AA	AA	AG	AG	AG	AG	AA	AG	AG	AA	AG	AG	AA	AG	AG	AG	AA	AA	AA	AA	AA	AA	GG	AA	AA	AA	AA	AA	AG	AG	AA	AA	AG	AA	AG	AA	AA	AG	AA	AA	AA
chr11_7468446_G_T	11	7468446	[T/G]	GG	GG	GG	GG	GG	GG	GG	GG	TG	GG	GG	GG	GG	GG	GG	GG	GG	TT	GG	GG	GG	TG	TG	TG	GG	TG	TG	GG	TG	GG	GG	GG	GG	GG	GG	TG	GG	GG	TG	GG	TG	GG	GG	GG	GG	GG
chr11_7471346_A_G	11	7471346	[A/G]	GG	AG	GG	AA	GG	GG	GG	GG	GG	GG	GG	GG	AG	GG	AG	GG	GG	GG	GG	GG	GG	GG	AG	GG	GG	GG	GG	GG	AG	AA	AG	AA	GG	AG	AG	GG	AG	GG	GG	GG	GG	AA	GG	AG	GG	AG
chr11_7604263_G_T	11	7604263	[T/G]	GG	TT	GG	TT	GG	GG	TG	TG	TG	TG	GG	GG	TG	GG	TT	GG	GG	TT	GG	GG	TG	TG	TG	TG	GG	TG	TG	GG	TT	TT	TG	TG	TG	TG	TG	TG	GG	GG	TG	GG	TG	TG	TG	TG	GG	TG
chr11_7623774_C_T	11	7623774	[T/C]	TT	CC	TT	CC	TT	TT	TC	TC	TT	TC	TT	TT	TC	TT	CC	TC	TT	TT	TT	TT	TC	TT	TT	TC	TT	TC	TT	TT	TC	CC	TC	TC	TC	TC	TC	TC	TT	TT	TT	TT	TT	TC	TC	CC	TT	TC
chr11_7647278_G_T	11	7647278	[T/G]	TT	TT	TG	TT	GG	TG	TG	TG	TT	TT	TG	TT	TG	TG	TT	TG	GG	TG	GG	GG	TT	TT	TT	TT	TG	TT	TG	GG	TT	TT	TT	TT	TT	TG	TG	TG	TG	TG	TT	TG	TT	TT	TG	TT	TG	TT
chr11_766725_C_T	11	766725	[T/C]	TT	TT	TC	TC	TC	TC	TT	TT	TC	TT	TC	TC	TC	CC	TC	TT	CC	TT	TC	TC	TT	TT	TT	TT	TT	TC	TT	CC	TC	CC	TC	TT	TC	CC	TC	TT	TT	TT	TT	TC	TC	TT	TC	TC	TC	TC
chr11_7673741_C_T	11	7673741	[T/C]	TC	TT	TC	TT	TC	TT	TT	TC	TC	TT	TT	TC	TC	TT	TT	TC	TC	TT	TC	TC	TC	TT	TC	TT	TT	TT	TT	TC	TT	TT	TC	TT	TT	TT	TC	TT	TC	TC	TT	TT	TC	TC	TC	TT	TT	TT
chr11_7704120_C_T	11	7704120	[T/C]	TC	CC	TC	CC	TC	CC	CC	TC	TC	CC	TC	TC	TC	TC	CC	TC	TC	CC	TC	TC	TC	CC	TC	CC	CC	CC	CC	TT	CC	CC	TC	CC	CC	TC	TC	CC	TC	TC	CC	TC	TC	TC	TC	CC	CC	CC
chr11_7734781_A_G	11	7734781	[A/G]	AG	GG	AG	GG	AG	GG	GG	AG	AG	GG	GG	AG	AG	GG	GG	AG	AG	AG	AG	AG	AG	AG	AG	AG	GG	AG	GG	AG	GG	GG	AG	GG	GG	GG	AG	GG	AG	AG	GG	AG	AG	AG	AG	GG	GG	GG
chr11_7777927_A_G	11	7777927	[A/G]	AA	AA	AG	AA	AG	AG	AA	AA	AA	AA	AA	AA	AA	AA	AA	AA	AG	AG	AA	AA	AA	AG	AA	AG	AG	AG	AG	AA	AA	AA	AA	AG	AA	AA	AA	AA	AA	AA	AA	AA	AA	AA	AA	AA	AG	AA
chr11_7811683_A_G	11	7811683	[A/G]	AA	AA	AA	AA	AA	AA	AA	AA	AA	AA	AA	AA	AA	AA	AA	AA	AA	AA	AA	AA	AA	AA	AA	AA	AA	AA	AA	AA	AA	AA	AA	AG	AA	AA	AA	AA	AA	AA	AA	AA	AA	AA	AA	AA	AA	AA
chr11_7841231_C_T	11	7841231	[T/C]	TC	TT	TC	TT	TC	TC	TT	TT	TT	TT	TC	TC	TT	TC	TT	TT	TC	TC	TT	TT	TC	TT	TT	TT	TC	TT	TC	TC	TT	TT	TC	TT	TT	TC	TT	TT	TT	TT	TT	TT	TC	TT	TT	TT	TC	TT
chr11_7845154_C_T	11	7845154	[T/C]	TC	CC	TC	CC	TC	TC	CC	CC	CC	CC	TC	TC	CC	TC	CC	CC	TC	TC	CC	CC	TC	CC	CC	CC	TC	CC	TC	TC	CC	CC	TC	CC	CC	TC	CC	CC	CC	CC	CC	CC	TC	CC	CC	CC	TC	CC
chr11_7878292_A_G	11	7878292	[A/G]	AA	AA	AA	AA	AA	AA	AA	AA	AA	AA	AA	AA	AA	AA	AA	AG	AA	AA	AA	AA	AA	AA	AG	AA	AA	AA	AA	AA	AA	AA	AA	AA	AA	AA	AA	AA	AG	AA	AA	AA	AA	AG	AA	AG	AA	AA
chr11_7911752_A_G	11	7911752	[A/G]	GG	GG	AG	GG	AG	GG	GG	AG	AG	GG	AG	GG	AG	AG	GG	AG	AG	GG	AG	AG	GG	AG	AG	AG	GG	AG	GG	AA	GG	GG	GG	GG	GG	AG	AG	GG	AG	AG	GG	AG	GG	AG	AG	GG	GG	GG
chr11_7949614_C_T	11	7949614	[T/C]	CC	CC	TC	CC	TC	CC	CC	TC	TC	CC	TC	CC	TC	TC	CC	TC	TC	CC	TC	TC	CC	CC	TC	CC	CC	CC	CC	TT	CC	CC	CC	TC	CC	TC	TC	CC	TC	TC	CC	TC	CC	TC	TC	CC	CC	CC
chr11_7950024_A_G	11	7950024	[A/G]	AA	AA	GG	AA	GG	AG	AA	AG	AG	AA	AG	AA	AG	AG	AA	AG	GG	AA	AG	AG	AA	AG	AG	AG	AG	AG	AG	GG	AA	AA	AA	AG	AA	AG	AG	AA	AG	AG	AA	AG	AA	AG	AG	AA	AG	AA
chr11_7977159_A_G	11	7977159	[A/G]	AG	AA	GG	AA	GG	AG	AA	AG	AG	AA	AG	AG	AG	AG	AA	AG	GG	AA	AG	AG	AG	AG	AG	AG	AG	AG	AG	GG	AA	AA	AG	AG	AA	AG	AG	AA	AG	AG	AA	AG	AG	AG	AG	AA	AG	AA
chr11_799567_A_G	11	799567	[A/G]	GG	GG	GG	GG	AG	GG	GG	AG	GG	AG	GG	GG	GG	GG	GG	AG	GG	GG	GG	GG	GG	GG	GG	GG	GG	AG	GG	GG	GG	GG	GG	AG	GG	GG	GG	GG	GG	GG	GG	GG	GG	GG	AG	AG	GG	GG
chr11_8013750_G_T	11	8013750	[T/G]	GG	GG	TT	GG	TT	TG	GG	TG	TG	GG	TG	GG	TG	TG	GG	TG	TT	GG	TG	TG	GG	GG	TG	GG	TG	GG	TG	TT	GG	GG	GG	TG	GG	TG	TG	GG	TG	TG	GG	TG	GG	TG	TG	GG	TG	GG
chr11_8060670_A_G	11	8060670	[A/G]	AG	AA	AA	AA	AA	AG	AA	AA	AA	AG	AG	AG	AA	AG	AA	AG	AA	AG	AA	AA	AA	AA	AA	AA	AG	AA	AA	AA	AA	AA	AA	AA	AG	AA	AA	AA	AA	AA	AG	AG	AA	AA	AA	AG	AG	AG
chr11_8061781_C_T	11	8061781	[T/C]	TT	TT	TT	TT	TC	TT	TT	TC	TT	TT	TC	TT	TC	TT	TT	TC	TC	TT	TC	TC	TT	TC	TC	TC	TT	TC	TT	TC	TT	TT	TT	TC	TT	TT	TC	TT	TC	TT	TT	TC	TT	TC	TC	TT	TT	TT
chr11_8087877_C_T	11	8087877	[T/C]	CC	CC	CC	CC	TC	CC	CC	TC	CC	CC	TC	CC	TC	CC	CC	TC	CC	CC	TC	TC	CC	CC	TC	CC	CC	CC	CC	TC	CC	CC	CC	TC	CC	CC	TC	CC	TC	CC	CC	CC	CC	TC	TC	CC	CC	CC
chr11_8115351_A_C	11	8115351	[A/C]	AA	AA	AC	AA	AC	AC	AA	AA	AA	AA	AA	AA	AA	AA	AA	AA	AC	AA	AA	AA	AA	AA	AA	AA	AC	AA	AC	AA	AA	AA	AA	AA	AA	AA	AA	AA	AA	AA	AA	AA	AA	AA	AA	AA	AC	AA
chr11_8157046_G_T	11	8157046	[T/G]	TT	TT	TG	TT	TG	TG	TT	TT	TT	TT	TT	TT	TT	TT	TT	TG	TG	TT	TT	TT	TT	TT	TT	TT	TG	TT	TG	TT	TT	TT	TT	TT	TT	TT	TT	TT	TT	TT	TT	TT	TT	TT	TT	TG	TG	TT
chr11_816898_A_G	11	816898	[A/G]	AG	AA	AA	AG	AA	AG	AA	AA	AG	AA	AA	AA	AA	AA	AA	AA	AA	AG	AA	AA	AG	AG	AG	AA	AG	AG	AG	AA	AG	AA	AG	AA	AA	AA	AG	AA	AA	AG	AA	AA	AG	AG	AG	AA	AG	AG
chr11_8172173_A_G	11	8172173	[A/G]	GG	AA	AG	AA	AG	GG	AA	AA	AA	AG	AG	GG	AA	AG	AA	AG	AG	AG	AA	AA	AG	AA	AA	AA	GG	AA	AG	AA	AA	AA	AG	AA	AG	AA	AA	AA	AA	AA	AG	AG	AG	AA	AA	AG	GG	AG
chr11_8188962_C_T	11	8188962	[T/C]	TT	TT	TC	TT	TC	TT	TT	TC	TC	TT	TC	TT	TC	TC	TT	TC	TC	TT	TC	TC	TT	TT	TC	TT	TT	TT	TT	CC	TT	TT	TT	TC	TT	TC	TC	TT	TC	TC	TT	TC	TT	TC	TC	TT	TT	TT
chr11_8205682_C_T	11	8205682	[T/C]	CC	CC	TC	CC	TC	TC	CC	CC	CC	CC	CC	CC	CC	CC	CC	CC	TC	CC	CC	CC	CC	CC	CC	CC	TC	CC	TC	CC	CC	CC	CC	CC	CC	CC	CC	CC	CC	CC	CC	CC	CC	CC	CC	CC	TC	CC
chr11_8221768_A_G	11	8221768	[A/G]	AG	AA	AG	AA	AG	AG	AA	AA	AA	AA	AG	AA	AA	AA	AA	AA	AG	AA	AA	AA	AA	AA	AA	AA	AG	AA	AG	AA	AA	AA	AA	AA	AA	AA	AA	AA	AA	AA	AA	AG	AA	AA	AA	AA	AG	AA
chr11_8274598_G_T	11	8274598	[T/G]	TT	TT	TT	TT	TT	TT	TT	TT	TT	TT	TT	TT	TT	TT	TT	TT	TT	TT	TT	TT	TT	TT	TT	TT	TT	TT	TT	TT	TT	TT	TT	TT	TT	TT	TT	TT	TT	TT	TT	TT	TT	TT	TT	TT	TT	TT
chr11_830324_C_T	11	830324	[T/C]	TT	TT	CC	TC	TC	TC	TT	TC	TC	TT	TC	TC	TC	CC	TC	TT	CC	TT	TC	TC	TT	TT	TT	TT	TC	TT	TT	CC	TC	CC	TC	TT	TC	TC	TC	TT	TT	TT	TC	TC	TC	TT	TC	TT	TC	TC
chr11_8312343_G_T	11	8312343	[T/G]	TG	GG	GG	GG	GG	GG	GG	GG	GG	GG	GG	TG	GG	GG	GG	GG	GG	GG	GG	GG	TG	TG	GG	TG	GG	TG	GG	GG	GG	GG	TG	GG	GG	GG	GG	GG	GG	GG	GG	GG	TG	GG	GG	GG	GG	GG
chr11_8356983_A_C	11	8356983	[A/C]	AA	CC	AC	CC	AC	CC	AA	AA	AC	CC	AA	AC	AC	AC	AC	AC	AC	CC	AA	AA	AC	AA	AA	AC	CC	AC	AC	AA	CC	CC	AC	AC	CC	AC	AC	AC	AA	AA	CC	AA	AC	AA	AC	CC	CC	CC
chr11_8395275_C_T	11	8395275	[T/C]	CC	CC	TC	CC	TC	TC	CC	CC	CC	CC	CC	CC	CC	CC	CC	CC	TC	CC	CC	CC	CC	CC	CC	CC	TC	CC	TC	CC	CC	CC	CC	CC	CC	CC	CC	CC	CC	CC	CC	CC	CC	CC	CC	CC	TC	CC
chr11_8396799_A_C	11	8396799	[A/C]	CC	AA	AC	AA	AC	AA	CC	CC	AC	AA	CC	AC	AC	AC	AC	AC	AC	AC	CC	CC	AC	CC	CC	AC	AA	AC	AC	CC	AA	AA	AC	AC	AA	AC	AC	AC	CC	CC	AA	CC	AC	CC	AC	AA	AA	AA
chr11_84626_C_T	11	84626	[T/C]	TT	TC	TT	TT	TT	TC	TT	TC	TT	TC	TC	TC	TC	TC	TT	TC	TT	TT	TC	TC	TT	TT	TT	TT	TT	TT	TT	CC	TT	TC	TC	TT	TC	TC	TT	TT	TT	TT	TT	TC	TC	TT	TC	TC	TC	TC
chr11_8600622_G_T	11	8600622	[T/G]	TG	TT	TT	TT	TT	TT	TG	TT	TT	TT	TT	TG	TG	TT	TT	TT	TT	TT	TG	TG	TG	TG	GG	TT	TT	TT	TG	TT	TT	TT	TG	TT	TT	TT	TT	TG	GG	TG	TT	TT	TG	GG	TT	TT	TT	TT
chr11_8613276_A_G	11	8613276	[A/G]	GG	AG	GG	GG	AG	AG	GG	GG	GG	AA	GG	AG	AG	AA	GG	AG	AG	GG	GG	GG	AG	GG	GG	AG	AG	GG	GG	GG	AG	AG	GG	AA	AG	AA	AG	GG	GG	GG	AG	GG	GG	GG	GG	AG	AG	AA
chr11_8619278_A_C	11	8619278	[A/C]	CC	CC	AC	CC	CC	CC	AC	AA	AC	CC	AC	CC	CC	CC	AC	CC	CC	CC	AC	AC	CC	CC	CC	CC	CC	CC	CC	AA	CC	CC	CC	CC	CC	CC	AC	CC	CC	AC	CC	AC	CC	CC	AC	CC	CC	CC
chr11_8659062_C_T	11	8659062	[T/C]	TC	TC	TT	CC	TT	TT	TT	TT	TC	TT	TT	TC	TT	TT	TC	TT	TT	TC	TT	TT	TC	TC	TT	TC	TT	CC	TT	TT	TC	TC	CC	TT	TC	TT	TT	TC	TT	TT	TC	TT	CC	TT	TC	TT	TT	TT
chr11_868728_A_G	11	868728	[A/G]	GG	GG	AA	AG	AG	AG	GG	AG	AG	GG	AG	AG	AG	AA	AG	GG	AA	GG	AG	AG	GG	GG	GG	GG	AG	GG	GG	AA	AG	AA	AG	GG	AG	AG	AG	GG	GG	GG	AG	AG	AG	GG	AG	GG	AG	AG
chr11_8695651_C_T	11	8695651	[T/C]	CC	CC	CC	CC	CC	CC	TC	CC	CC	CC	CC	CC	TC	CC	CC	CC	CC	CC	TC	TC	CC	TC	TT	CC	CC	CC	TC	CC	CC	CC	CC	CC	CC	CC	CC	TC	TT	TC	CC	CC	CC	TT	CC	CC	CC	CC
chr11_8696747_A_G	11	8696747	[A/G]	AG	AG	AA	GG	AA	AA	AA	AA	AG	AA	AA	AG	AA	AA	AG	AA	AA	AG	AA	AA	AG	AG	AA	AG	AA	GG	AA	AA	AG	AG	GG	AA	AG	AA	AA	AG	AA	AA	AG	AA	GG	AA	AG	AA	AA	AA
chr11_8972924_C_T	11	8972924	[T/C]	TT	TT	TT	TT	TT	TT	TC	TC	TT	TT	TC	TT	TT	TT	TC	TT	TT	TT	TT	TT	TT	TT	TT	TT	TT	TT	TT	TC	TT	TT	TT	TT	TT	TT	TT	TT	TT	TT	TT	TT	TT	TT	TT	TT	TT	TT
chr11_9005416_A_G	11	9005416	[A/G]	AA	AA	AG	AA	AA	AA	GG	GG	AG	AA	AG	AA	AG	AA	AG	AA	AA	AA	GG	GG	AA	GG	GG	AG	AA	AG	AG	GG	AA	AA	AA	AA	AA	AA	AG	AG	GG	GG	AA	AG	AA	GG	AG	AA	AA	AA
chr11_9019592_C_T	11	9019592	[T/C]	TT	TC	TT	CC	TT	TT	TT	TT	TC	TT	TT	TT	TT	TT	TC	TT	TT	TC	TT	TT	TT	TT	TT	TT	TT	TC	TT	TT	TC	TC	TC	TT	TC	TT	TT	TC	TT	TT	TC	TT	TC	TT	TC	TT	TT	TT
chr11_902106_C_T	11	902106	[T/C]	TT	TT	TT	TT	TT	TT	TT	TT	TC	TC	TT	TT	TT	TT	TT	TC	TT	TT	TT	TT	TT	TT	TT	TT	TT	TT	TT	TT	TT	TT	TT	TC	TT	TC	TT	TT	TT	TT	TT	TT	TT	TT	TT	TC	TC	TC
chr11_9131853_C_T	11	9131853	[T/C]	TC	TC	TT	TT	TC	TC	TT	TT	TT	CC	TC	TC	TC	TC	TT	TT	TT	TT	TT	TT	TC	TT	TT	TC	TC	TT	TT	TT	TC	TC	TT	CC	TC	TC	TC	TT	TT	TT	TC	TC	TT	TT	TT	TC	TC	CC
chr11_9161865_C_T	11	9161865	[T/C]	TT	TC	TT	TC	TC	TC	TT	TT	TT	CC	TT	TC	TC	TC	TT	TT	TT	TT	TT	TT	TC	TT	TT	TC	TC	TC	TT	TT	TC	TC	TC	CC	TC	TC	TC	TC	TT	TT	TC	TT	TT	TT	TT	TC	TC	CC
chr11_932302_C_T	11	932302	[T/C]	TT	TC	TT	TT	TT	TT	TT	TT	TC	TC	TT	TT	TT	TT	TC	TC	TT	TT	TT	TT	TT	TT	TT	TT	TT	TT	TT	TT	TT	TT	TT	TC	TC	TC	TT	TT	TT	TT	TT	TT	TT	TT	TT	TC	TC	TC
chr11_936205_A_G	11	936205	[A/G]	AA	AA	AA	AA	AA	AA	AA	AA	AA	AA	AA	AA	AA	AA	AA	AA	AA	AA	AA	AA	AA	AA	AA	AA	AA	AG	AA	AA	AA	AA	AA	AA	AA	AA	AA	AA	AA	AA	AA	AA	AG	AG	AG	AA	AA	AA
chr11_9372008_A_G	11	9372008	[A/G]	AG	AA	AG	AA	AA	AA	AA	AG	AG	AA	AA	AG	AA	AA	AA	AA	AA	AA	AG	AG	AG	AA	AA	AA	AA	AA	AA	AG	AA	AA	AG	AA	AA	AA	AG	AG	AA	AG	AA	AG	AG	AA	AG	AA	AA	AA
chr11_9374846_A_G	11	9374846	[A/G]	AG	GG	AA	GG	AG	AG	AA	AA	AG	GG	AG	AG	AG	AG	AG	AA	AA	AG	AA	AA	AG	AA	AA	AG	AG	AG	AA	AA	GG	GG	AG	GG	GG	AG	AG	AG	AA	AA	GG	AG	AG	AA	AG	AG	AG	GG
chr11_9416626_A_G	11	9416626	[A/G]	AA	AA	AA	AA	AA	AA	GG	AG	AA	AA	AG	AA	AG	AG	AG	AG	AG	AA	AG	AG	AA	AG	GG	AA	AA	AA	AG	AA	AA	AA	AA	AA	AA	AG	AA	AA	GG	AG	AA	AA	AA	GG	AA	AA	AA	AA
chr11_9445683_C_T	11	9445683	[T/C]	TC	TC	TT	TC	TC	TC	TT	TT	TT	CC	TC	TC	TC	TC	TT	TT	TT	TT	TT	TT	TC	TT	TT	TC	TC	TC	TT	TC	TC	TC	TC	CC	TC	TC	TC	TC	TT	TT	TC	TC	TT	TT	TT	TC	TC	CC
chr11_9450135_A_C	11	9450135	[A/C]	AC	AA	AC	AA	AA	AA	CC	CC	AC	AA	AC	AC	AC	AC	AC	AC	AC	AA	CC	CC	AC	AC	CC	AA	AA	AA	AC	AC	AA	AA	AC	AA	AA	AC	AC	AC	CC	CC	AA	AC	AC	CC	AC	AA	AA	AA
chr11_9494774_A_G	11	9494774	[A/G]	AA	AA	AG	AA	AG	AG	AA	AA	AA	AA	AA	AA	AA	AA	AA	AA	AG	AA	AA	AA	AA	AA	AA	AA	AG	AA	AG	AA	AA	AA	AA	AA	AA	AA	AA	AA	AA	AA	AA	AA	AA	AA	AA	AA	AG	AA
chr11_9552012_G_T	11	9552012	[T/G]	GG	GG	TG	GG	GG	GG	TT	TT	TG	GG	TG	GG	TG	GG	TG	TG	TG	GG	TT	TT	GG	TG	TT	GG	GG	GG	TG	TG	GG	GG	GG	GG	GG	TG	TG	TG	TT	TT	GG	TG	GG	TT	TG	GG	GG	GG
chr11_9579744_A_G	11	9579744	[A/G]	AG	GG	AG	GG	GG	GG	AA	AA	AG	GG	AG	AG	AG	GG	AG	AG	AG	GG	AA	AA	AG	AG	AA	GG	GG	GG	AG	AG	GG	GG	AG	GG	GG	AG	AG	AG	AA	AA	GG	AG	AG	AA	AG	GG	GG	GG
chr11_9616260_A_C	11	9616260	[A/C]	CC	CC	AC	CC	CC	CC	AA	AA	AC	CC	AC	CC	AC	CC	AC	AC	AC	CC	AA	AA	CC	AC	AA	CC	CC	CC	AC	AC	CC	CC	CC	CC	CC	AC	AC	AC	AA	AA	CC	AC	CC	AA	AC	CC	CC	CC
chr11_9644687_A_C	11	9644687	[A/C]	CC	AC	AC	AC	AC	AC	CC	CC	AC	CC	CC	CC	CC	CC	AC	CC	AC	AC	CC	CC	CC	CC	CC	CC	AC	CC	AC	AC	AC	AC	CC	CC	AC	CC	CC	CC	CC	CC	AC	CC	AC	CC	AC	CC	AC	CC
chr11_9704029_A_C	11	9704029	[A/C]	CC	CC	AA	CC	AC	AC	CC	CC	AC	CC	AC	CC	CC	CC	CC	CC	AC	CC	CC	CC	CC	CC	CC	CC	AC	CC	AC	CC	CC	CC	CC	CC	CC	AC	CC	CC	CC	AC	CC	AC	CC	CC	CC	CC	AC	CC
chr11_9708036_C_T	11	9708036	[T/C]	TC	TT	TT	TC	TC	TC	CC	CC	TT	CC	TC	TC	TC	TC	TC	TC	TT	TC	CC	CC	TC	TC	CC	TC	TC	TC	TC	CC	TT	TT	TC	CC	TC	TT	TC	CC	CC	TC	TC	TC	TT	CC	TC	TT	TC	TC
chr11_9778751_G_T	11	9778751	[T/G]	TT	TG	TG	TG	TG	TG	GG	GG	GG	TG	TG	TG	TG	TG	GG	TG	TG	TG	GG	GG	TT	TG	GG	TT	TG	TT	TG	TG	TG	TG	TT	TT	GG	TG	TG	TG	GG	GG	GG	TG	TG	GG	GG	TT	TG	TG
chr11_9810150_A_G	11	9810150	[A/G]	GG	AG	GG	AG	AG	AG	GG	GG	AA	AG	GG	AG	GG	AG	AG	GG	GG	AG	GG	GG	GG	GG	GG	GG	AG	GG	GG	GG	AG	AG	GG	GG	AA	GG	GG	GG	GG	GG	AA	GG	AG	GG	AG	GG	AG	AG
chr11_9816477_C_T	11	9816477	[T/C]	TC	TC	TC	CC	CC	CC	CC	CC	TC	CC	TC	TC	TC	TC	CC	TC	CC	TC	CC	CC	TC	CC	CC	CC	CC	CC	CC	CC	TC	TC	TC	CC	CC	TT	TC	CC	CC	TC	CC	TC	TC	CC	CC	TT	CC	TC
chr11_9855734_C_T	11	9855734	[T/C]	TC	CC	CC	CC	CC	CC	CC	CC	CC	CC	TC	CC	CC	CC	CC	TC	CC	TC	CC	CC	CC	CC	CC	CC	CC	CC	CC	CC	CC	CC	CC	CC	CC	CC	CC	CC	CC	CC	CC	TC	CC	CC	CC	TC	CC	CC
chr11_9890467_C_T	11	9890467	[T/C]	TC	CC	TC	CC	CC	CC	TC	TC	TC	CC	TT	CC	CC	CC	TC	TC	CC	CC	CC	CC	CC	CC	CC	CC	CC	CC	CC	CC	CC	CC	CC	CC	CC	TC	CC	CC	CC	TC	CC	TT	CC	CC	CC	CC	CC	CC
chr11_9924874_C_T	11	9924874	[T/C]	TC	CC	TC	CC	CC	CC	TC	TC	TC	CC	TT	CC	CC	CC	TC	TC	CC	CC	CC	CC	CC	CC	CC	CC	CC	CC	CC	CC	CC	CC	CC	CC	CC	TC	CC	CC	CC	TC	CC	TT	CC	CC	CC	CC	CC	CC
chr11_9938458_A_C	11	9938458	[A/C]	AC	CC	AC	CC	CC	CC	AC	AC	AC	CC	AA	CC	CC	CC	AC	AC	CC	CC	CC	CC	CC	CC	CC	CC	CC	CC	CC	CC	CC	CC	CC	CC	CC	AC	CC	CC	CC	AC	CC	AA	CC	CC	CC	CC	CC	CC
chr11_9957173_C_T	11	9957173	[T/C]	CC	TC	CC	TC	TC	TC	CC	CC	TC	TC	CC	TC	CC	TC	TC	CC	CC	TC	CC	CC	CC	CC	CC	CC	TC	CC	CC	CC	TC	TC	CC	CC	TT	CC	CC	CC	CC	CC	TT	CC	TC	CC	TC	CC	TC	TC
chr11_random_114237_G_T	11_RANDOM	114237	[T/G]	TT	TT	TT	TG	TT	TT	TT	TT	TT	TT	TT	TT	TT	TT	TG	TG	TT	TT	TT	TT	TT	TT	TT	TT	TT	TT	TT	TT	TT	TG	TT	TG	TT	TT	TT	TT	TT	TT	TT	TT	TT	TT	TT	TG	TT	TT
chr11_random_115837_A_G	11_RANDOM	115837	[A/G]	AA	GG	AA	AG	AA	AA	AG	AG	AA	AG	AG	AA	GG	AG	AG	AG	AA	AA	AA	AA	AG	AG	AG	GG	AA	AG	AA	AG	AG	AG	AG	AG	AG	GG	AG	AA	AG	AA	AA	AA	AA	GG	AG	AG	AA	AG
chr11_random_130349_C_T	11_RANDOM	130349	[T/C]	CC	TT	CC	TC	CC	CC	TC	TC	CC	TC	TC	CC	TT	TC	TC	TC	CC	CC	CC	CC	TC	TC	TC	TT	CC	TC	CC	TC	TC	TC	TC	TC	TC	TT	TC	CC	TC	CC	CC	CC	CC	TT	TC	TC	CC	TC
chr11_random_138839_C_T	11_RANDOM	138839	[T/C]	CC	TT	CC	TC	CC	CC	TC	TC	CC	TC	TC	CC	TT	TC	TC	TC	CC	CC	CC	CC	TC	TC	TC	TT	CC	TC	CC	TC	TC	TC	TC	TC	TC	TT	TC	CC	TC	CC	CC	CC	CC	TT	TC	TC	CC	TC
chr11_random_156352_A_C	11_RANDOM	156352	[A/C]	AC	AA	AC	AA	AC	CC	AC	AA	AC	AC	AC	AC	AA	AC	AA	AA	AC	CC	AC	AC	AA	AC	AC	AA	CC	AC	CC	AA	AC	AA	AA	AA	AC	AA	AA	CC	AC	AC	CC	AC	AC	AA	AA	AA	CC	AC
chr11_random_157926_C_T	11_RANDOM	157926	[T/C]	TT	TT	TC	TC	TT	TT	TT	TT	TC	TT	TT	TT	TT	TT	TC	TC	TC	TT	TT	TT	TT	TT	TT	TT	TT	TT	TT	TT	TT	TC	TT	TC	TT	TT	TT	TT	TT	TC	TT	TC	TT	TT	TT	TC	TT	TT
chr11_random_170242_A_C	11_RANDOM	170242	[A/C]	AA	CC	AA	AC	AA	AA	AC	AC	AA	AC	AA	AA	AC	AA	AC	AA	AA	AA	AA	AA	AC	AC	AC	CC	AA	AC	AA	AA	AC	AC	AC	AC	AC	AC	AC	AA	AC	AA	AA	AA	AA	CC	AC	AC	AA	AC
chr11_random_181957_C_T	11_RANDOM	181957	[T/C]	TT	CC	TC	TC	TC	TT	TC	CC	CC	TC	TC	TT	CC	TC	TC	TC	TC	CC	TC	TC	TC	CC	CC	CC	TT	CC	TC	CC	CC	TC	TC	TC	TC	CC	CC	TC	TC	TC	TC	TC	TC	CC	CC	TC	TT	TC
chr11_random_21177_A_G	11_RANDOM	21177	[A/G]	AA	AG	AA	GG	AA	AA	AA	AA	AA	AA	AA	AA	AG	AA	AG	AA	AA	AA	AA	AA	AA	AA	AG	AA	AA	AA	AA	AA	AG	GG	AG	GG	AA	AG	AG	AA	AG	AA	AA	AA	AA	GG	AA	AG	AA	AG
chr11_random_232726_A_G	11_RANDOM	232726	[A/G]	AA	AA	AG	AA	AA	AA	AA	AA	GG	AA	AA	AA	AG	AA	AA	AG	AA	GG	AA	AA	AA	GG	AG	AG	AA	GG	AG	AA	AG	AA	AA	AA	AA	AA	AA	AG	AA	AG	AG	AA	AG	AA	AA	AG	AA	AA
chr11_random_267776_C_T	11_RANDOM	267776	[T/C]	CC	TT	CC	TC	CC	CC	TC	TC	CC	TC	CC	CC	TC	CC	TC	CC	CC	CC	CC	CC	TC	CC	TC	TC	CC	CC	CC	CC	TC	TC	TC	TC	TC	TC	TC	CC	TC	CC	CC	CC	CC	TT	TC	TC	CC	TC
chr11_random_6185_A_G	11_RANDOM	6185	[A/G]	GG	GG	GG	GG	GG	GG	GG	GG	AG	GG	GG	GG	GG	GG	GG	GG	GG	AA	GG	GG	GG	AG	AG	AG	GG	AG	AG	GG	AG	GG	GG	GG	GG	GG	GG	AG	GG	GG	AG	GG	AG	GG	GG	GG	GG	GG
chr11_random_65847_A_G	11_RANDOM	65847	[A/G]	AA	AG	AA	AA	AG	AA	AG	GG	AA	AA	AA	AA	AA	AA	AG	AA	AA	AA	AG	AG	AA	AA	AA	AA	AA	AA	AA	AG	AA	AA	AA	AA	AG	AA	AG	AA	AA	AA	AA	AA	AA	AA	GG	AA	AA	AA
chr11_random_74271_A_C	11_RANDOM	74271	[A/C]	AA	CC	AA	AC	AA	AA	AC	AC	AA	AC	AA	AA	AC	AA	AC	AA	AA	AA	AA	AA	AC	AC	AC	CC	AA	AC	AA	AA	AC	AC	AC	AC	AC	AC	AC	AA	AC	AA	AA	AA	AA	CC	AC	AC	AA	AC
chr11_random_79614_C_T	11_RANDOM	79614	[T/C]	CC	CC	CC	TC	CC	CC	CC	CC	CC	CC	CC	CC	TC	TC	TC	TT	CC	CC	CC	CC	CC	CC	CC	CC	CC	CC	CC	CC	CC	TC	CC	TC	CC	TC	CC	CC	CC	CC	CC	CC	CC	CC	CC	TC	CC	CC
chr11_random_89872_A_C	11_RANDOM	89872	[A/C]	AA	CC	AA	AC	AA	AA	AC	AC	AA	AC	AA	AA	AC	AA	AC	AA	AA	AA	AA	AA	AC	AC	AC	CC	AA	AC	AA	AA	AC	AC	AC	AC	AC	AC	AC	AA	AC	AA	AA	AA	AA	CC	AC	AC	AA	AC
chr12_10009320_C_T	12	10009320	[T/C]	TT	TT	TT	TT	TT	TT	TT	TT	CC	TC	TC	TC	TC	TC	TT	TC	TT	TC	TT	TT	TT	TT	TT	TT	TT	TC	TT	TC	TC	TT	TT	TC	TT	TT	TT	TT	TT	TT	TC	TC	TC	TC	TC	CC	TT	TC
chr12_10039283_A_G	12	10039283	[A/G]	GG	AG	GG	GG	GG	GG	AG	AG	GG	GG	GG	GG	GG	GG	GG	GG	GG	AG	GG	AG	GG	GG	GG	GG	GG	GG	GG	GG	GG	GG	AG	GG	GG	GG	AG	GG	AG	AG	GG	GG	AG	GG	GG	GG	GG	GG
chr12_10062628_C_T	12	10062628	[T/C]	CC	CC	CC	CC	CC	CC	CC	CC	TT	TC	TC	TC	CC	TC	CC	TC	CC	TC	CC	CC	CC	CC	CC	CC	CC	CC	CC	TC	TC	CC	CC	TC	CC	CC	CC	CC	CC	CC	TC	TC	TC	TC	TC	TC	CC	TC
chr12_10071854_G_T	12	10071854	[T/G]	GG	TG	GG	GG	GG	GG	TG	TG	TG	TG	TG	TG	GG	TG	GG	TG	GG	TG	GG	TG	GG	GG	GG	GG	GG	GG	GG	TG	TG	GG	TG	TG	TG	TG	TG	GG	TG	TG	TT	TG	TT	TG	TG	TT	TG	TG
chr12_10104228_A_C	12	10104228	[A/C]	AA	AC	AA	AA	AA	AA	AC	AC	AC	AC	AC	AC	AA	AC	AA	AC	AA	AC	AA	AC	AA	AA	AA	AA	AA	AA	AA	AC	AC	AA	AC	AC	AC	AC	AC	AA	AC	AC	CC	AC	CC	AC	AC	CC	AC	AC
chr12_10130371_A_G	12	10130371	[A/G]	AA	AG	AG	GG	GG	AG	AA	AG	AA	GG	AG	GG	AG	GG	AG	AG	GG	AA	AA	AA	AG	GG	GG	AG	AG	AA	GG	AA	AA	AG	AG	GG	AG	AA	AA	AA	AG	AG	AG	AG	AG	AG	AG	AA	AA	AA
chr12_10136411_A_G	12	10136411	[A/G]	AA	AG	AG	GG	GG	AG	AA	AG	GG	AG	AA	AG	AG	AG	AG	AA	GG	AG	AA	AA	AG	GG	GG	AG	AG	AA	GG	AA	AG	AG	AG	AG	AG	AA	AA	AA	AG	AG	AA	AA	AA	AG	AG	AA	AA	AG
chr12_10163647_A_G	12	10163647	[A/G]	GG	GG	GG	GG	GG	GG	GG	GG	AG	AG	AG	AG	GG	AG	GG	AG	GG	GG	GG	GG	GG	GG	GG	GG	GG	GG	GG	GG	GG	GG	GG	AG	GG	GG	GG	GG	GG	GG	AG	AG	AG	GG	GG	AG	GG	GG
chr12_10191333_A_G	12	10191333	[A/G]	AA	AA	AA	AA	AA	AA	AA	AA	AG	AA	AA	AA	AA	AA	AA	AA	AA	AG	AA	AA	AA	AA	AA	AA	AA	AA	AA	AA	AG	AA	AA	AA	AA	AA	AA	AA	AA	AA	AG	AA	AA	AA	AA	AG	AG	GG
chr12_10203972_A_C	12	10203972	[A/C]	AA	AA	AA	AA	AA	AA	AA	AA	AC	AA	AA	AA	AA	AA	AA	AA	AA	AC	AA	AA	AA	AA	AA	AA	AA	AA	AA	AA	AC	AA	AA	AA	AA	AA	AA	AA	AA	AA	AC	AA	AA	AA	AA	AA	AC	CC
chr12_10205154_C_T	12	10205154	[T/C]	TC	CC	TC	CC	CC	TC	TC	CC	TC	CC	CC	CC	CC	CC	CC	CC	CC	TC	TC	TC	CC	CC	CC	CC	CC	CC	CC	CC	TC	CC	CC	CC	CC	TC	CC	TC	CC	CC	TC	CC	CC	CC	CC	TC	TC	TT
chr12_10224474_C_T	12	10224474	[T/C]	TT	TC	TC	CC	TC	TC	TT	TC	TC	TC	TC	CC	TC	TC	TC	TC	TC	TT	TT	TT	TT	CC	CC	TC	TC	TT	TC	TC	TC	TT	TC	TC	CC	TC	TT	TT	TC	TT	TC	TC	TC	CC	CC	TT	TT	TT
chr12_10250626_G_T	12	10250626	[T/G]	TG	GG	TG	GG	GG	TG	TG	GG	GG	GG	GG	GG	TG	GG	GG	TG	GG	GG	TG	TG	GG	GG	GG	TG	GG	TT	GG	TG	GG	GG	GG	GG	GG	TG	GG	TT	GG	GG	GG	GG	GG	GG	GG	GG	GG	GG
chr12_1025214_C_T	12	1025214	[T/C]	TC	TC	TC	TC	TT	CC	TC	CC	TT	TC	CC	TC	TC	TC	TC	TC	CC	TT	TC	CC	CC	CC	CC	CC	CC	TC	CC	TC	TT	TT	TC	CC	TC	CC	CC	TT	CC	TC	CC	CC	TC	CC	TC	TT	TC	TC
chr12_10287698_C_T	12	10287698	[T/C]	TT	TT	TT	TT	TT	TT	TT	TT	TT	TC	TC	TC	TT	TC	TT	CC	TT	TT	TT	TT	TT	TT	TT	TC	TT	TT	TT	TC	TC	TT	TT	TC	TC	TC	TT	TT	TT	TT	CC	TC	TC	TT	TT	TC	TC	TC
chr12_10288929_G_T	12	10288929	[T/G]	TT	TG	TT	TT	TG	TT	TG	TG	GG	TG	TT	TT	TG	TG	TT	TT	TG	GG	TT	TG	TG	TT	TT	TT	TT	GG	TG	TG	TG	TG	TG	TG	TT	TT	TG	TG	TG	GG	TT	TT	TG	TG	TG	TT	TT	TG
chr12_10310590_C_T	12	10310590	[T/C]	TC	TT	TT	TT	TT	TT	TT	TT	TT	TT	TC	TT	TC	TT	TC	TC	TT	TT	TC	TT	TC	TT	TT	TC	TC	CC	TT	TC	TT	TC	TT	TT	TT	TT	TC	TC	TT	TT	TC	TC	TT	TT	TT	TT	CC	TC
chr12_1057784_C_T	12	1057784	[T/C]	TC	TC	TC	TC	TT	CC	TC	CC	TT	TC	CC	TC	TC	TC	TC	TC	CC	TT	TC	CC	CC	CC	CC	CC	CC	TC	CC	TC	TT	TT	TC	CC	TC	CC	CC	TT	CC	TC	CC	CC	TC	CC	TC	TT	TC	TC
chr12_1058332_A_G	12	1058332	[A/G]	AG	AG	AG	AG	AA	GG	AG	GG	AA	AG	GG	AG	AG	AG	AG	AG	GG	AA	AG	GG	GG	GG	GG	GG	GG	AG	GG	AG	AA	AA	AG	GG	AG	GG	GG	AA	GG	AG	GG	GG	AG	GG	AG	AA	AG	AG
chr12_1089154_G_T	12	1089154	[T/G]	TG	TG	TT	TG	TT	GG	TG	TG	TT	TT	TG	TT	TG	TT	TG	TG	TG	TT	TG	TG	TG	TG	GG	GG	TT	TG	GG	TG	TT	TT	TG	TT	TT	TG	GG	TT	GG	TG	TT	TG	TT	GG	TT	TT	TT	TT
chr12_110820_A_G	12	110820	[A/G]	AG	GG	GG	AA	GG	AA	AG	AA	AA	AG	AA	AA	AG	AA	AA	AA	AA	AA	AG	AG	AA	AA	AA	AG	AG	AA	AA	AG	AA	AG	AG	AA	AG	AG	AA	AG	AA	AG	AA	AA	AG	AA	AG	AA	AA	AA
chr12_1112226_C_T	12	1112226	[T/C]	TC	TT	TC	TC	CC	TT	TC	TC	CC	TC	TC	TT	TT	CC	TC	TC	TT	CC	TC	TC	TC	TT	TC	TT	TC	CC	TT	TC	CC	TC	TC	TC	CC	TT	TT	CC	TC	TC	TC	TT	CC	TC	CC	CC	TC	TC
chr12_1114045_C_T	12	1114045	[T/C]	TC	TT	TC	TC	CC	TT	TC	TT	CC	TT	TT	TT	TT	TC	TC	TC	TT	CC	TC	TC	TT	TT	TC	TT	TT	CC	TT	TC	CC	TC	TC	TT	TC	TT	TT	CC	TC	TC	TT	TT	TC	TC	TC	CC	TC	TC
chr12_1145771_G_T	12	1145771	[T/G]	GG	GG	GG	GG	GG	TG	GG	TG	GG	GG	GG	GG	TG	GG	GG	GG	TG	GG	GG	GG	GG	GG	GG	GG	GG	GG	GG	GG	GG	GG	GG	GG	TG	GG	GG	GG	GG	GG	GG	GG	GG	GG	TG	GG	GG	GG
chr12_11579168_G_T	12	11579168	[T/G]	TG	TT	TG	TT	TG	TG	TG	TT	TT	TG	TT	TT	TT	TG	TG	TT	TG	TT	TG	TG	TG	TT	TT	TT	TG	TT	TG	TG	TG	GG	TT	TG	TT	TG	TG	TG	TT	TG	TT	TT	TT	TG	TG	TT	TG	TT
chr12_11580020_C_T	12	11580020	[T/C]	TT	TC	TC	CC	TC	TC	TT	TC	TT	TT	TT	TC	TC	TT	TC	TT	TC	TT	TT	TT	TT	CC	CC	TC	TC	TT	TC	TT	TT	TT	TC	TT	TC	TT	TT	TT	TC	TT	TT	TT	TT	TC	TC	TT	TT	TT
chr12_1180156_A_G	12	1180156	[A/G]	GG	AA	AG	GG	GG	AG	AA	AG	GG	AA	AG	AA	AA	AG	AG	AG	AA	GG	GG	AA	AG	AG	GG	AG	AA	AG	GG	GG	GG	AG	GG	AA	AG	AG	GG	GG	GG	AA	AA	AG	AG	GG	AG	GG	AG	AG
chr12_11995457_A_G	12	11995457	[A/G]	AA	AG	AA	AA	AA	AA	AG	AG	AA	AA	AA	AA	AA	AA	AA	AG	AA	AG	AA	AG	AA	AA	AA	AG	AA	AA	AA	AG	AA	AA	AG	AA	AA	AA	AG	AA	AG	AG	AG	AA	AG	AA	AA	AA	AG	AG
chr12_1207463_A_G	12	1207463	[A/G]	AA	AA	AG	AA	AA	AA	AA	AG	AA	AG	AG	AG	AA	AG	AG	AA	AA	AA	AA	AG	AG	AG	AA	AA	GG	AA	AA	AA	AA	AA	AA	GG	AG	AG	AA	AA	AA	AA	AG	AG	AG	AA	AA	AA	AA	AA
chr12_1210638_C_T	12	1210638	[T/C]	TC	CC	TT	TC	TT	CC	TC	TC	TT	TC	TC	TC	CC	TT	TC	TC	TT	TT	TC	TT	TC	TC	TC	CC	TT	TT	CC	TC	TC	TC	TC	TT	TT	TC	CC	TT	TC	TC	TT	TC	TT	TC	TT	TT	TT	TT
chr12_12132083_G_T	12	12132083	[T/G]	TT	GG	TG	GG	GG	TG	TG	GG	TG	TG	TT	TG	GG	TG	GG	TG	GG	GG	TT	TG	TG	GG	GG	GG	GG	TG	GG	GG	GG	GG	GG	TG	TG	TT	GG	TT	GG	GG	TG	TT	TG	GG	GG	TG	GG	GG
chr12_12136880_C_T	12	12136880	[T/C]	CC	CC	CC	CC	CC	CC	CC	CC	CC	TC	TC	TC	CC	TC	CC	TC	CC	CC	CC	CC	CC	CC	CC	CC	CC	CC	CC	CC	CC	CC	CC	TC	CC	TC	CC	CC	CC	CC	TC	TC	TC	CC	CC	TC	CC	CC
chr12_12318690_C_T	12	12318690	[T/C]	TC	TT	TC	TT	TT	TC	TC	TT	TC	TT	TT	TT	TT	TT	TT	TT	TT	TC	TC	TC	TT	TT	TT	TT	TT	TT	TT	TT	TC	TT	TC	TT	TC	TC	TT	TC	TT	TT	TT	TT	TT	TT	TT	TT	TT	TC
chr12_1241522_A_G	12	1241522	[A/G]	GG	AG	GG	GG	GG	GG	GG	GG	GG	GG	GG	GG	GG	GG	GG	AG	GG	GG	GG	GG	GG	GG	GG	AG	GG	GG	GG	GG	GG	GG	GG	GG	GG	GG	GG	GG	GG	GG	GG	GG	GG	GG	GG	GG	GG	GG
chr12_1253345_G_T	12	1253345	[T/G]	GG	TG	GG	GG	GG	TG	TG	GG	GG	GG	GG	GG	TG	GG	GG	TG	TG	GG	GG	TG	GG	GG	GG	TG	GG	TG	GG	GG	GG	GG	GG	GG	GG	GG	GG	GG	GG	TG	GG	GG	GG	GG	GG	GG	GG	GG
chr12_13098838_A_G	12	13098838	[A/G]	AG	AA	AA	AA	AA	AA	AG	AA	AG	AA	AG	AA	AA	AA	AA	AA	AA	GG	AG	AA	AG	AA	AA	AA	AA	AG	AG	AA	AG	AA	AA	AA	AA	AA	AA	AG	AA	AA	AA	AG	AA	AA	AA	AA	AA	AG
chr12_13101329_C_T	12	13101329	[T/C]	CC	CC	CC	TC	CC	CC	CC	CC	CC	CC	CC	CC	CC	CC	CC	CC	CC	CC	CC	CC	CC	TC	TT	TC	CC	CC	CC	CC	CC	CC	TC	CC	CC	CC	CC	CC	TC	CC	TC	CC	CC	TC	CC	CC	CC	CC
chr12_13106836_C_T	12	13106836	[T/C]	TT	TT	TC	TC	TC	TT	TT	TT	TT	TT	TC	TT	TC	TT	TT	TT	TT	TT	TT	TT	TT	TC	CC	TC	TT	TC	TT	TC	TT	TT	TC	TT	TT	TC	TT	TT	TC	TT	CC	TC	TC	CC	TC	TC	TC	TC
chr12_13117833_A_C	12	13117833	[A/C]	AA	CC	AA	AC	AA	CC	AA	CC	AC	AC	AA	CC	AC	AC	CC	AA	AC	AA	AA	AA	AA	AC	AA	AA	CC	AA	AA	AA	AA	AA	AA	AC	AC	AA	AA	AA	AA	CC	AA	AA	AA	AA	AA	AA	AA	AA
chr12_13125852_A_C	12	13125852	[A/C]	AC	AA	AA	AA	AA	AA	AC	AA	AA	AA	AC	AA	AA	AA	AA	AA	AA	AA	AC	AA	AC	AA	AA	AA	AA	AC	AC	AA	AA	AA	AA	AA	AA	AA	AA	AC	AA	AA	AC	AC	AA	AA	AA	AA	AA	AA
chr12_13127572_A_G	12	13127572	[A/G]	AA	AA	AG	AA	GG	AA	AA	AA	AA	AG	AG	AA	AA	AG	AA	AA	AG	AG	AA	AA	AG	AA	AA	AA	AA	AA	AG	AG	AA	AG	AA	AG	AA	AG	AA	AA	AA	AA	AG	AG	AG	AG	AG	GG	AG	AG
chr12_13195042_A_C	12	13195042	[A/C]	AA	AC	AA	AC	AA	AA	AA	AC	AA	AA	AA	AA	AC	AA	AC	AC	AA	AC	AA	AC	AA	AC	CC	CC	AC	AC	AA	AC	AC	AC	AC	AA	AC	AA	CC	AA	CC	AC	AA	AA	AC	AC	AA	AC	AC	AA
chr12_13201466_A_G	12	13201466	[A/G]	AG	AA	AA	AG	AG	AA	AG	AA	AA	AG	AG	AA	AA	AG	AA	AA	AG	AG	AG	AA	GG	AG	GG	AG	AA	AG	AG	AA	AA	AG	AG	AG	AA	AA	AA	AG	AG	AA	AA	AG	AA	AG	AA	AA	AA	AA
chr12_13224272_A_G	12	13224272	[A/G]	AG	AA	AG	AA	AA	AG	AG	AA	AG	AA	AG	AG	AG	AA	AA	GG	AA	AG	AG	AG	AG	AA	AA	AG	AA	AG	AG	GG	AG	AA	AG	AA	AG	GG	AA	AG	AA	AA	AG	AG	AG	AG	GG	GG	AG	GG
chr12_13268464_C_T	12	13268464	[T/C]	TC	TT	TC	TT	TT	TC	TC	TT	TT	TT	TC	TC	TT	TT	TT	TC	TT	TT	TC	TC	TT	TT	TT	TT	TT	TT	TT	TC	TT	TT	TC	TT	TT	CC	TT	TC	TT	TT	TC	TC	TC	TC	CC	TC	TC	TC
chr12_13286990_A_G	12	13286990	[A/G]	GG	AG	AG	AG	AG	AG	GG	AG	AG	AG	GG	AG	AG	AG	AA	GG	AG	GG	GG	GG	GG	AG	GG	GG	AA	GG	GG	GG	AG	AG	GG	AG	AG	GG	GG	GG	GG	AG	GG	GG	GG	GG	GG	GG	AG	GG
chr12_13292076_A_G	12	13292076	[A/G]	AG	GG	AG	GG	GG	AG	AG	GG	GG	GG	AG	AG	GG	GG	GG	AG	GG	GG	AG	AG	GG	GG	GG	GG	GG	GG	GG	AG	GG	GG	AG	GG	GG	AA	GG	AG	GG	GG	AG	AG	AG	AG	AA	AG	AG	AG
chr12_13318957_A_G	12	13318957	[A/G]	AG	GG	AG	GG	GG	AG	AG	GG	GG	GG	GG	GG	GG	GG	AG	GG	GG	GG	AG	AG	GG	GG	GG	GG	AG	GG	GG	GG	AG	AG	AG	GG	GG	AG	GG	AG	GG	GG	GG	GG	GG	GG	GG	GG	AG	GG
chr12_13363990_G_T	12	13363990	[T/G]	GG	TG	TG	TG	TG	TG	GG	TG	TG	TG	GG	TG	TT	TG	TT	TG	TG	GG	GG	GG	GG	TG	GG	TG	TT	TT	TG	TG	TG	TG	GG	TG	TT	GG	TG	TG	GG	TG	GG	GG	GG	GG	GG	GG	TG	GG
chr12_13458865_A_G	12	13458865	[A/G]	GG	AG	GG	GG	GG	GG	GG	AG	GG	GG	GG	GG	AG	GG	GG	AG	GG	GG	GG	AG	GG	GG	GG	AG	GG	AA	GG	AG	GG	GG	GG	GG	AG	GG	AG	AG	AG	AG	AG	GG	AG	GG	GG	GG	GG	GG
chr12_13460319_A_C	12	13460319	[A/C]	AC	CC	CC	CC	CC	CC	AC	CC	AC	CC	AC	CC	CC	CC	CC	CC	CC	AA	AC	CC	AC	CC	CC	CC	CC	CC	CC	CC	AC	CC	CC	CC	CC	CC	CC	CC	CC	CC	CC	AC	CC	CC	CC	CC	CC	AC
chr12_13474237_A_G	12	13474237	[A/G]	AG	AG	AA	AG	AG	AA	AG	AG	AG	AG	AG	AA	AA	AG	AA	AA	AG	GG	AG	AG	GG	AG	GG	AG	AA	AA	GG	AA	AG	AG	AG	AG	AA	AA	GG	AA	GG	AG	AA	AG	AG	AG	AA	AG	AA	AG
chr12_13501806_C_T	12	13501806	[T/C]	CC	TC	CC	CC	CC	CC	CC	TC	CC	CC	CC	CC	CC	CC	TC	CC	CC	CC	CC	TC	CC	CC	CC	CC	TC	TC	CC	CC	TC	TC	CC	CC	CC	CC	TC	TC	TC	TC	TC	CC	TC	CC	CC	CC	TC	CC
chr12_13523798_G_T	12	13523798	[T/G]	TG	GG	TG	TG	TG	TG	TG	GG	GG	TG	TG	TG	GG	TG	GG	TG	TG	GG	TG	TG	TG	TG	TT	TG	GG	GG	TG	TG	GG	TG	TT	TG	GG	TT	GG	TG	TG	GG	TG	TG	TG	TT	TT	TT	TG	TG
chr12_13557100_G_T	12	13557100	[T/G]	TT	TG	TT	TT	TT	TT	TT	TG	TT	TT	TT	TT	TT	TT	TG	TT	TT	TT	TT	TG	TT	TT	TT	TT	TG	TG	TT	TT	TG	TG	TT	TT	TT	TT	TG	TG	TG	TG	TT	TT	TG	TT	TT	TT	TG	TT
chr12_13584513_C_T	12	13584513	[T/C]	CC	TC	CC	CC	CC	CC	CC	TC	CC	CC	CC	CC	CC	CC	TC	CC	CC	CC	CC	TC	CC	CC	CC	CC	TC	CC	CC	CC	TC	TC	CC	CC	CC	CC	TC	CC	TC	TC	CC	CC	TC	CC	CC	CC	TC	CC
chr12_13597099_A_G	12	13597099	[A/G]	AA	AA	AA	AA	AA	AA	AA	AA	AA	AA	AA	AA	AG	AA	AA	GG	AA	AG	AA	AA	AA	AA	AA	GG	AA	GG	GG	GG	AA	AA	AA	AA	AG	AA	AG	GG	AA	AA	GG	AA	AA	AA	AA	AA	AA	AA
chr12_13797636_C_T	12	13797636	[T/C]	CC	TC	CC	CC	TC	CC	CC	TC	TT	TT	CC	CC	TC	TT	CC	TC	TC	TT	CC	TC	TC	CC	CC	TC	CC	TT	TT	TC	TC	TC	CC	TT	TC	CC	TT	TC	TC	TC	CC	CC	TC	CC	CC	TC	CC	TC
chr12_13875296_C_T	12	13875296	[T/C]	CC	CC	TC	TC	TC	TC	CC	TC	CC	TC	CC	TC	CC	CC	TC	TC	TC	CC	CC	CC	TC	CC	CC	CC	TC	CC	CC	CC	CC	TC	CC	TC	TC	TC	TC	CC	CC	TC	TC	TC	CC	CC	CC	CC	CC	CC
chr12_13914335_A_G	12	13914335	[A/G]	AA	AA	AA	AA	AA	AA	AA	AA	AG	AA	AA	AA	AA	AA	AA	AA	AA	AG	AA	AA	AA	AA	AA	AA	AA	AA	AA	AG	AG	AA	AA	AA	AA	AA	AG	AA	AA	AA	AA	AA	AA	AG	GG	AA	AA	AG
chr12_13926336_G_T	12	13926336	[T/G]	GG	TG	GG	GG	GG	GG	GG	TG	GG	GG	GG	GG	GG	GG	GG	GG	GG	GG	GG	TG	GG	GG	GG	GG	GG	GG	GG	GG	GG	GG	GG	GG	GG	GG	TG	GG	TG	TG	GG	GG	TG	GG	GG	GG	GG	GG
chr12_1393780_A_C	12	1393780	[A/C]	AC	AA	AA	AC	AA	AC	AC	CC	AA	AA	CC	AC	AA	AA	CC	AA	AC	AA	AC	AC	AC	AC	AC	AC	AA	AC	CC	AC	AC	AA	AC	AA	AC	AC	CC	AA	AC	AC	CC	AC	AC	AC	AC	AA	AC	AC
chr12_14021077_A_G	12	14021077	[A/G]	AG	GG	AG	GG	GG	AG	AG	GG	AG	GG	AG	AG	GG	GG	GG	AG	GG	AA	AG	AG	GG	GG	GG	GG	GG	GG	GG	AG	AG	GG	AG	GG	GG	AA	AG	AG	GG	GG	AG	AG	AG	AG	AA	AA	GG	AG
chr12_14045673_C_T	12	14045673	[T/C]	CC	TC	CC	CC	CC	CC	CC	TC	CC	CC	CC	CC	TC	CC	CC	CC	CC	CC	CC	TC	CC	CC	CC	CC	CC	TC	TC	CC	CC	CC	CC	CC	CC	CC	TC	CC	TC	TC	CC	CC	TC	CC	CC	CC	CC	CC
chr12_14056587_A_G	12	14056587	[A/G]	GG	AG	GG	GG	GG	GG	GG	AG	GG	GG	GG	GG	GG	GG	GG	GG	GG	GG	GG	AG	GG	GG	GG	GG	GG	GG	GG	GG	GG	GG	GG	GG	GG	GG	AG	GG	AG	AG	GG	GG	AG	GG	GG	GG	GG	GG
chr12_14105828_A_G	12	14105828	[A/G]	AA	AA	AA	AA	AA	AA	AA	AA	AA	AA	AA	AA	AA	AA	AA	AA	AA	AA	AA	AA	AA	AA	AA	AA	AA	AA	AA	AA	AA	AA	AA	AA	AA	AA	AA	AA	AA	AA	AG	AA	AA	AA	AA	AA	AG	AG
chr12_14106281_A_G	12	14106281	[A/G]	AG	GG	GG	GG	GG	GG	AG	GG	GG	GG	AG	GG	GG	GG	GG	GG	GG	GG	AG	GG	AG	GG	GG	GG	GG	GG	GG	GG	GG	GG	GG	GG	GG	GG	GG	GG	GG	GG	GG	AG	GG	GG	GG	GG	GG	GG
chr12_14127319_G_T	12	14127319	[T/G]	GG	GG	GG	GG	GG	GG	GG	GG	GG	GG	GG	GG	GG	GG	TG	TG	GG	GG	GG	GG	GG	GG	GG	TG	TG	GG	TG	TG	TG	TG	GG	GG	TG	GG	GG	GG	GG	GG	GG	GG	GG	GG	GG	GG	TG	GG
chr12_14129156_A_C	12	14129156	[A/C]	AC	CC	AC	CC	CC	AC	AC	CC	CC	CC	AC	AC	CC	CC	CC	AC	CC	CC	AC	AC	CC	CC	CC	CC	CC	CC	CC	AC	CC	CC	AC	CC	CC	AA	CC	AC	CC	CC	AC	AC	AC	AC	AA	AC	CC	CC
chr12_14163250_A_G	12	14163250	[A/G]	GG	AG	AG	AA	AG	AG	GG	AG	GG	GG	GG	AG	AA	GG	AG	GG	AG	GG	GG	GG	GG	AA	AA	AG	AG	AG	GG	GG	GG	GG	AG	GG	AG	GG	AG	GG	AG	AG	AG	GG	GG	AG	GG	AG	AG	AG
chr12_14173935_A_G	12	14173935	[A/G]	GG	AG	GG	GG	GG	GG	GG	AG	GG	GG	GG	GG	GG	GG	GG	GG	GG	GG	GG	AG	GG	GG	GG	GG	GG	GG	GG	GG	GG	GG	GG	GG	GG	GG	AG	GG	AG	AG	GG	GG	AG	GG	GG	GG	GG	GG
chr12_14174792_A_G	12	14174792	[A/G]	AA	AA	AA	AA	AA	AA	AA	AA	AA	AA	AA	AA	AA	AA	AA	AA	AA	AA	AA	AA	AA	AA	AA	AA	AA	AA	AA	AA	AA	AA	AA	AA	AA	AA	AA	AA	AA	AA	AG	AA	AA	AA	AA	AA	AG	AG
chr12_14206394_G_T	12	14206394	[T/G]	TT	TG	TT	TT	TT	TT	TT	TG	TT	TT	TT	TT	TT	TT	TG	TG	TT	TT	TT	TG	TT	TT	TT	TG	TG	TG	TG	TG	TG	TG	TT	TT	TG	TT	TG	TG	TG	TG	TT	TT	TG	TT	TT	TG	TG	TT
chr12_14214614_G_T	12	14214614	[T/G]	TT	TT	TT	TT	TT	TT	TT	TT	TT	TT	TT	TT	TT	TT	TG	TG	TT	TT	TT	TT	TT	TT	TT	TG	TG	TG	TG	TG	TG	TG	TT	TT	TG	TT	TT	TG	TT	TT	TT	TT	TT	TT	TT	TG	TG	TT
chr12_1423627_C_T	12	1423627	[T/C]	CC	TC	CC	CC	CC	CC	CC	CC	CC	CC	CC	CC	CC	CC	CC	TC	CC	CC	CC	CC	CC	CC	CC	TC	CC	CC	CC	CC	CC	CC	CC	CC	CC	CC	CC	CC	CC	CC	CC	CC	CC	CC	CC	TC	CC	CC
chr12_14250606_C_T	12	14250606	[T/C]	TT	TC	TT	TT	TC	TT	TT	TC	TC	CC	TT	TT	TC	CC	TT	TC	TC	TC	TT	TC	TC	TT	TT	TC	TT	CC	CC	TC	TT	TC	TT	CC	TC	TT	CC	TC	TC	TC	TC	TT	TC	TT	TT	TT	TC	TC
chr12_142586_A_G	12	142586	[A/G]	GG	GG	GG	GG	GG	GG	GG	AG	GG	GG	GG	AG	GG	GG	GG	GG	AG	GG	GG	GG	GG	GG	GG	GG	GG	GG	GG	GG	GG	GG	GG	GG	AG	GG	GG	GG	GG	GG	AG	GG	AG	GG	AG	GG	GG	GG
chr12_14271598_C_T	12	14271598	[T/C]	CC	TC	CC	CC	CC	CC	CC	TC	CC	CC	CC	CC	TC	CC	CC	CC	CC	TC	CC	TC	CC	CC	CC	CC	CC	TC	TC	CC	CC	CC	CC	CC	CC	CC	TC	CC	TC	TC	CC	CC	TC	CC	CC	CC	CC	CC
chr12_14294532_A_C	12	14294532	[A/C]	AC	CC	AC	CC	CC	AC	AC	CC	CC	CC	AC	AC	AC	CC	CC	AA	CC	AC	AC	AC	CC	CC	CC	AC	CC	AC	AC	AA	CC	CC	AC	CC	AC	AA	AC	AC	CC	CC	AA	AC	AC	AC	AC	AA	AC	AC
chr12_14294939_A_G	12	14294939	[A/G]	AA	AA	AA	AA	AA	AA	AA	AA	AA	AA	AA	AA	AA	AA	AA	AA	AA	AA	AA	AA	AA	AA	AA	AA	AA	AA	AA	AA	AA	AA	AA	AA	AA	AA	AA	AA	AA	AA	AG	AA	AA	AA	AA	AA	AG	AG
chr12_14332491_G_T	12	14332491	[T/G]	TT	TT	TT	TT	TT	TT	TT	TT	TT	TT	TT	TT	TT	TT	TT	TG	TT	TT	TT	TT	TT	TT	TT	TG	TT	TT	TT	TG	TT	TT	TT	TT	TG	TT	TG	TT	TT	TT	TT	TT	TT	TT	TT	TT	TT	TT
chr12_14362740_A_G	12	14362740	[A/G]	AA	AA	AA	AG	AA	AA	AA	AA	AA	AA	AA	AA	AA	AA	AA	AA	AA	AA	AA	AA	AA	AG	AG	AA	AA	AA	AA	AG	AA	AA	AA	AA	AA	AA	AA	AA	AA	AA	AA	AA	AA	GG	GG	AA	AA	AA
chr12_14396850_A_G	12	14396850	[A/G]	GG	AG	AG	AA	AA	AG	GG	AG	AG	AA	GG	AG	AA	AA	AG	GG	AA	AG	GG	GG	AG	AA	AA	AG	AG	AA	AA	AG	GG	AG	AG	AA	AG	GG	AG	AG	AG	AG	AG	GG	GG	AA	AA	AG	AG	AG
chr12_14425173_C_T	12	14425173	[T/C]	TC	TC	CC	CC	CC	CC	TC	TC	CC	CC	TC	CC	CC	CC	CC	CC	CC	CC	TC	TC	TC	CC	CC	CC	CC	CC	CC	CC	CC	CC	CC	CC	CC	CC	TC	CC	TC	TC	CC	TC	TC	CC	CC	CC	CC	CC
chr12_14425364_G_T	12	14425364	[T/G]	GG	GG	GG	GG	GG	GG	GG	GG	TG	GG	GG	GG	GG	GG	TG	TG	GG	TG	GG	GG	GG	GG	GG	TG	TG	GG	GG	TG	TT	TG	GG	GG	TG	GG	GG	GG	GG	GG	GG	GG	GG	GG	GG	GG	TG	TG
chr12_14435901_C_T	12	14435901	[T/C]	CC	CC	CC	CC	TC	CC	CC	CC	TC	TC	CC	CC	CC	TC	CC	CC	TC	TC	CC	CC	TC	CC	CC	CC	CC	TC	TT	CC	TC	TC	CC	TC	CC	CC	CC	TC	CC	CC	TC	CC	CC	CC	CC	CC	TC	TT
chr12_1444813_A_G	12	1444813	[A/G]	GG	GG	GG	GG	GG	GG	GG	GG	GG	AG	GG	AG	GG	GG	GG	GG	GG	GG	GG	GG	GG	GG	GG	GG	GG	GG	GG	GG	GG	AG	GG	GG	GG	GG	GG	GG	GG	AG	GG	GG	GG	GG	GG	GG	GG	GG
chr12_14656372_A_C	12	14656372	[A/C]	AC	AA	AA	AA	AA	AA	AC	AA	AC	AA	AC	AA	AA	AA	AA	AC	AA	AC	AC	AA	AC	AA	AA	AC	AA	AC	AA	AC	AC	AA	AA	AA	AC	AA	AA	AC	AA	AA	AC	AC	AA	AA	AA	AA	AC	CC
chr12_14656935_A_G	12	14656935	[A/G]	AG	AG	AA	AA	AA	AA	AG	AG	AG	AA	AG	AA	AA	AA	AG	AG	AA	AG	AG	AG	AG	AA	AA	AG	AG	AG	AA	AG	GG	AG	AA	AA	AG	AA	AG	AG	AG	AG	AG	AG	AG	AA	AA	AA	GG	GG
chr12_14701045_A_G	12	14701045	[A/G]	AG	AG	AA	AA	AA	AA	AG	AG	AG	AA	AG	AA	AA	AA	AG	AA	AA	GG	AG	AG	AG	AA	AA	AA	AG	AG	AA	AA	GG	AG	AA	AA	AA	AA	AG	AG	AG	AG	AA	AG	AG	AA	AA	AA	AG	AG
chr12_14755488_C_T	12	14755488	[T/C]	TC	CC	CC	CC	CC	CC	TC	CC	CC	CC	TC	CC	TC	CC	CC	CC	CC	TC	TC	CC	TC	CC	CC	CC	CC	TC	CC	CC	CC	CC	CC	CC	CC	CC	CC	CC	CC	CC	CC	TC	CC	CC	CC	CC	CC	CC
chr12_14760448_C_T	12	14760448	[T/C]	TC	CC	TC	CC	CC	TC	TC	CC	CC	TC	CC	CC	CC	TC	CC	CC	CC	CC	TC	TC	CC	CC	CC	CC	CC	CC	CC	TC	CC	CC	TC	TC	CC	TC	CC	TC	CC	CC	CC	CC	CC	TC	TC	CC	CC	CC
chr12_14772544_C_T	12	14772544	[T/C]	TC	TT	TT	TT	TT	TT	TC	TT	TT	TT	TC	TT	TC	TT	TT	TT	TT	TC	TC	TT	TC	TT	TT	TT	TT	TC	TT	TT	TT	TT	TT	TT	TT	TT	TT	TT	TT	TT	TT	TC	TT	TT	TT	TT	TT	TT
chr12_14785144_C_T	12	14785144	[T/C]	TT	TT	TT	TT	TT	TT	TT	TT	TC	TT	TT	TT	TT	TT	TC	TT	TT	TC	TT	TT	TT	TT	TT	TT	TC	TC	TT	TT	CC	TC	TT	TT	TT	TT	TC	TC	TT	TT	TT	TT	TT	TT	TT	TT	TC	TC
chr12_1484385_C_T	12	1484385	[T/C]	TT	TT	TC	TT	TT	TT	TT	TC	TT	CC	TC	CC	TT	TC	TC	TT	TC	TT	TT	TC	TC	TC	TT	TT	CC	TT	TT	TT	TT	TC	TT	CC	TC	TC	TT	TT	TT	TC	CC	TC	TC	TT	TC	TT	TC	TC
chr12_14863957_C_T	12	14863957	[T/C]	CC	TC	CC	CC	CC	CC	CC	TC	CC	CC	CC	CC	CC	CC	CC	CC	CC	CC	CC	TC	CC	CC	CC	CC	CC	CC	CC	CC	CC	CC	CC	CC	CC	CC	TC	CC	TC	TC	CC	CC	TC	CC	CC	CC	CC	CC
chr12_14864312_C_T	12	14864312	[T/C]	TT	TC	TT	TT	TT	TT	TT	TC	TT	TT	TT	TT	TT	TT	TT	TT	TT	TT	TT	TC	TT	TT	TT	TT	TT	TT	TT	TC	TT	TT	TT	TT	TT	TT	TC	TT	TC	TC	TT	TT	TC	TC	TC	TT	TT	TT
chr12_14885739_A_G	12	14885739	[A/G]	GG	GG	GG	GG	AG	GG	GG	GG	GG	AG	GG	GG	GG	AG	GG	GG	AG	GG	GG	GG	AG	GG	GG	GG	GG	GG	AG	AG	GG	AG	GG	AG	AG	GG	GG	GG	GG	AG	GG	GG	GG	AG	AG	AG	GG	GG
chr12_14936088_C_T	12	14936088	[T/C]	TT	TT	TT	TT	TT	TT	TT	TT	TT	TC	TC	TC	TT	TC	TT	TC	TT	TT	TT	TT	TT	TT	TT	TT	TT	TT	TT	TT	TT	TT	TT	TC	TT	TC	TT	TT	TT	TT	TC	TC	TC	TT	TT	TC	TT	TT
chr12_14939882_A_G	12	14939882	[A/G]	GG	GG	GG	GG	GG	GG	GG	GG	GG	GG	GG	GG	AG	GG	GG	AG	GG	AG	GG	GG	GG	GG	GG	AG	GG	AG	GG	AG	GG	GG	GG	GG	GG	GG	GG	GG	GG	GG	AG	GG	GG	GG	GG	GG	AG	AG
chr12_1500295_C_T	12	1500295	[T/C]	TT	TC	TT	TT	TT	TT	TT	TT	TT	TT	TT	TT	TT	TT	TT	TC	TT	TT	TT	TT	TT	TT	TT	TC	TT	TT	TT	TT	TT	TT	TT	TT	TT	TT	TT	TT	TT	TT	TT	TT	TT	TT	TT	TC	TT	TT
chr12_15074033_C_T	12	15074033	[T/C]	CC	CC	CC	CC	CC	CC	CC	CC	TC	CC	CC	CC	TC	CC	TC	CC	CC	TC	CC	CC	CC	CC	CC	CC	TC	TC	CC	TC	TC	TC	CC	CC	CC	CC	TC	CC	CC	CC	CC	CC	CC	TC	TC	TC	TC	TC
chr12_1522887_A_G	12	1522887	[A/G]	AG	AG	AG	AG	GG	AA	AG	AA	GG	AG	AA	AG	AG	AG	AA	AG	AA	GG	AG	AA	AA	AA	AG	AA	AA	AG	AA	AG	AG	GG	AG	AA	AG	AA	AA	AG	AG	AG	AA	AA	AG	AG	AG	AG	AG	AG
chr12_1545041_A_G	12	1545041	[A/G]	AA	AA	AG	AA	AA	AG	AG	AG	AA	AG	AG	AG	AG	AG	AG	AA	GG	AA	AA	GG	AG	AG	AA	AA	GG	AG	AA	AA	AA	AA	AA	GG	AG	AG	AA	AG	AA	AG	AG	AG	AA	AA	AA	AA	AG	AG
chr12_1571500_A_G	12	1571500	[A/G]	GG	GG	GG	GG	GG	GG	GG	AG	GG	GG	AG	AG	GG	GG	AG	GG	AG	GG	GG	GG	GG	GG	GG	GG	GG	GG	GG	GG	GG	GG	GG	GG	AG	GG	GG	GG	GG	GG	AG	GG	GG	GG	GG	GG	AG	AG
chr12_1640485_A_G	12	1640485	[A/G]	AG	AA	AG	AG	AA	GG	AG	GG	AA	AG	GG	AG	AG	AG	GG	AA	GG	AA	AG	GG	GG	GG	AG	AG	GG	AG	GG	AG	AG	AA	AG	GG	AG	GG	GG	AG	AG	AG	GG	GG	AG	AG	AG	AA	AG	AG
chr12_1648693_A_G	12	1648693	[A/G]	AG	AG	AG	AG	GG	AA	AG	AA	AG	AA	AA	AA	AG	AG	AA	AG	AA	AG	AG	AA	AA	AA	AG	AA	AA	AA	AA	AG	AG	AG	AG	AA	AG	AA	AA	AG	AG	AA	AA	AA	AG	AG	AG	AG	AG	AG
chr12_1659107_C_T	12	1659107	[T/C]	TC	TT	TT	TC	TT	TC	TT	TC	TT	TT	TC	TT	TT	TT	TC	TT	TT	TT	TC	TT	TC	TC	TC	TC	TT	TT	CC	TC	TC	TT	TC	TT	TT	TC	CC	TT	TC	TT	TT	TC	TT	TT	TT	TT	TT	TT
chr12_16778085_A_G	12	16778085	[A/G]	AG	GG	AG	AG	GG	AG	AG	AG	AG	AG	AG	AG	GG	AG	AG	AG	GG	GG	AG	AG	GG	AG	AA	AG	GG	GG	GG	AG	GG	GG	AA	AG	GG	AG	GG	AG	AG	GG	AG	AG	AG	AA	AA	GG	AG	AG
chr12_16801540_A_G	12	16801540	[A/G]	GG	GG	GG	GG	GG	GG	GG	GG	AG	GG	GG	GG	AG	GG	GG	AG	GG	AA	GG	GG	GG	GG	GG	AG	GG	AG	GG	AG	AG	GG	GG	GG	AG	AG	GG	GG	GG	GG	GG	GG	GG	GG	GG	GG	GG	AG
chr12_16802063_A_G	12	16802063	[A/G]	GG	GG	GG	GG	GG	GG	GG	GG	GG	GG	GG	GG	GG	GG	GG	AG	GG	AG	GG	GG	GG	GG	GG	AG	GG	GG	GG	AG	GG	GG	GG	GG	AG	GG	GG	GG	GG	GG	GG	GG	GG	GG	GG	GG	GG	GG
chr12_16802683_A_G	12	16802683	[A/G]	AA	AA	AA	AA	AA	AA	AA	AA	AA	AA	AA	AA	AA	AA	AA	AG	AA	AG	AA	AA	AA	AA	AA	AG	AA	AA	AA	AG	AA	AA	AA	AA	AG	AA	AA	AA	AA	AA	AA	AA	AA	AA	AA	AA	AA	AA
chr12_16815921_C_T	12	16815921	[T/C]	TC	TT	TC	TC	TT	TC	TC	TC	TC	TC	TC	TC	TT	TC	TC	TC	TT	TT	TC	TC	TT	TC	CC	TC	TT	TT	TT	TC	TT	TT	CC	TC	TT	TC	TT	TC	TC	TT	TC	TC	TC	CC	CC	TT	TC	TC
chr12_16854646_A_G	12	16854646	[A/G]	AG	AA	AG	AG	AG	AG	AG	AG	AG	GG	AG	AG	AA	GG	AG	AG	AG	AA	AG	AG	AG	AG	GG	AG	AA	AA	AG	AG	AA	AG	GG	GG	AA	AG	AG	AG	AG	AA	GG	AG	AG	GG	GG	AG	AG	AG
chr12_16932421_C_T	12	16932421	[T/C]	CC	CC	CC	CC	CC	CC	CC	CC	CC	TC	TC	CC	CC	CC	TC	CC	CC	CC	CC	CC	CC	CC	CC	CC	CC	CC	CC	TC	CC	CC	CC	TC	CC	CC	CC	CC	CC	CC	TC	TC	TC	TC	TC	TC	TC	TC
chr12_16950713_A_G	12	16950713	[A/G]	AG	GG	AG	AG	GG	AG	AG	AG	AG	GG	GG	AG	GG	AG	GG	AG	GG	GG	AG	AG	GG	AG	AA	AG	GG	GG	AG	GG	GG	GG	AA	GG	GG	AG	GG	AG	AG	GG	AG	GG	GG	AG	AG	GG	GG	GG
chr12_17004729_A_G	12	17004729	[A/G]	AG	GG	GG	GG	AG	GG	AG	GG	AG	AG	AG	GG	GG	AG	AG	GG	AG	AA	AG	GG	AA	GG	GG	GG	AG	AG	AG	GG	AA	AA	GG	AG	GG	GG	GG	AG	GG	GG	GG	AG	GG	GG	GG	GG	AG	AG
chr12_17006400_A_G	12	17006400	[A/G]	GG	GG	GG	GG	GG	GG	GG	GG	GG	AG	AG	GG	GG	GG	AG	GG	GG	GG	GG	GG	GG	GG	GG	GG	GG	GG	GG	AG	GG	GG	GG	AG	GG	GG	GG	GG	GG	GG	AG	AG	AG	AG	AG	GG	AG	AG
chr12_17009706_A_C	12	17009706	[A/C]	AC	CC	AC	CC	CC	AC	AC	AC	AC	CC	CC	AC	CC	AC	CC	AC	CC	CC	AC	AC	CC	CC	CC	CC	CC	CC	AC	CC	CC	CC	AC	CC	CC	AC	CC	AC	CC	CC	AC	CC	CC	CC	AC	AC	CC	CC
chr12_17045778_A_G	12	17045778	[A/G]	GG	GG	GG	GG	GG	GG	GG	GG	GG	GG	GG	GG	GG	GG	AG	GG	GG	GG	GG	GG	GG	GG	GG	GG	AG	GG	AG	GG	AG	AG	GG	GG	GG	GG	GG	GG	GG	GG	GG	GG	GG	GG	GG	AA	AG	GG
chr12_17060897_A_G	12	17060897	[A/G]	AA	GG	AG	GG	AG	AG	AA	AG	AG	AG	AG	AG	GG	AA	GG	AG	AG	GG	AA	AG	AA	GG	GG	GG	GG	AG	AG	GG	GG	AG	AG	AG	GG	AG	AG	AA	GG	AG	AG	AG	GG	GG	AG	GG	GG	GG
chr12_17093665_C_T	12	17093665	[T/C]	TC	TC	TC	TC	TC	TC	TC	CC	CC	CC	TC	TC	TC	CC	CC	CC	TC	CC	TC	CC	TC	TC	CC	CC	TC	TC	CC	CC	CC	CC	CC	CC	TC	CC	CC	TC	CC	TT	CC	TC	CC	CC	CC	CC	CC	CC
chr12_17122931_G_T	12	17122931	[T/G]	TT	GG	TG	GG	GG	TG	TT	TG	TG	GG	TG	TG	GG	TG	GG	TT	GG	TG	TT	TG	TG	GG	GG	TG	GG	TG	TG	TG	GG	GG	TG	GG	TG	TT	TG	TT	GG	TG	TG	TG	GG	GG	TG	GG	GG	GG
chr12_17131286_A_G	12	17131286	[A/G]	AG	AG	GG	AG	AG	GG	AG	AG	AG	AA	AA	GG	GG	AG	AA	AG	AG	AA	AG	AG	AA	AG	AA	AA	AG	AG	AG	AA	AA	AA	AG	AA	AG	AG	AA	AG	AA	AG	AG	AA	AA	AA	AG	AG	AA	AA
chr12_1715344_A_G	12	1715344	[A/G]	AG	AG	AG	AG	AA	GG	AG	GG	AA	AG	AG	AG	AG	AA	GG	GG	AG	AG	AG	GG	AG	GG	AG	GG	AG	AG	GG	AG	GG	AG	AG	AG	AG	GG	GG	AG	AG	GG	AG	AG	AA	AG	AA	AG	AA	AG
chr12_17197041_C_T	12	17197041	[T/C]	TT	TC	TT	TT	TT	TT	TT	TC	TT	TT	TT	TT	TT	TT	TT	TC	TT	TT	TT	TC	TT	TT	TT	TC	TT	TT	TT	TC	TT	TT	TT	TT	TT	TC	TC	TT	TC	TT	TT	TT	TC	TT	TT	TT	TT	TT
chr12_17211459_A_C	12	17211459	[A/C]	CC	AC	CC	CC	AC	CC	CC	AC	CC	AA	AC	CC	CC	AC	AA	AC	AC	CC	CC	AC	AC	CC	CC	AC	AC	CC	AA	AA	AC	AA	CC	AA	CC	AC	AC	CC	AC	CC	AC	AC	AA	AC	AC	CC	AA	AC
chr12_17214152_A_C	12	17214152	[A/C]	AC	CC	AC	AC	CC	AC	AC	AC	AC	CC	CC	AC	AC	AC	CC	AA	CC	AC	AC	AC	CC	AC	AA	AA	CC	AC	CC	CC	CC	CC	AA	CC	AC	AA	AC	AC	AC	CC	AC	CC	CC	AC	AC	AC	CC	CC
chr12_1741119_A_G	12	1741119	[A/G]	AG	GG	GG	AG	GG	AG	AG	AG	GG	AA	AA	AG	GG	AG	AG	GG	GG	GG	AG	AG	AA	AG	AG	AG	AG	AG	AA	AG	AG	AG	AG	AG	GG	AG	AA	AG	AG	AA	GG	AA	GG	GG	GG	GG	AG	AG
chr12_17426574_C_T	12	17426574	[T/C]	TC	TT	TT	TT	TT	TT	TC	TT	TT	TT	TC	TT	TT	TT	TT	TT	TT	TT	TC	TT	TC	TT	TT	TT	TT	TC	TT	TT	TT	TT	TT	TT	TT	TT	TT	TC	TT	TC	TT	TC	TT	TT	TT	TT	TT	TT
chr12_17430195_C_T	12	17430195	[T/C]	TC	TC	TT	TC	TC	TT	TC	TC	TC	TC	TC	TT	TT	TC	TT	TC	TC	TC	TC	TC	CC	TC	CC	CC	TT	TC	CC	TC	TC	TC	TC	TC	TC	TT	CC	TC	CC	TC	TC	TC	TC	TC	TT	TC	TT	TC
chr12_17432973_C_T	12	17432973	[T/C]	TC	TT	TC	TT	TT	TC	TC	TC	TC	TC	TC	TC	TT	TC	TC	TC	TT	TT	TC	TC	TT	TT	TT	TT	TT	TT	TT	TC	TT	TT	TC	TC	TT	TC	TT	TC	TT	TT	TC	TC	TC	TC	CC	TC	TC	TT
chr12_17497694_A_C	12	17497694	[A/C]	CC	AC	AC	AC	AC	AC	CC	CC	CC	CC	CC	AC	AA	CC	AC	CC	AC	CC	CC	CC	CC	AC	CC	CC	AA	AC	AC	CC	AC	AC	CC	CC	AC	CC	CC	CC	CC	AC	AC	CC	CC	CC	CC	CC	AC	AC
chr12_17505870_A_G	12	17505870	[A/G]	AG	GG	GG	GG	AG	GG	AG	GG	AG	AG	AG	GG	GG	AG	AG	AG	AG	AG	AG	AG	AG	AG	AG	AG	AG	AG	AG	AG	AG	AG	GG	AG	GG	AG	GG	AG	AG	AG	GG	AG	GG	GG	GG	AG	AG	AG
chr12_17534201_A_C	12	17534201	[A/C]	AC	AA	AC	AA	AA	AC	AC	AC	AC	AC	AA	AC	AA	AC	AC	CC	AA	AA	AC	AC	AA	AA	AA	AC	AA	AA	AA	CC	AA	AA	AC	AC	AA	AC	AA	AC	AA	AA	CC	AA	AC	AC	AC	AC	AC	AA
chr12_1765312_A_G	12	1765312	[A/G]	AA	AA	AA	AA	AA	AA	AA	AA	AA	AG	AG	AA	AA	AG	AA	AA	AA	AA	AA	AA	AG	AA	AA	AA	AG	AA	AA	AA	AA	AA	AA	AG	AA	AA	AA	AA	AA	AA	AA	AG	AA	AA	AA	AA	AG	AG
chr12_1782678_C_T	12	1782678	[T/C]	TT	TT	TC	TT	TT	TC	TT	TC	TT	TT	TT	TT	TC	TT	TC	TC	CC	TT	TT	TC	TT	TC	TT	TT	TC	TT	TT	TT	TT	TT	TT	TC	TC	TC	TT	TT	TT	TT	CC	TT	TC	TC	TT	TT	TT	TT
chr12_17889571_A_G	12	17889571	[A/G]	GG	GG	GG	AG	AG	GG	GG	GG	GG	AG	GG	GG	GG	AG	GG	GG	AA	AG	GG	GG	AG	AG	AA	AG	GG	GG	AG	GG	GG	AG	AG	AG	AG	AG	GG	GG	AG	GG	GG	GG	GG	AG	GG	GG	GG	GG
chr12_17894345_C_T	12	17894345	[T/C]	TC	TT	TC	TC	TT	TC	TC	TC	TC	TC	TT	TC	TC	TC	CC	TC	TT	TT	TC	TC	TT	TC	CC	TC	TC	TC	TT	TT	TC	TC	CC	TC	TT	TC	TC	TC	TC	TT	TC	TT	TC	CC	TT	TC	CC	TC
chr12_1792973_A_G	12	1792973	[A/G]	GG	GG	GG	GG	GG	GG	GG	GG	GG	AG	GG	AA	GG	GG	GG	GG	GG	GG	GG	GG	GG	GG	GG	GG	GG	GG	GG	GG	GG	AG	GG	GG	GG	GG	GG	GG	GG	AG	GG	GG	GG	GG	AG	GG	GG	GG
chr12_1793217_A_G	12	1793217	[A/G]	GG	GG	GG	GG	GG	GG	GG	GG	GG	AG	GG	AA	GG	GG	GG	GG	GG	GG	GG	GG	GG	GG	GG	GG	GG	GG	GG	GG	GG	AG	GG	GG	GG	GG	GG	GG	GG	AG	GG	GG	GG	GG	AG	GG	GG	GG
chr12_17932801_A_G	12	17932801	[A/G]	AG	GG	GG	AG	GG	GG	AG	AG	AA	GG	AA	GG	GG	GG	AG	AG	AG	AA	AG	GG	AG	AG	AA	AG	AG	AG	GG	GG	AA	AG	AG	GG	AG	AG	GG	AG	AG	AG	GG	AA	GG	AG	AG	AG	AG	AA
chr12_17961008_A_G	12	17961008	[A/G]	GG	GG	GG	AG	GG	GG	GG	GG	GG	GG	GG	GG	AG	GG	GG	GG	GG	GG	GG	GG	GG	AG	AA	AG	GG	AG	GG	GG	GG	GG	AG	GG	GG	GG	GG	GG	AG	GG	GG	GG	GG	AG	GG	AG	GG	GG
chr12_17962390_A_G	12	17962390	[A/G]	AA	AA	AA	AA	AA	AA	AA	AA	AA	AA	AA	AA	AG	AA	AA	AA	AG	AG	AA	AA	AA	AA	AA	AA	AA	AG	AA	AA	AA	AA	AA	AA	AG	AA	AA	AA	AA	AA	AA	AA	AA	AA	AA	AA	AA	AA
chr12_17963756_C_T	12	17963756	[T/C]	TC	TT	TC	TT	TT	TC	TC	TT	TT	TC	TT	TC	TT	TC	TC	TT	TT	TT	TC	TC	TT	TT	TT	TT	TT	TT	TT	TT	TT	TT	TC	TC	TT	TC	TC	TC	TT	TT	TC	TT	TC	TC	TT	TC	TC	TT
chr12_17979229_C_T	12	17979229	[T/C]	TC	TC	TT	TC	TT	TT	TC	CC	CC	TT	CC	TT	TT	TT	TT	TC	TT	TC	TC	TC	TC	TC	CC	TC	TT	TC	TT	TT	TC	TT	TC	TT	TT	TT	TC	TC	CC	TC	TC	CC	TC	TC	TC	TT	TT	TC
chr12_17982657_C_T	12	17982657	[T/C]	CC	CC	CC	CC	CC	CC	CC	CC	CC	CC	CC	CC	TC	CC	CC	CC	TC	TC	CC	CC	CC	CC	CC	CC	CC	TC	CC	CC	CC	CC	CC	CC	TC	CC	CC	CC	CC	CC	CC	CC	CC	CC	CC	CC	CC	CC
chr12_18022632_C_T	12	18022632	[T/C]	TC	TT	TT	TT	TT	TT	TC	TT	TT	TT	TC	TT	TC	TT	TC	TT	TT	TT	TC	TT	TC	TT	TT	TT	TC	CC	TT	TT	TC	TC	TT	TT	TT	TC	TT	TC	TT	TC	TT	TC	TT	TT	TT	TT	TC	TC
chr12_18040092_G_T	12	18040092	[T/G]	TT	GG	TG	GG	GG	TG	TT	GG	GG	TG	TG	TG	TG	TG	TG	GG	GG	GG	TT	TG	TG	GG	GG	GG	GG	TT	GG	GG	GG	GG	TG	TG	GG	TG	TG	TT	GG	TG	TG	TG	TG	TG	GG	TG	TG	GG
chr12_18072535_C_T	12	18072535	[T/C]	TC	TC	TT	TC	TT	TT	TC	TC	TT	TT	TC	TT	TT	TT	TT	TT	TC	TC	TC	TC	TC	TC	CC	TC	TT	TC	TT	TT	TT	TT	TC	TT	TC	TT	TC	TC	CC	TC	TT	TC	TC	TC	TT	TT	TT	TT
chr12_18093371_C_T	12	18093371	[T/C]	TT	TC	TC	TC	CC	TC	TT	TC	CC	CC	TC	CC	TC	TC	TC	TC	TC	TC	TT	TT	TC	TC	TT	TT	TC	TT	TC	TC	TC	TC	TT	CC	TC	TT	TC	TT	TT	TC	CC	TC	TC	TC	CC	CC	TC	TT
chr12_1818444_A_G	12	1818444	[A/G]	GG	GG	GG	GG	GG	GG	GG	GG	GG	AG	AG	GG	GG	AG	GG	GG	GG	GG	GG	GG	AG	GG	GG	GG	AG	GG	GG	GG	GG	GG	GG	AG	GG	GG	GG	GG	GG	GG	GG	AG	GG	GG	GG	GG	AG	AG
chr12_18199862_C_T	12	18199862	[T/C]	TT	TT	TT	TT	TT	TT	TT	TT	TT	TC	TT	TC	TT	TT	TC	TC	TT	TT	TT	TT	TT	TT	TT	TC	TT	TT	TT	TC	TT	TT	TT	TC	TT	TT	TC	TT	TT	TT	TC	TT	TC	TC	TT	TC	TC	TT
chr12_18202141_A_G	12	18202141	[A/G]	AA	AA	AA	AA	AA	AA	AA	AA	AA	AG	AA	AG	AA	AA	AG	AA	AA	AA	AA	AA	AA	AA	AA	AA	AA	AA	AA	AA	AA	AA	AA	AG	AA	AG	AG	AA	AA	AA	AG	AA	AG	AG	AA	AG	AG	AA
chr12_18228204_C_T	12	18228204	[T/C]	TC	TT	TT	TT	TT	TT	TC	TT	TT	TT	TC	TT	TT	TT	TT	TT	TT	TT	TC	TT	TC	TT	TT	TT	TT	TC	TT	TT	TT	TT	TT	TT	TT	TT	TT	TC	TT	TC	TT	TC	TT	TT	TT	TT	TT	TT
chr12_18281048_C_T	12	18281048	[T/C]	CC	CC	CC	CC	CC	CC	CC	CC	CC	CC	CC	CC	CC	CC	TC	CC	CC	CC	CC	CC	CC	CC	CC	CC	TC	CC	CC	CC	TC	TC	CC	CC	CC	CC	CC	CC	CC	CC	CC	CC	CC	CC	CC	CC	TC	TT
chr12_18281945_C_T	12	18281945	[T/C]	TT	CC	TC	TC	CC	TC	TT	TC	TC	CC	TT	CC	TC	TC	CC	TC	TC	TC	TT	TC	TC	CC	TC	CC	CC	TT	TC	CC	CC	CC	TT	CC	TC	TC	CC	TT	CC	TC	CC	TT	CC	TC	TC	CC	CC	CC
chr12_18296139_A_G	12	18296139	[A/G]	AG	AA	AG	AA	AA	AG	AG	AG	AG	AA	AG	AA	AA	GG	AA	AG	AA	AA	AG	AG	AA	AA	AA	AA	AA	AA	AA	AA	AA	AA	AG	AA	AA	AG	AA	AG	AA	AA	AA	AG	AA	AA	AG	AG	AA	AA
chr12_18475720_C_T	12	18475720	[T/C]	TT	TT	TT	TT	TC	TT	TT	TC	CC	TC	TC	TT	TT	TC	TT	TC	CC	CC	TT	TT	TC	TT	TT	TT	TT	TT	CC	TT	TC	TC	TT	TC	TC	TT	TT	TT	TT	TT	TC	TC	TT	TT	TC	TT	TT	TT
chr12_18478794_C_T	12	18478794	[T/C]	TT	TC	TT	TT	TT	TT	TT	TT	TT	TT	TT	TT	TC	TT	TC	TC	TT	TT	TT	TC	TT	TT	TT	TC	TC	TC	TT	TC	TC	TC	TT	TT	TT	TT	TC	TT	TC	TT	TT	TT	TC	TT	TT	TC	TC	CC
chr12_18494936_C_T	12	18494936	[T/C]	TC	TT	TC	TT	TT	TC	TC	TT	TT	TC	TT	TC	TT	TC	TC	TT	TT	TT	TC	TC	TT	TT	TT	TT	TT	TT	TT	TT	TT	TT	TC	TC	TT	CC	TC	TC	TT	TT	TC	TT	TC	TC	TT	TC	TC	TT
chr12_18530907_G_T	12	18530907	[T/G]	TG	GG	GG	GG	GG	GG	TG	GG	TG	GG	TG	GG	GG	GG	GG	TG	GG	TG	TG	GG	TG	GG	GG	TG	GG	TG	GG	TG	TG	GG	GG	GG	GG	GG	GG	TG	GG	TG	GG	TG	GG	GG	GG	GG	GG	GG
chr12_18539490_C_T	12	18539490	[T/C]	TT	TT	TT	TT	TT	TT	TT	TT	TC	TT	TT	TT	TT	TT	TT	TT	TT	TC	TT	TT	TT	TT	TT	TT	TT	TT	TC	TT	TC	TT	TT	TT	TT	TT	TT	TT	TT	TT	TT	TT	TT	TT	TT	TT	TT	TT
chr12_18564010_C_T	12	18564010	[T/C]	CC	TC	TC	TT	CC	TC	TC	TC	TT	TC	CC	TT	CC	CC	TT	CC	TC	TT	CC	TC	CC	TT	TT	TC	TT	CC	CC	CC	TT	TC	TT	TC	TT	TT	TT	CC	TT	CC	TT	CC	TT	TT	TC	TT	TT	TT
chr12_18593001_G_T	12	18593001	[T/G]	TT	GG	TG	TG	GG	TG	TG	GG	TG	GG	TG	GG	GG	TG	TG	GG	TG	TT	TT	TG	TG	GG	TG	GG	TG	GG	TG	GG	TT	TG	TT	GG	TG	TG	GG	TG	GG	TG	GG	TG	GG	TG	GG	TG	TT	TT
chr12_18629369_C_T	12	18629369	[T/C]	CC	CC	CC	CC	TC	CC	CC	CC	CC	TC	CC	CC	TC	TC	CC	TC	TC	CC	CC	CC	TC	CC	CC	TC	CC	TT	TC	TC	CC	TC	CC	TC	CC	CC	CC	TC	CC	CC	CC	CC	CC	CC	CC	CC	CC	CC
chr12_18631750_A_C	12	18631750	[A/C]	CC	CC	CC	CC	CC	CC	CC	CC	CC	CC	CC	CC	CC	CC	CC	CC	CC	CC	CC	CC	CC	CC	CC	CC	CC	CC	CC	CC	CC	CC	CC	CC	CC	CC	CC	CC	CC	CC	AC	CC	CC	CC	CC	CC	CC	CC
chr12_18643646_A_G	12	18643646	[A/G]	AA	GG	AG	AG	GG	AG	AG	GG	AG	GG	AG	GG	GG	AG	AG	GG	GG	AG	AA	AG	AG	GG	AG	GG	AG	GG	AG	GG	AA	AG	AA	GG	GG	AG	GG	AG	GG	AG	GG	AG	GG	AG	GG	AG	AA	AA
chr12_1868429_C_T	12	1868429	[T/C]	TC	TT	TT	TC	TT	TC	TC	TC	TT	TC	TC	TC	TT	TT	TC	TT	TT	TT	TC	TC	TC	TC	TC	TC	TT	TC	TC	TC	TC	TC	TC	TT	TT	TC	TC	TC	TC	CC	TT	TC	TT	TT	TT	TT	TT	TT
chr12_18843270_A_G	12	18843270	[A/G]	AA	GG	AG	AG	GG	AG	AA	GG	AG	GG	AA	AG	AG	AG	AG	AG	GG	AG	AA	AG	AG	AG	AA	AA	AG	AA	AG	AG	AA	AG	AA	GG	GG	AA	GG	AA	AG	AG	AG	AG	GG	AG	GG	AG	AA	AA
chr12_18845255_C_T	12	18845255	[T/C]	CC	TC	TC	TC	TT	TC	CC	TT	TC	TT	CC	TC	TC	TC	TC	TC	TT	TC	CC	CC	TC	TC	CC	CC	TC	CC	TC	TC	CC	TC	CC	TT	TT	CC	TC	CC	CC	TC	TC	TC	TC	TC	TT	TC	CC	CC
chr12_1884573_A_G	12	1884573	[A/G]	AG	GG	GG	AG	GG	AG	AG	AG	GG	AG	AG	AG	GG	GG	AG	GG	GG	GG	AG	AG	AG	AG	AG	AG	GG	AG	AG	AG	AG	AG	AG	GG	GG	AG	AG	AG	AG	AA	GG	AG	GG	GG	GG	GG	GG	GG
chr12_18874782_C_T	12	18874782	[T/C]	CC	TT	TC	TT	TT	TC	CC	TT	TC	TT	CC	TC	TT	TC	TC	TT	TT	TC	CC	TC	TC	TC	CC	CC	TC	CC	TC	TT	CC	TC	CC	TT	TT	CC	TT	CC	TC	TC	TC	TC	TT	TT	TT	TC	CC	CC
chr12_18889587_C_T	12	18889587	[T/C]	CC	CC	CC	CC	CC	CC	CC	CC	TC	CC	CC	CC	CC	CC	TC	CC	CC	TC	CC	CC	CC	CC	CC	CC	TC	CC	CC	CC	TT	TC	CC	CC	CC	TC	CC	CC	CC	CC	TC	CC	CC	CC	CC	CC	TC	TT
chr12_18891495_G_T	12	18891495	[T/G]	GG	GG	GG	GG	GG	GG	GG	GG	TG	GG	GG	GG	GG	GG	TG	GG	GG	TG	GG	GG	GG	GG	GG	GG	TG	GG	GG	GG	TT	TG	GG	GG	GG	TG	GG	GG	GG	GG	TG	GG	GG	GG	GG	GG	TG	TT
chr12_19007153_A_G	12	19007153	[A/G]	AA	AA	AA	AA	AA	AA	AA	AA	AA	AA	AA	AA	AA	AA	AA	AA	AA	AA	AA	AA	AA	AA	AA	AA	AA	AA	AA	AA	AA	AA	AA	AA	AA	AA	AA	AA	AA	AA	AG	AA	AA	AA	AA	AA	AA	AA
chr12_19007216_A_C	12	19007216	[A/C]	AA	AA	AA	AA	AA	AA	AA	AA	AA	AA	AA	AA	AA	AA	AC	AC	AA	AA	AA	AA	AA	AA	AA	AA	AC	AA	AA	AA	AC	AC	AA	AA	AA	AC	AC	AA	AA	AA	AA	AA	AA	AC	AA	AA	AC	CC
chr12_19023625_A_C	12	19023625	[A/C]	AA	AA	AA	AA	AA	AA	AA	AA	AA	AA	AA	AA	AA	AA	AA	AA	AA	AA	AA	AA	AA	AA	AA	AA	AA	AA	AA	AA	AA	AA	AA	AA	AA	AA	AA	AA	AA	AA	AC	AA	AA	AA	AA	AA	AA	AA
chr12_1902433_A_G	12	1902433	[A/G]	AG	GG	GG	AG	GG	AG	GG	AG	GG	GG	AG	GG	GG	GG	AG	GG	GG	GG	AG	GG	AG	AG	AG	AG	GG	GG	AG	AG	AG	GG	AG	GG	GG	AG	AG	GG	AG	GG	GG	AG	GG	GG	GG	GG	GG	GG
chr12_19426981_G_T	12	19426981	[T/G]	TG	TG	TT	TT	TG	TT	TG	TT	TT	TG	TG	TT	TG	TG	TT	TT	GG	TG	TG	TG	GG	TT	TT	TT	TT	TG	GG	TT	TT	TG	TT	TG	TG	TT	TG	TT	TG	TG	TG	TG	TG	TT	TT	TT	TT	TT
chr12_19496677_C_T	12	19496677	[T/C]	TT	TT	TT	TT	TT	TT	TT	TT	TT	TT	TT	TT	TT	TT	TT	TT	TT	TT	TT	TT	TT	TT	TT	TT	TT	TT	TC	TT	TT	TT	TT	TT	TT	TT	TT	TT	TT	TT	TC	TT	TT	TT	TT	TT	TT	TC
chr12_19503853_G_T	12	19503853	[T/G]	TG	TG	GG	TG	TG	GG	TT	TG	TT	TT	TG	TG	TG	TG	TT	TG	TT	TT	TG	TG	TT	TG	TT	TT	TG	TT	TT	TG	TT	TT	TG	TT	TG	TT	TT	TG	TT	TG	TG	TT	TG	TT	TG	TT	TT	TT
chr12_19514485_C_T	12	19514485	[T/C]	TC	TC	TT	TT	TT	TT	TC	TT	TT	TT	TC	TT	TC	TT	TT	TT	TT	TT	TC	TC	TC	TT	TT	TT	TT	TC	TT	TT	TT	TT	TT	TT	TT	TT	TC	TT	TC	TC	TT	TC	TC	TT	TT	TC	TT	TT
chr12_19533740_A_G	12	19533740	[A/G]	GG	GG	GG	GG	AG	GG	AG	GG	AG	AG	GG	AG	AG	AG	GG	GG	AG	AG	GG	GG	AG	AG	AG	AG	GG	AA	AA	GG	AG	AG	GG	AG	GG	GG	GG	AG	AG	GG	AG	GG	GG	AG	GG	AA	GG	GG
chr12_19581889_C_T	12	19581889	[T/C]	TC	CC	TC	TT	CC	TT	CC	TC	CC	CC	TC	TC	CC	TC	TC	CC	CC	CC	TC	TC	CC	TT	TT	TC	TC	CC	TC	TC	TC	TC	TT	CC	TC	TT	CC	TC	TC	CC	TC	CC	TC	TC	TC	TC	TC	TT
chr12_1959536_C_T	12	1959536	[T/C]	TC	TC	TC	TC	CC	TC	TC	TT	TC	TT	TT	TT	CC	TC	TT	TT	TC	TC	TC	TT	TT	TT	TC	TT	TT	TT	TT	TC	TC	TC	TC	TT	TC	TT	TT	TC	TC	TT	TT	TT	TC	TC	TC	TC	TC	TC
chr12_19602649_A_G	12	19602649	[A/G]	GG	GG	GG	GG	AG	GG	GG	GG	GG	AG	GG	GG	GG	AG	AG	GG	AG	GG	GG	GG	AG	AG	AG	AG	AG	GG	AG	GG	AG	AA	GG	AG	GG	AA	GG	GG	AG	GG	AA	GG	AG	GG	GG	AG	AG	AA
chr12_19603028_C_T	12	19603028	[T/C]	TC	CC	CC	CC	CC	CC	TC	CC	CC	CC	TC	CC	CC	CC	CC	CC	CC	CC	TC	TC	CC	CC	CC	CC	CC	CC	CC	CC	CC	CC	CC	CC	CC	CC	CC	CC	CC	TC	CC	TC	CC	CC	CC	CC	CC	CC
chr12_1960542_C_T	12	1960542	[T/C]	TC	TC	TC	TC	TT	TC	TC	CC	TC	CC	CC	CC	TT	TC	CC	CC	TC	TC	TC	CC	CC	CC	TC	CC	CC	CC	CC	TC	TC	TC	TC	CC	TC	CC	CC	TC	TC	CC	CC	CC	TC	TC	TC	TC	TC	TC
chr12_19626292_C_T	12	19626292	[T/C]	TC	TC	TC	TC	TC	CC	TC	TC	TT	TT	TC	TC	TC	TC	TT	TT	TT	TT	TC	TC	TC	TC	TT	TT	TC	TC	TT	TC	TT	TT	TC	TT	TC	TT	TT	TC	TT	TC	TC	TT	TC	TC	TC	TT	TT	TT
chr12_19712067_G_T	12	19712067	[T/G]	GG	GG	GG	GG	GG	GG	GG	GG	GG	GG	GG	GG	TG	GG	GG	TG	GG	GG	GG	GG	GG	GG	GG	GG	GG	TG	GG	GG	GG	GG	GG	GG	GG	GG	GG	GG	GG	GG	GG	GG	GG	GG	GG	TG	GG	GG
chr12_19728537_A_G	12	19728537	[A/G]	AA	AA	AA	AA	AA	AA	AA	AA	AA	AA	AA	AA	AG	AA	AA	AG	AA	AA	AA	AA	AA	AA	AA	AA	AA	AG	AA	AA	AA	AA	AA	AA	AA	AA	AA	AA	AA	AA	AA	AA	AA	AA	AA	AG	AA	AA
chr12_19728593_A_G	12	19728593	[A/G]	GG	AG	GG	GG	GG	GG	GG	GG	GG	GG	GG	GG	GG	GG	GG	GG	GG	GG	GG	GG	GG	GG	GG	GG	GG	GG	GG	GG	GG	GG	GG	GG	GG	GG	AG	GG	GG	GG	GG	GG	AG	GG	GG	GG	GG	GG
chr12_19751627_A_G	12	19751627	[A/G]	AG	AG	GG	AG	GG	GG	AG	AG	AG	AG	AG	GG	GG	GG	AG	AG	AG	AG	AG	AG	GG	GG	AG	GG	GG	GG	AA	AG	GG	GG	AG	AG	AG	AG	AG	GG	GG	AG	GG	AA	AG	AG	AG	AA	AG	GG
chr12_1976924_A_G	12	1976924	[A/G]	AA	AA	AA	AA	AA	AA	AG	AA	AG	AA	AA	AA	AA	AA	AA	AA	AA	GG	AA	AG	AA	AA	AA	AA	AA	GG	AA	AA	AG	AA	AA	AA	AA	AA	AA	AG	AA	AG	AA	AA	AA	AA	AA	AA	AA	AG
chr12_20038445_C_T	12	20038445	[T/C]	CC	CC	CC	TC	TC	CC	CC	CC	CC	TC	CC	CC	CC	TC	TC	CC	TC	CC	CC	CC	TC	CC	TC	CC	TC	CC	TC	CC	TC	TT	TC	TC	CC	TC	CC	CC	CC	CC	CC	CC	CC	TC	CC	CC	TC	TT
chr12_20039363_A_G	12	20039363	[A/G]	GG	GG	GG	GG	GG	GG	GG	GG	GG	GG	GG	GG	GG	GG	GG	GG	GG	GG	GG	GG	GG	GG	GG	AG	GG	GG	GG	AG	GG	GG	GG	GG	GG	GG	GG	GG	AG	GG	AG	GG	GG	GG	GG	GG	GG	GG
chr12_20062292_A_G	12	20062292	[A/G]	AG	GG	AG	AG	AG	AA	GG	AA	AA	AA	AG	AG	AG	AA	AG	GG	AG	AG	AG	AG	AA	AA	AG	AA	GG	AA	GG	AA	AG	AG	AG	AA	AG	GG	AG	AA	AA	GG	AG	AG	GG	GG	AA	AA	AG	GG
chr12_2006481_A_G	12	2006481	[A/G]	AA	AA	AA	AA	AA	AG	AA	AG	AA	AA	AA	AA	AG	AA	AA	AG	AG	AA	AA	AA	AA	AA	AA	AA	AA	AA	AA	AA	AA	AA	AA	AA	AG	AA	AA	AA	AA	AA	AG	AG	AA	AA	AA	AA	AA	AA
chr12_200812_A_G	12	200812	[A/G]	AA	AA	AA	AA	AA	AA	AA	AA	AG	AG	AG	AA	AA	AG	AA	AA	AA	AA	AA	AA	AG	AA	AA	AA	AG	AA	AA	AA	AA	AA	AA	AG	AA	AA	AA	AA	AA	AA	AG	AG	AA	AA	AA	AA	AG	AA
chr12_20097858_C_T	12	20097858	[T/C]	TC	CC	CC	CC	CC	CC	TC	CC	CC	CC	TC	CC	CC	CC	CC	TC	CC	CC	TC	TC	CC	CC	CC	CC	CC	CC	CC	CC	CC	CC	CC	CC	CC	CC	CC	CC	CC	TC	CC	TC	CC	CC	CC	CC	CC	CC
chr12_20152869_A_G	12	20152869	[A/G]	GG	GG	GG	GG	GG	GG	GG	GG	AG	GG	AG	GG	AG	GG	GG	AG	GG	AG	GG	GG	GG	AG	AG	AA	GG	AA	AG	AG	AG	GG	GG	GG	GG	GG	GG	AG	AA	GG	AG	GG	GG	GG	GG	AG	GG	GG
chr12_20169106_C_T	12	20169106	[T/C]	TT	TC	TT	TT	TT	TT	TT	TT	TT	TT	TT	TT	TT	TT	TT	TT	TT	TT	TT	TT	TT	TT	TT	TC	TT	TT	TT	TC	TT	TT	TT	TT	TT	TT	TC	TT	TC	TT	TC	TT	TC	TT	TT	TC	TT	TT
chr12_2020210_C_T	12	2020210	[T/C]	TC	TC	TT	TC	TT	CC	TC	TC	TC	TC	TC	CC	TC	TT	CC	CC	CC	CC	TC	TC	TC	TC	TC	CC	TT	CC	CC	TC	CC	TC	TC	TT	TT	TC	CC	TC	TC	CC	TC	TC	TC	TT	TT	TC	TC	CC
chr12_20234675_A_G	12	20234675	[A/G]	AA	AA	AA	AA	AA	AA	AA	AA	AA	AA	AA	AA	AA	AA	AA	AG	AG	AG	AA	AA	AA	AA	AA	AG	AA	AA	AG	AG	AA	AA	AA	AA	AG	AA	AA	AA	AG	AA	AG	AA	AA	AA	AA	AA	AA	AA
chr12_20247517_A_C	12	20247517	[A/C]	AC	CC	CC	CC	CC	CC	AC	CC	CC	CC	AC	CC	CC	CC	CC	CC	CC	CC	AC	AC	CC	CC	CC	CC	CC	CC	CC	CC	CC	CC	CC	CC	CC	CC	CC	CC	CC	AC	CC	AC	CC	CC	CC	CC	CC	CC
chr12_20248231_A_G	12	20248231	[A/G]	AG	AG	AG	GG	AG	GG	AA	AG	AA	GG	AG	AG	AG	GG	AG	AA	AG	AA	AG	AG	GG	AG	AG	AA	AG	AG	AG	AG	AG	GG	GG	GG	AG	AG	GG	AG	AA	AA	AG	AG	GG	GG	GG	AG	GG	GG
chr12_20278712_A_G	12	20278712	[A/G]	AA	AA	AA	AA	AA	AA	AA	AA	AA	AA	AA	AG	AG	AA	AA	AA	AA	AA	AA	AA	AA	AA	AA	AG	AA	AG	AA	AG	AA	AA	AA	AA	AA	AA	AA	AA	AG	AA	AG	AA	AA	AA	AA	AA	AA	AA
chr12_20306748_C_T	12	20306748	[T/C]	TC	CC	TC	TC	CC	TC	CC	CC	TC	CC	CC	CC	CC	TC	TC	TC	CC	TC	TC	TC	TC	TC	TT	TC	TC	TC	TT	CC	TT	TC	TT	CC	CC	TC	CC	TT	TC	CC	CC	CC	CC	TC	CC	TC	TT	TT
chr12_20333739_G_T	12	20333739	[T/G]	TT	TG	TT	TT	TG	TT	TT	TT	TT	TG	TT	TT	TT	TG	TT	TT	TG	TT	TT	TT	TG	TT	TT	TT	TT	TT	TT	TT	TT	TG	TT	TG	TT	TT	TG	TT	TT	TT	TT	TT	TG	TT	TT	TT	TT	TT
chr12_2034441_A_C	12	2034441	[A/C]	AC	AC	AC	AC	CC	AA	AC	AC	AC	AA	AA	AC	AC	AC	AA	AA	AA	AA	AC	AA	AA	AA	AC	AA	AA	AA	AA	AA	AA	AC	AC	AA	CC	AA	AA	AC	AC	AA	AC	AC	AC	AC	AC	AC	AC	AA
chr12_20385267_C_T	12	20385267	[T/C]	TT	TC	TC	TT	TC	TT	TT	TT	TT	TC	TC	TT	TC	TT	TC	TC	TT	TT	TT	TT	TT	TT	TT	TT	TC	TT	TT	TT	TT	TT	TT	TC	TT	TC	TC	TT	TT	TC	TC	TT	TC	TC	TT	TC	TT	TT
chr12_20386067_C_T	12	20386067	[T/C]	CC	CC	CC	CC	CC	CC	CC	CC	CC	CC	CC	TC	TC	CC	CC	CC	CC	CC	CC	CC	CC	CC	CC	TC	CC	TC	CC	TC	CC	CC	CC	CC	CC	CC	CC	CC	TC	CC	TC	CC	CC	CC	CC	CC	CC	CC
chr12_20403345_C_T	12	20403345	[T/C]	CC	CC	CC	CC	CC	CC	CC	CC	CC	CC	CC	TC	TC	CC	CC	TC	CC	CC	CC	CC	CC	CC	CC	CC	CC	TC	TC	CC	CC	CC	CC	CC	CC	CC	CC	CC	CC	CC	CC	CC	CC	CC	CC	TC	CC	CC
chr12_20435732_C_T	12	20435732	[T/C]	CC	CC	CC	CC	CC	CC	CC	CC	TC	CC	CC	CC	CC	CC	CC	CC	CC	TT	CC	CC	CC	CC	CC	TC	CC	TT	CC	TC	TC	CC	CC	CC	CC	TC	CC	TC	TC	CC	TC	CC	CC	CC	TC	CC	CC	CC
chr12_20440548_A_G	12	20440548	[A/G]	GG	GG	GG	GG	GG	GG	GG	GG	GG	GG	GG	AG	AG	GG	GG	GG	AG	AG	GG	GG	GG	GG	GG	GG	GG	AG	GG	GG	GG	GG	GG	GG	AG	GG	GG	GG	GG	GG	GG	GG	GG	GG	GG	GG	GG	GG
chr12_20528808_C_T	12	20528808	[T/C]	TC	CC	CC	CC	CC	CC	TC	CC	CC	CC	TC	CC	CC	CC	CC	CC	CC	CC	TC	TC	CC	TC	TC	TC	CC	CC	TC	CC	CC	CC	CC	CC	CC	CC	CC	CC	TC	TC	CC	TC	CC	CC	CC	CC	CC	CC
chr12_20529853_C_T	12	20529853	[T/C]	CC	TC	TC	TT	TT	TC	CC	TC	TC	TT	TC	TC	TT	TC	TT	TC	TT	TT	CC	CC	TC	TC	TC	TC	TT	TT	TC	TT	TT	TT	TC	TT	TT	TT	TC	TC	TC	TC	TT	CC	TC	TT	TT	TC	TT	TT
chr12_20558553_C_T	12	20558553	[T/C]	TC	TC	TT	CC	TC	TC	CC	CC	CC	TC	TC	CC	TC	TC	TC	TC	CC	CC	TC	TC	TC	CC	TC	TC	TC	CC	CC	CC	CC	CC	TC	TC	CC	CC	TC	CC	TC	CC	TC	TC	TC	TC	TC	TC	CC	CC
chr12_20595019_C_T	12	20595019	[T/C]	CC	CC	CC	CC	CC	CC	TC	TC	TT	CC	CC	TC	CC	CC	CC	CC	CC	TC	CC	CC	CC	CC	CC	CC	CC	TC	CC	CC	TC	CC	CC	CC	CC	CC	CC	TC	CC	CC	CC	CC	CC	CC	CC	CC	CC	CC
chr12_20603470_C_T	12	20603470	[T/C]	TC	TC	TT	CC	TC	TC	CC	CC	CC	CC	CC	CC	TC	TC	TC	TC	CC	CC	TC	TC	TC	CC	CC	CC	TC	CC	CC	CC	CC	CC	TC	CC	CC	CC	TC	TC	CC	CC	CC	TC	CC	CC	CC	TC	CC	CC
chr12_20646811_A_G	12	20646811	[A/G]	AA	AA	AA	AA	AA	AA	AA	AA	AA	AA	AA	AA	AA	AA	AA	AG	AA	AA	AA	AA	AA	AA	AA	AG	AA	AA	AA	AG	AA	AA	AA	AA	AA	AA	AA	AA	AG	AA	AG	AA	AA	AA	AA	AG	AA	AA
chr12_20669262_C_T	12	20669262	[T/C]	TT	CC	CC	CC	CC	CC	TT	CC	CC	CC	TT	CC	CC	CC	CC	TT	CC	CC	TT	TT	CC	CC	CC	TC	CC	TC	CC	TT	CC	CC	CC	CC	CC	TC	CC	TT	TC	TT	TT	TT	CC	CC	CC	TT	CC	CC
chr12_20675248_G_T	12	20675248	[T/G]	TG	TG	TT	TG	TT	TT	TG	TT	TG	TT	TG	TG	TG	TT	TG	TG	TG	GG	TG	TG	TT	TG	GG	GG	TG	GG	TG	TG	GG	TG	TG	TT	TG	GG	TG	TG	GG	TG	TG	TG	TG	TG	TT	TG	GG	GG
chr12_20755108_A_G	12	20755108	[A/G]	AA	AG	GG	AG	GG	GG	AG	GG	GG	GG	AG	GG	GG	GG	AG	GG	AG	AG	AA	AA	GG	GG	AG	GG	AG	AG	AA	GG	AG	AG	AA	GG	AG	AA	AG	AA	GG	AG	GG	AG	AG	AG	GG	GG	AA	AA
chr12_20766721_A_G	12	20766721	[A/G]	AG	GG	AG	AG	AG	AA	GG	AG	GG	AA	AG	GG	GG	AA	AG	AG	AG	GG	AG	AG	AA	AA	AG	AA	AG	GG	AG	AA	AG	AA	AG	AA	AG	AA	GG	AG	AA	AG	AA	GG	AG	AG	AA	AG	AA	AA
chr12_20806263_C_T	12	20806263	[T/C]	TC	TC	CC	TC	TC	CC	TT	TC	TT	TT	TT	TT	TC	TC	TC	TT	TT	TT	TC	TC	TC	TC	TT	TT	TC	TT	TT	TC	TT	TT	TC	TT	TC	TT	TT	TC	TT	TT	TT	TC	TT	TT	TC	TT	TT	TT
chr12_20815296_C_T	12	20815296	[T/C]	TC	TC	TC	TT	TC	TT	CC	TC	TC	TC	CC	TC	TC	TT	TC	TC	TT	TT	TC	TC	TT	TT	TT	TT	TC	TT	TC	TT	TT	TT	TT	TC	TT	TT	TC	TT	TT	TC	TT	CC	TT	TC	TC	TC	TT	TT
chr12_20830967_C_T	12	20830967	[T/C]	TC	TC	TC	TC	TC	CC	TT	TC	TC	TC	TT	TC	TC	CC	TC	TT	CC	CC	TC	TC	CC	TC	TT	TT	TC	CC	TT	TC	CC	CC	TC	TC	CC	CC	TC	CC	TT	TC	TC	TT	CC	TT	TC	TT	CC	CC
chr12_2085828_G_T	12	2085828	[T/G]	GG	GG	TG	GG	GG	GG	GG	TG	GG	TG	GG	GG	GG	TG	GG	GG	GG	GG	GG	TG	GG	TG	GG	GG	TT	GG	GG	TG	GG	GG	GG	TT	TG	TG	GG	GG	GG	GG	TG	TG	GG	TG	TG	GG	GG	GG
chr12_20889446_C_T	12	20889446	[T/C]	TT	TT	TT	TT	TC	TT	TT	TT	TC	TC	TT	TT	TT	TC	TT	TT	TC	TC	TT	TT	TC	TC	TC	CC	TT	TT	TT	TC	TC	TC	TT	TC	TT	TT	TT	TT	CC	TC	TC	TT	TT	TT	TT	TT	TT	TT
chr12_20893567_A_G	12	20893567	[A/G]	AG	AG	AG	AA	GG	AA	AG	AA	AG	AG	AG	AG	GG	AG	AG	AA	AG	AG	AG	AG	AG	AG	AG	GG	AG	AG	AA	AG	AG	AG	AA	AG	AA	AA	AA	AA	GG	GG	AG	GG	AA	AA	AA	AA	AA	AA
chr12_20909441_C_T	12	20909441	[T/C]	TT	TT	TT	TT	TT	TT	TT	TT	TT	TT	TT	TT	TT	TT	TT	TT	TT	TT	TT	TT	TT	TT	TT	TT	TT	TC	TT	TT	TT	TT	TT	TT	TT	TT	TT	TC	TT	TT	TT	TT	TT	TT	TT	TT	TT	TT
chr12_20913850_A_C	12	20913850	[A/C]	AA	AA	AA	AC	AA	AA	AA	AA	AC	AA	AA	AA	AA	AA	AA	AA	AA	AC	AA	AA	AA	AA	AC	AC	AA	AA	AC	AC	AC	AA	AC	AA	AA	AA	AA	AA	AC	AA	AC	AA	AA	AC	AA	AA	AA	AA
chr12_2091978_A_G	12	2091978	[A/G]	GG	GG	GG	GG	GG	GG	GG	GG	GG	GG	AG	AG	GG	GG	AG	AG	AG	GG	GG	GG	GG	GG	GG	GG	GG	GG	GG	GG	GG	GG	GG	GG	GG	GG	GG	GG	GG	GG	AG	GG	AG	GG	GG	GG	AG	AG
chr12_2093062_A_G	12	2093062	[A/G]	AG	GG	GG	AG	AG	AG	GG	AG	GG	AG	AG	AG	GG	GG	AG	GG	GG	GG	AG	GG	AA	AG	AG	AG	GG	GG	AG	AG	AG	AG	AG	GG	GG	AG	AG	GG	AG	AG	GG	AG	GG	GG	GG	GG	GG	GG
chr12_20953893_C_T	12	20953893	[T/C]	TC	CC	CC	CC	TC	CC	TC	CC	TC	TT	TT	CC	CC	TC	CC	CC	TC	TC	TC	TC	TC	TC	TC	TC	CC	CC	CC	CC	TC	TC	CC	TT	CC	TC	CC	CC	TC	TT	CC	TC	TT	TC	TC	CC	CC	CC
chr12_20969824_C_T	12	20969824	[T/C]	TT	TT	TT	TC	TT	TT	TT	TT	TT	TT	TT	TT	TT	TT	TT	TT	TT	TT	TT	TT	TT	TT	TC	TC	TC	TT	TC	TC	TT	TT	TC	TT	TT	TC	TT	TT	TC	TT	TC	TT	TT	TC	TT	TT	TC	TC
chr12_21015408_A_G	12	21015408	[A/G]	GG	AG	GG	GG	GG	GG	GG	GG	AG	GG	GG	GG	GG	GG	GG	GG	GG	AG	GG	GG	GG	GG	GG	GG	GG	GG	GG	GG	AG	GG	GG	GG	GG	GG	AG	GG	GG	GG	GG	GG	AG	GG	AG	GG	GG	GG
chr12_21018077_C_T	12	21018077	[T/C]	TC	TC	TT	TT	TT	TT	TC	TT	TT	TT	TC	TT	TT	TT	TT	TT	TT	TT	TC	TC	TT	TC	TC	TC	TT	TT	TT	TT	TT	TT	TT	TT	TT	TT	TC	TT	TC	TC	TT	TC	TC	TT	TC	TT	TT	TT
chr12_21200068_G_T	12	21200068	[T/G]	TG	TG	TG	GG	TG	TG	GG	GG	TG	TG	GG	TG	TG	TT	GG	TG	TG	TG	TG	TG	TT	TG	TG	TG	GG	TG	GG	GG	TG	TG	TG	TG	GG	GG	TG	TG	TG	TG	GG	GG	TG	TG	GG	TG	GG	GG
chr12_21230049_C_T	12	21230049	[T/C]	TC	CC	CC	CC	CC	CC	TC	CC	CC	CC	TC	TC	TC	CC	CC	CC	TC	TC	TC	TC	CC	CC	CC	TC	CC	TT	CC	TC	CC	CC	CC	CC	TC	CC	CC	TC	TC	TC	TC	TC	CC	CC	CC	CC	CC	CC
chr12_21254296_G_T	12	21254296	[T/G]	TG	TG	GG	TT	TG	TG	TT	TG	GG	TT	TT	TG	GG	TG	GG	TG	TG	GG	TG	TG	TG	TG	TG	TG	TG	GG	TG	TT	TG	TT	TG	TT	TG	TG	TG	GG	TG	TT	TT	TG	TT	TG	TG	GG	TT	TT
chr12_21256650_C_T	12	21256650	[T/C]	CC	CC	CC	TC	TC	TC	TC	TC	CC	TT	TC	TT	TC	TC	CC	TC	TC	CC	CC	CC	TC	TC	CC	CC	CC	TT	CC	TC	TC	TT	CC	TT	TC	CC	CC	TC	CC	TC	TC	CC	TC	CC	TC	CC	TC	TC
chr12_21797697_C_T	12	21797697	[T/C]	CC	CC	TC	TT	TC	TC	CC	CC	CC	TC	CC	CC	CC	TC	CC	CC	TC	CC	CC	CC	TC	TC	TC	CC	TC	CC	TC	CC	CC	TC	TC	TC	TC	TC	CC	CC	CC	TC	CC	CC	CC	TC	CC	CC	TC	TC
chr12_21845672_G_T	12	21845672	[T/G]	TG	TT	TT	TT	TT	TT	TG	TT	TG	TG	TG	TT	TT	TT	TT	TG	TT	TG	TG	TG	TT	TT	TT	TT	TT	TG	TT	TT	TG	TT	TT	TG	TT	TT	TG	TG	TT	TG	TT	TG	TG	TT	TT	TT	TT	TT
chr12_21879017_A_G	12	21879017	[A/G]	AG	GG	AG	AG	AG	AG	GG	AG	GG	AG	AG	GG	GG	AA	GG	AG	AG	GG	AG	AG	AA	AG	AA	AG	AG	AG	AG	AG	GG	AG	AA	AG	GG	AG	GG	AA	AG	AG	GG	GG	AG	AG	AG	AG	AG	AG
chr12_21884525_C_T	12	21884525	[T/C]	TC	CC	TC	TC	TC	TC	CC	TC	TC	TC	TC	CC	CC	TT	CC	CC	TC	TC	TC	TC	TT	CC	TC	CC	TC	TC	TC	TC	TC	TC	TT	TC	CC	TC	CC	TT	CC	TC	CC	CC	TC	TC	TC	CC	TC	TC
chr12_21905574_C_T	12	21905574	[T/C]	CC	TC	TC	TT	TC	TC	CC	TC	TT	TC	CC	TC	TC	TC	CC	TC	TT	TT	CC	CC	TC	TT	TT	TT	TC	TT	TT	TC	TC	TC	TC	TC	TT	TC	TC	TC	TT	TC	TC	CC	TC	TT	TC	TC	TC	TC
chr12_21933928_C_T	12	21933928	[T/C]	TC	TT	TT	TT	TT	TT	TC	TT	TT	TT	TC	TC	TC	TT	TT	TT	TT	TT	TC	TC	TT	TT	TT	TT	TT	TC	TT	TT	TT	TT	TT	TT	TT	TT	TT	TT	TT	TC	TT	TC	TT	TT	TT	TT	TT	TT
chr12_21992751_A_G	12	21992751	[A/G]	AA	AA	AG	AG	AG	AA	AA	AG	AG	AG	AA	AA	AA	AG	AA	AA	AG	AA	AA	AA	AG	AA	AG	AA	AG	AA	AG	AA	AA	AG	AG	AG	AA	AG	AA	AA	AA	AG	AA	AA	AA	GG	AA	AA	AG	AG
chr12_21997669_A_G	12	21997669	[A/G]	AA	AG	AG	AA	AG	AA	AA	AA	AA	AA	AA	AG	GG	AA	AG	AA	AA	AA	AA	AA	AA	AA	AA	AA	AG	AG	AA	AA	AA	AA	AA	AA	AA	AA	AA	AA	AA	AA	AA	AA	AA	AA	AA	AG	AA	AA
chr12_22037745_A_G	12	22037745	[A/G]	AG	AG	AA	AA	AA	AA	GG	AA	AG	AA	AG	GG	AG	AA	AA	AG	AG	AG	AG	AG	AA	AA	AA	AG	AA	AG	AA	AG	AG	AA	AA	AA	AG	AA	AG	AA	AG	AG	AG	AG	AG	AG	AA	AA	AA	AA
chr12_22058489_A_G	12	22058489	[A/G]	AG	AG	AA	AA	AA	AA	GG	AA	AG	AA	AG	GG	AG	AA	AA	AG	AG	AG	AG	AG	AA	AA	AA	AG	AA	AG	AA	AG	AG	AA	AA	AA	AG	AA	AG	AA	AG	AG	AG	AG	AG	AG	AA	AA	AA	AA
chr12_22064069_A_C	12	22064069	[A/C]	AC	AC	AA	AA	AA	AA	CC	AA	AC	AA	AC	CC	AC	AA	AA	AC	AC	AC	AC	AC	AA	AA	AA	AC	AA	AC	AA	AC	AC	AA	AA	AA	AC	AA	AC	AA	AC	AC	AC	AC	AC	AC	AA	AA	AA	AA
chr12_22115356_G_T	12	22115356	[T/G]	TG	TG	GG	GG	GG	GG	TT	GG	GG	GG	TG	TG	GG	GG	GG	TG	GG	GG	TG	TG	GG	GG	GG	GG	GG	GG	TG	GG	GG	GG	GG	GG	TG	GG	GG	GG	GG	TG	GG	TG	GG	TG	GG	GG	GG	GG
chr12_22167177_A_C	12	22167177	[A/C]	CC	CC	CC	CC	CC	CC	CC	CC	AC	CC	CC	CC	CC	CC	CC	CC	CC	AC	CC	CC	CC	CC	CC	AC	CC	CC	CC	AC	AC	CC	CC	CC	CC	CC	AC	CC	AC	CC	AC	CC	AC	CC	CC	CC	CC	CC
chr12_22180247_A_G	12	22180247	[A/G]	AA	AG	AA	AA	AG	AA	AA	AA	AA	AG	AA	AA	AA	AG	AA	AA	AG	AA	AA	AA	AG	AA	AA	AA	AA	AA	AG	AA	AA	AG	AA	AG	AA	AA	AA	AA	AA	AG	AA	AA	AA	AA	AA	AA	AA	AA
chr12_22201808_A_G	12	22201808	[A/G]	AA	AG	AG	AA	AG	AA	AA	GG	AG	AG	AA	AA	AG	AA	GG	AA	AA	AA	AA	AA	AA	AA	AA	AA	AG	AA	AA	AG	AA	AA	AA	AG	AA	AG	AG	AA	AA	AA	AA	AG	AA	AA	GG	AG	AA	AA
chr12_22204388_A_G	12	22204388	[A/G]	GG	AG	AG	GG	AG	GG	GG	AA	AG	AG	GG	GG	AG	GG	AA	GG	GG	GG	GG	GG	GG	GG	GG	GG	AG	GG	GG	AG	GG	GG	GG	AG	GG	AG	AG	GG	GG	GG	GG	AG	GG	GG	AA	AG	GG	GG
chr12_22241502_A_G	12	22241502	[A/G]	AG	AG	AG	AA	AG	AG	AA	AG	AG	AG	AG	AA	AG	AG	GG	AA	AA	AA	AG	AG	AG	AA	AA	AA	AG	AG	AA	AA	AA	AA	AG	AG	AG	AG	AG	GG	AA	AA	AA	AG	AG	AA	AA	AG	AA	AA
chr12_22272818_A_G	12	22272818	[A/G]	GG	GG	AG	AA	AG	AG	GG	GG	GG	AG	GG	GG	GG	AG	GG	AG	AG	AG	GG	GG	AG	AG	AG	AG	AG	GG	AG	AG	GG	AG	AG	AG	AG	AG	GG	GG	AG	AG	AG	GG	GG	AG	GG	AG	AG	AG
chr12_22283787_A_G	12	22283787	[A/G]	AG	GG	AG	AA	AG	AG	AG	GG	AG	AG	AG	GG	GG	AG	GG	AG	AG	AA	AG	AG	AG	AG	AG	AG	AG	AG	AG	AG	AA	AA	AG	AG	AG	AG	AG	AG	AG	AA	AA	AG	AG	AG	GG	AG	AA	AA
chr12_22301971_C_T	12	22301971	[T/C]	CC	TC	TC	CC	TT	CC	TC	CC	TC	TC	TC	TT	TT	TC	TC	TC	TT	TC	CC	CC	TC	CC	CC	CC	TC	TC	CC	CC	TC	TC	CC	TC	CC	CC	CC	CC	CC	TC	CC	CC	CC	TC	CC	TC	CC	CC
chr12_22355215_C_T	12	22355215	[T/C]	TC	TC	TT	TT	TT	TT	CC	CC	CC	TT	TC	CC	TC	TT	TC	CC	TC	CC	TC	TC	TT	TC	TC	CC	TT	TC	TC	CC	TC	TT	TT	TT	TC	TC	CC	TT	CC	TC	TC	CC	TC	TC	CC	TC	TT	TT
chr12_22356941_A_G	12	22356941	[A/G]	GG	AG	AG	GG	AG	GG	GG	GG	GG	GG	AG	GG	AG	GG	AG	GG	GG	GG	GG	GG	GG	GG	GG	GG	AG	GG	GG	GG	GG	GG	GG	GG	GG	GG	GG	GG	GG	GG	GG	GG	GG	GG	GG	AG	GG	GG
chr12_22396907_A_C	12	22396907	[A/C]	CC	AA	AC	CC	AC	CC	CC	AC	CC	CC	AC	CC	AC	CC	AA	CC	CC	CC	CC	CC	CC	AC	AC	AC	AC	CC	CC	AA	CC	CC	CC	CC	CC	AC	CC	CC	AC	CC	CC	CC	CC	CC	AA	AC	CC	CC
chr12_22428084_C_T	12	22428084	[T/C]	CC	TC	CC	CC	CC	CC	CC	CC	TC	CC	CC	CC	CC	CC	TC	CC	CC	TC	CC	CC	CC	CC	CC	CC	CC	CC	CC	CC	TT	TC	CC	CC	CC	TC	CC	CC	CC	CC	TC	CC	CC	CC	CC	CC	TC	TC
chr12_22430608_A_G	12	22430608	[A/G]	AG	GG	AG	AG	AG	GG	AA	AA	AG	AG	AA	AA	AG	AG	GG	AA	AA	AG	AG	AG	AG	AG	AA	AA	AG	AA	AA	AA	GG	AG	AG	AG	AG	AG	AA	AG	AA	AA	AG	AA	AG	AA	AA	AG	AG	AG
chr12_22460484_A_C	12	22460484	[A/C]	CC	AC	AC	CC	AC	CC	CC	CC	CC	CC	AC	CC	AC	CC	AC	CC	CC	CC	CC	CC	CC	CC	CC	CC	AC	CC	CC	CC	CC	CC	CC	CC	CC	CC	CC	CC	CC	CC	CC	CC	CC	CC	CC	AC	CC	CC
chr12_22528974_A_G	12	22528974	[A/G]	GG	AG	GG	GG	AG	GG	GG	GG	AG	AG	GG	AG	AG	AG	GG	GG	AA	AA	GG	GG	AG	GG	GG	AG	GG	AA	GG	GG	AA	AA	GG	AG	AG	GG	GG	AG	AG	AG	AA	GG	GG	GG	GG	GG	AG	AG
chr12_22535561_C_T	12	22535561	[T/C]	TT	CC	CC	CC	CC	TC	TC	CC	CC	TC	TC	CC	CC	TC	CC	CC	CC	CC	TT	TT	TC	CC	CC	CC	CC	CC	CC	CC	CC	CC	TC	TC	CC	CC	CC	TC	CC	TC	CC	TC	TC	CC	CC	CC	CC	CC
chr12_22537667_G_T	12	22537667	[T/G]	GG	GG	TG	TT	GG	TG	GG	TG	GG	GG	GG	GG	GG	GG	GG	GG	GG	GG	GG	GG	GG	TT	TT	TG	TG	GG	TT	TT	GG	GG	TG	GG	TG	TG	TT	GG	TG	GG	GG	TG	TG	TG	TG	GG	TG	TG
chr12_22579609_A_C	12	22579609	[A/C]	CC	AA	AA	AA	AA	AC	AC	AA	AA	AC	AC	AA	AA	AC	AA	AA	AA	AA	CC	CC	AC	AA	AA	AA	AA	AA	AA	AA	AA	AA	AC	AC	AA	AA	AA	AC	AA	AC	AA	AC	AC	AA	AA	AA	AA	AA
chr12_2259827_C_T	12	2259827	[T/C]	TT	TT	TT	TT	TT	CC	TT	CC	TT	CC	CC	TT	TT	TC	CC	CC	TC	CC	TT	CC	CC	CC	TT	CC	CC	CC	CC	CC	CC	TT	TT	CC	TT	CC	CC	TT	TT	CC	CC	CC	TC	TT	TT	TT	TC	CC
chr12_22601976_A_C	12	22601976	[A/C]	AC	CC	CC	CC	CC	AC	AC	CC	CC	AC	AC	CC	CC	AC	CC	CC	CC	CC	AC	AC	AC	CC	CC	CC	CC	CC	CC	CC	CC	CC	AC	AC	CC	CC	CC	AC	CC	AC	CC	AC	AC	CC	CC	CC	CC	CC
chr12_22673837_C_T	12	22673837	[T/C]	CC	CC	CC	CC	CC	CC	TC	TC	TC	CC	CC	TT	TC	CC	CC	TT	TC	CC	CC	CC	CC	CC	CC	CC	CC	TC	TC	CC	CC	CC	CC	CC	CC	CC	TC	CC	CC	CC	CC	CC	TC	TC	TC	TC	CC	CC
chr12_2281524_A_C	12	2281524	[A/C]	CC	CC	AC	CC	CC	CC	CC	CC	CC	CC	CC	CC	CC	CC	AC	CC	CC	CC	CC	AC	CC	AC	CC	CC	AC	CC	CC	AC	CC	CC	CC	AC	CC	AC	CC	CC	CC	CC	CC	CC	CC	AC	AC	CC	CC	CC
chr12_228433_C_T	12	228433	[T/C]	TT	TT	TT	TT	TT	TT	TT	TC	TT	TT	TT	TC	TT	TT	TT	TT	TC	TT	TT	TT	TT	TT	TT	TT	TT	TT	TT	TT	TT	TT	TT	TT	TC	TT	TT	TT	TT	TT	TC	TT	TC	TT	TC	TT	TT	TT
chr12_2305829_C_T	12	2305829	[T/C]	TC	CC	TC	TC	TC	TT	CC	TT	CC	TT	TC	TC	TC	TC	TT	TC	TC	CC	TC	TC	TT	TT	TC	TC	TT	CC	TC	TT	TC	TC	TC	TT	TC	TT	TC	CC	TC	TC	TT	TT	TC	TC	TC	CC	TC	TC
chr12_2316239_A_G	12	2316239	[A/G]	AG	GG	AG	AG	AG	AG	GG	AG	GG	AG	AG	AG	GG	GG	AG	GG	GG	GG	AG	AG	AA	AA	AG	AG	AG	GG	AG	AA	AG	AG	AG	AG	GG	AA	AG	GG	AG	AG	GG	AG	GG	AG	AG	GG	GG	GG
chr12_2348601_C_T	12	2348601	[T/C]	TC	TC	TC	TC	TC	TT	TC	TT	TC	TT	TC	TC	TC	TC	TT	TT	TC	TT	TC	TT	TT	TT	TC	TT	TT	TT	TT	TT	TT	TC	TC	TT	TC	TT	TT	TC	TC	TT	TT	TT	TC	TC	TC	TC	TC	TT
chr12_2372472_A_G	12	2372472	[A/G]	AG	GG	GG	AG	AG	AA	GG	AG	GG	AG	AG	AG	AG	GG	AG	GG	GG	GG	AG	GG	AA	AG	AG	AG	GG	GG	AG	AG	AG	AG	AG	GG	GG	AG	AG	GG	AG	AG	GG	AG	GG	GG	GG	GG	GG	GG
chr12_2437900_C_T	12	2437900	[T/C]	TT	TT	TC	TT	TT	TT	TT	TC	TT	TC	TC	TT	TT	TC	TC	TC	TC	TT	TT	TC	TT	TC	TT	TT	CC	TT	TT	TC	TT	TT	TT	CC	TC	TC	TT	TT	TT	TT	CC	TC	TC	TC	TC	TT	TC	TC
chr12_2470012_G_T	12	2470012	[T/G]	TG	TG	TG	TG	TG	GG	TT	GG	TG	GG	GG	GG	TG	TG	GG	GG	TG	GG	TG	TG	GG	GG	TG	GG	GG	TG	GG	GG	GG	TG	TG	GG	TG	GG	GG	TT	TG	TG	GG	GG	TG	TG	TG	TG	TG	GG
chr12_259721_C_T	12	259721	[T/C]	TT	TC	TC	TT	TC	TT	CC	TT	TC	TC	TT	TC	TC	TT	TT	TC	TT	CC	TT	CC	TT	TT	TT	TT	TC	TC	TT	TT	CC	TC	TT	TT	TT	TC	TT	TT	TT	CC	TT	TT	TT	TT	TT	TC	TT	TC
chr12_260551_C_T	12	260551	[T/C]	CC	CC	CC	CC	CC	TC	CC	CC	TC	TC	TC	CC	TC	TC	CC	CC	TC	CC	CC	CC	TC	CC	TC	CC	TC	TC	CC	CC	CC	CC	CC	TC	CC	CC	CC	TC	TC	CC	CC	TC	CC	TC	CC	CC	TC	CC
chr12_2621891_A_G	12	2621891	[A/G]	AG	AG	AG	AG	AG	AG	GG	AG	AG	AA	AA	AG	GG	AG	AA	AA	GG	AA	AG	AG	AA	AA	AG	AA	AA	AG	AA	AA	AA	AG	AG	AA	GG	AA	AA	GG	AG	AG	GG	AG	GG	AG	AG	AG	AG	AA
chr12_2652112_C_T	12	2652112	[T/C]	TC	CC	CC	CC	TC	TC	CC	TT	CC	TC	TT	TT	CC	CC	TT	CC	TC	TC	TC	CC	TT	CC	CC	CC	CC	CC	TC	TT	TT	TC	CC	CC	TC	TT	TC	CC	TC	TC	TT	TT	CC	CC	CC	CC	CC	TT
chr12_2672201_A_G	12	2672201	[A/G]	AA	AA	AG	AA	AA	AA	AA	AA	AA	AG	AA	AA	AA	AG	AA	AG	AA	AA	AA	AG	AA	AG	AA	AA	GG	AA	AA	AG	AA	AA	AA	GG	AA	AG	AA	AA	AA	AA	AG	AA	AG	AG	AG	AA	AG	AG
chr12_2678199_G_T	12	2678199	[T/G]	TT	TG	TG	TG	TT	TT	TT	TG	TG	TG	TG	TG	TT	TG	TG	GG	TG	GG	TT	TG	TT	GG	TG	GG	GG	TG	TG	TG	TG	TT	TG	GG	TG	TG	TG	TT	TT	TT	GG	TG	TG	TG	TG	TG	TG	GG
chr12_2757585_A_G	12	2757585	[A/G]	GG	AG	GG	GG	GG	GG	GG	GG	AG	GG	GG	GG	GG	GG	GG	AG	GG	AG	GG	GG	GG	GG	GG	AG	GG	AG	AG	GG	GG	GG	GG	GG	GG	GG	AG	GG	GG	GG	GG	GG	GG	GG	GG	AG	GG	GG
chr12_2763314_A_G	12	2763314	[A/G]	AG	AG	AG	AG	AG	AG	GG	AA	AG	AA	AA	AA	GG	AG	AA	AA	AG	AA	AG	AG	AA	AA	AG	AA	AA	AG	AA	AA	AA	AG	AG	AA	AG	AA	AA	GG	AG	AG	AA	AA	AG	AG	AG	AG	AG	AA
chr12_2776416_A_G	12	2776416	[A/G]	AG	AA	AA	AA	AG	AG	AA	AG	AA	AG	AG	AG	AA	AA	AG	AA	AA	AA	AG	AA	GG	AA	AA	AA	AA	AA	AG	AG	AG	AG	AA	AA	AA	AG	AG	AA	AG	AG	AA	AG	AA	AA	AA	AA	AA	AA
chr12_2806062_A_G	12	2806062	[A/G]	GG	GG	AG	GG	GG	GG	GG	GG	GG	GG	GG	GG	GG	GG	GG	GG	GG	GG	GG	AG	GG	AG	GG	GG	AG	GG	GG	AG	GG	GG	GG	AG	GG	AG	GG	GG	GG	GG	AG	AG	AG	AG	AG	GG	AG	AG
chr12_2835934_A_C	12	2835934	[A/C]	AC	AC	AC	AC	AC	AC	CC	AA	AC	AA	AA	AA	CC	AC	AA	AA	AC	AA	AC	AC	AA	AA	AC	AA	AA	AC	AA	AA	AA	AC	AC	AA	AC	AA	AA	CC	AC	AC	AA	AA	AC	AC	AC	AA	AC	AA
chr12_2836156_C_T	12	2836156	[T/C]	CC	CC	CC	CC	CC	CC	CC	CC	CC	CC	CC	CC	CC	CC	CC	CC	CC	TC	CC	CC	CC	CC	CC	CC	CC	CC	CC	CC	TC	CC	CC	CC	CC	CC	CC	CC	CC	CC	CC	CC	CC	CC	CC	CC	CC	TC
chr12_2885465_A_G	12	2885465	[A/G]	AG	AA	AA	AA	AG	AG	AA	AG	AA	AG	AG	AG	AA	AA	AG	AA	AA	AA	AG	AA	GG	AA	AA	AA	AA	AA	AG	AG	AG	AG	AA	AA	AA	AG	AG	AA	AG	AG	AA	AG	AA	AA	AA	AG	AA	AA
chr12_2908875_G_T	12	2908875	[T/G]	GG	TG	TG	GG	GG	GG	GG	GG	TG	TG	TG	TG	GG	TG	TG	TT	GG	TG	GG	TG	GG	TG	GG	TG	TT	TG	TG	TG	GG	GG	GG	TT	GG	TG	TG	GG	GG	GG	TG	GG	TG	TG	TG	TG	TG	TG
chr12_291386_G_T	12	291386	[T/G]	GG	GG	GG	GG	GG	GG	TG	GG	TG	GG	GG	GG	GG	GG	GG	TG	GG	TT	GG	TG	GG	GG	GG	GG	GG	TG	GG	GG	TT	GG	GG	GG	GG	GG	GG	GG	GG	TG	GG	GG	GG	GG	GG	TG	GG	TG
chr12_2926895_G_T	12	2926895	[T/G]	TT	TT	TT	TT	TT	TT	TT	TT	TG	TT	TT	TT	TT	TT	TT	TT	TT	TG	TT	TT	TT	TT	TT	TT	TT	TG	TT	TT	TT	TT	TT	TT	TT	TT	TT	TT	TT	TT	TT	TT	TT	TT	TT	TT	TT	TT
chr12_2959026_A_C	12	2959026	[A/C]	CC	CC	AC	CC	CC	CC	CC	AC	AC	AC	AC	AC	CC	AC	AC	AC	AC	AA	CC	AC	CC	AC	CC	CC	AA	AC	CC	AC	AC	CC	CC	AA	AC	AC	CC	CC	CC	CC	AA	AC	AC	AC	AC	CC	AC	AA
chr12_2964138_A_G	12	2964138	[A/G]	AA	AA	AG	AA	AA	AA	AA	AA	AA	AG	AG	AA	AA	AG	AA	AG	AA	AA	AA	AG	AA	AG	AA	AA	GG	AA	AA	AG	AA	AA	AA	GG	AA	AG	AA	AA	AA	AA	AG	AA	AG	AG	AG	AA	AG	AG
chr12_3019642_G_T	12	3019642	[T/G]	GG	GG	GG	GG	GG	GG	GG	GG	TG	GG	GG	GG	GG	GG	GG	GG	GG	TG	GG	GG	GG	GG	GG	GG	GG	TG	GG	GG	GG	GG	GG	GG	GG	GG	GG	GG	GG	GG	GG	GG	GG	GG	GG	GG	GG	GG
chr12_3038128_C_T	12	3038128	[T/C]	TC	TC	TC	TC	TC	TC	CC	TT	TC	TT	TT	TT	CC	TC	TT	TT	TC	TT	TC	TC	TT	TT	TC	TT	TT	TC	TT	TT	TT	TC	TC	TT	TC	TT	TT	CC	TC	TC	TT	TT	TC	TC	TC	TT	TC	TT
chr12_3089570_G_T	12	3089570	[T/G]	TG	TT	TT	TT	TG	TG	TT	TG	TT	TG	TG	TG	TT	TT	TG	TT	TT	TT	TG	TT	GG	TT	TT	TT	TT	TT	TG	TG	TG	TG	TT	TT	TT	TG	TG	TT	TG	TG	TT	TG	TT	TT	TT	TG	TT	TT
chr12_3108580_C_T	12	3108580	[T/C]	TC	TC	TC	TC	TC	TC	CC	TT	TC	TT	TT	TT	CC	TC	TT	TT	CC	TT	TC	TC	TT	TT	TC	TT	TT	TC	TT	TT	TT	TC	TC	TT	TC	TT	TT	CC	TC	TC	TT	TT	TC	TC	TC	TT	TC	TT
chr12_3109641_A_G	12	3109641	[A/G]	AA	AA	AA	AG	AA	AA	AA	AG	AG	AA	AG	AA	AA	AA	AA	AA	AA	GG	AA	AA	AA	AG	AG	AG	AA	AG	AA	AA	AG	AA	AG	AA	AG	AA	AA	AA	AA	AA	AG	AA	AA	AA	AA	AA	AG	GG
chr12_3194972_C_T	12	3194972	[T/C]	TT	TT	TC	TT	TT	TT	TT	CC	TT	CC	CC	CC	TT	TC	CC	CC	TT	TC	TT	TC	TC	CC	TT	TC	TC	TT	TC	CC	CC	TT	TT	CC	TC	CC	TC	TT	TT	TT	CC	CC	TC	TC	TC	TC	TC	CC
chr12_319918_A_G	12	319918	[A/G]	AA	AA	AA	AA	AA	AA	AA	AA	AG	AG	AG	AA	AA	AG	AA	AA	AA	AA	AA	AA	AG	AA	AA	AA	AG	AA	AA	AA	AA	AA	AA	AG	AA	AA	AA	AA	AA	AA	AA	AG	AA	AA	AA	AA	AG	AA
chr12_322027_A_C	12	322027	[A/C]	AC	AA	AA	AC	AA	CC	AA	AC	AA	AA	AC	AC	AC	AA	AC	AA	AC	AA	AC	AA	AC	AC	CC	AC	AA	AC	CC	AC	AA	AA	AC	AA	AA	AC	CC	AC	CC	AA	AA	AC	AA	CC	AA	AA	AC	AC
chr12_3259614_A_G	12	3259614	[A/G]	AG	AG	AA	AG	AG	AG	AA	GG	AA	GG	GG	GG	AA	AG	GG	GG	AA	AG	AG	AA	GG	GG	GG	GG	AA	AA	GG	GG	GG	AG	AG	GG	AG	GG	GG	AA	GG	AG	GG	GG	AA	GG	AG	GG	AG	GG
chr12_3303460_A_G	12	3303460	[A/G]	AG	GG	GG	GG	AG	AG	GG	AG	GG	AG	AG	AG	GG	GG	AG	GG	GG	GG	AG	GG	AA	GG	GG	GG	GG	GG	AG	AG	AG	AG	GG	GG	GG	AG	AG	GG	AG	AG	GG	AG	GG	GG	GG	AG	GG	GG
chr12_3323964_A_G	12	3323964	[A/G]	AG	AA	AA	AA	AG	AA	AA	AG	AA	AA	AG	AG	AA	AA	AA	AA	AA	AA	AG	AA	AG	AA	AA	AA	AA	AA	AG	AG	AG	AG	AA	AA	AA	AA	AA	AA	AG	AA	AA	AG	AA	AA	AA	AG	AA	AA
chr12_3328236_A_C	12	3328236	[A/C]	AA	AA	AC	AA	AA	AA	AA	AA	AA	AA	AA	AC	AA	AA	AA	AA	AA	AA	AA	AC	AA	AC	AA	AA	AC	AA	AA	AA	AA	AA	AA	AC	AA	AC	AA	AA	AA	AA	AC	AC	AC	AC	AA	AA	AA	AA
chr12_3357334_A_G	12	3357334	[A/G]	AG	AA	AG	AA	AG	AA	AA	AG	AA	AA	AG	GG	AA	AA	AA	AA	AA	AG	AG	AG	AG	AG	AA	AA	AG	AA	AG	AG	GG	AG	AA	AG	AA	AG	AA	AA	AG	AA	AG	GG	AG	AG	AA	AG	AA	AG
chr12_3382238_C_T	12	3382238	[T/C]	CC	CC	TC	CC	CC	CC	CC	TC	CC	CC	TC	CC	CC	CC	CC	CC	CC	CC	CC	TC	CC	TC	TC	CC	TC	CC	CC	TC	CC	CC	CC	TC	TC	TC	CC	CC	TC	CC	TC	CC	CC	TT	TC	CC	CC	CC
chr12_3409163_C_T	12	3409163	[T/C]	TC	CC	CC	CC	TC	CC	CC	TC	CC	CC	TC	TC	CC	CC	CC	CC	CC	CC	TC	CC	TC	CC	CC	CC	CC	CC	TC	TC	TC	TC	CC	CC	CC	CC	CC	CC	TC	CC	CC	TC	CC	CC	CC	TC	CC	CC
chr12_3414417_C_T	12	3414417	[T/C]	CC	CC	CC	CC	CC	CC	CC	TC	CC	CC	TC	CC	CC	CC	CC	CC	CC	CC	CC	CC	CC	CC	TC	CC	CC	CC	CC	TC	CC	CC	CC	CC	TC	CC	CC	CC	TC	CC	TC	TC	CC	TC	TC	CC	CC	CC
chr12_3449317_A_G	12	3449317	[A/G]	GG	GG	AG	GG	GG	GG	GG	GG	GG	AG	GG	AG	GG	AG	AG	AG	GG	AG	GG	AG	GG	AG	GG	GG	AG	GG	GG	GG	AG	GG	GG	AA	GG	AG	GG	GG	GG	GG	AG	GG	AG	AG	GG	GG	AG	AA
chr12_3475409_A_G	12	3475409	[A/G]	AA	AA	AG	AG	AA	AA	AA	AG	AA	AG	AG	AG	AA	AG	AG	AG	AA	AG	AA	AG	AA	GG	GG	AG	AG	AA	AA	AG	AG	AA	AG	GG	AG	AG	AA	AA	AG	AA	GG	AG	AG	GG	AG	AA	AG	GG
chr12_3479065_C_T	12	3479065	[T/C]	TT	TT	TC	TC	TT	TT	TT	TC	TT	TC	TC	TC	TT	TC	TC	TC	TT	TC	TT	TC	TT	CC	CC	TC	TC	TT	TT	TC	TC	TT	TC	CC	TC	TC	TT	TT	TC	TT	CC	TC	TC	CC	TC	TT	TC	CC
chr12_359038_A_G	12	359038	[A/G]	AG	AA	AA	GG	AA	GG	AG	GG	AG	AA	AG	GG	AG	AG	GG	GG	GG	AG	AG	AG	AG	GG	GG	AG	AA	GG	GG	AG	AG	AG	AG	AG	AG	AG	GG	AG	GG	AG	AG	AG	AA	GG	AG	GG	AG	AG
chr12_3634144_C_T	12	3634144	[T/C]	TC	TT	TT	TT	TC	TT	TT	TC	TT	TT	TC	TC	TT	TT	TT	TT	TT	TC	TC	TT	TC	TT	TT	TT	TT	TT	TC	TC	CC	TC	TT	TT	TT	TT	TT	TT	TC	TT	TT	TC	TT	TT	TT	TC	TT	TC
chr12_3752642_A_C	12	3752642	[A/C]	CC	AC	CC	CC	CC	CC	CC	CC	CC	CC	CC	CC	CC	CC	CC	AC	CC	CC	CC	CC	CC	CC	CC	AC	CC	CC	AC	CC	CC	CC	CC	CC	CC	CC	AC	CC	CC	CC	CC	CC	CC	CC	CC	AC	CC	CC
chr12_3758628_C_T	12	3758628	[T/C]	TC	TT	TT	TT	TC	TT	TT	TC	TT	TT	TC	TC	TT	TT	TT	TT	TT	TT	TC	TT	TC	TT	TT	TT	TT	TT	TC	TC	TC	TC	TT	TT	TT	TT	TT	TT	TC	TT	TT	TC	TT	TT	TT	TC	TT	TT
chr12_3765759_C_T	12	3765759	[T/C]	CC	TC	CC	CC	CC	CC	CC	CC	CC	CC	CC	CC	CC	CC	CC	TC	CC	TC	CC	CC	CC	CC	CC	TC	CC	CC	TC	CC	TC	CC	CC	CC	CC	CC	TC	CC	CC	CC	CC	CC	CC	CC	CC	TC	CC	TC
chr12_3786233_C_T	12	3786233	[T/C]	TC	TC	CC	CC	TC	TC	TC	TC	TT	TC	TC	TC	TC	CC	TC	TC	TC	TT	TC	TC	TT	CC	CC	TC	CC	TT	TT	TC	TT	TC	CC	TC	CC	TC	TT	TC	TC	TT	CC	TC	CC	CC	CC	TT	TC	TC
chr12_379484_G_T	12	379484	[T/G]	GG	GG	TG	TG	TG	GG	GG	TG	GG	GG	GG	GG	GG	TG	TG	TG	TG	GG	GG	TG	GG	TG	GG	GG	TG	GG	GG	GG	GG	TG	GG	TG	TG	TG	GG	GG	GG	GG	GG	GG	GG	GG	TG	TG	GG	GG
chr12_3812648_G_T	12	3812648	[T/G]	GG	TG	GG	TG	GG	TG	TG	GG	TT	TT	TG	GG	TG	TG	TT	TG	TG	TG	GG	TG	TG	TG	TG	TT	GG	TT	TG	GG	GG	GG	TG	TG	GG	TG	TG	TG	GG	TT	TG	GG	TG	GG	GG	TG	TT	TG
chr12_3841552_A_G	12	3841552	[A/G]	AG	GG	GG	GG	AG	AG	GG	AG	AA	AG	AG	AG	AG	GG	AG	GG	AG	AG	AG	GG	AA	GG	GG	GG	GG	AG	AG	AG	AG	AG	GG	AG	GG	AG	AG	GG	AG	AG	GG	AG	GG	GG	GG	GG	AG	GG
chr12_3847351_A_G	12	3847351	[A/G]	AG	GG	GG	GG	AG	AG	GG	AA	AA	AA	AA	AG	AG	AG	AA	AG	AG	AG	AG	GG	AA	GG	AG	GG	GG	AG	AG	AA	AG	AG	GG	AG	AG	AG	AG	GG	AA	AG	AA	AA	AG	AG	AG	AG	AA	AG
chr12_3875906_C_T	12	3875906	[T/C]	TT	TT	TC	TT	TT	TT	TT	TT	TT	TT	TC	TT	TT	TT	TC	TT	TT	TT	TC	TC	TT	TT	TT	TT	TC	TT	TT	TC	TT	TT	TT	TC	TT	TC	TC	TC	TT	TT	TC	TC	TC	TC	TC	TT	TC	TC
chr12_3909546_C_T	12	3909546	[T/C]	TT	TT	TC	TT	TT	TC	TC	TT	TC	TC	TT	TT	TT	TT	TC	TT	TC	TT	TC	CC	TC	TT	TT	TT	TC	TC	TT	TT	TT	TT	TT	CC	TT	CC	CC	CC	TT	CC	TT	TT	TT	TC	TT	TC	TC	TT
chr12_3914492_C_T	12	3914492	[T/C]	TC	TC	TC	TC	TC	TC	TC	CC	CC	CC	CC	CC	TC	TC	CC	CC	TC	CC	CC	CC	CC	TC	CC	CC	TC	CC	CC	CC	CC	TC	TC	CC	TC	CC	CC	CC	CC	CC	CC	CC	TC	CC	TC	TC	CC	CC
chr12_3962667_G_T	12	3962667	[T/G]	TG	TG	TG	TG	TG	TG	TG	TG	TT	TG	TG	TG	TG	GG	TT	TG	TG	TG	TT	TT	TT	TG	TG	TT	TG	TT	TT	TT	TG	TG	TG	TT	GG	TT	TT	TT	TG	TT	TG	TT	TG	TG	TG	TG	TT	TG
chr12_396552_A_G	12	396552	[A/G]	GG	GG	GG	GG	GG	GG	AG	GG	AG	GG	GG	GG	GG	GG	GG	AG	GG	AG	GG	AG	GG	GG	GG	GG	GG	AG	GG	GG	AG	GG	GG	GG	GG	GG	GG	GG	GG	AG	GG	GG	GG	GG	GG	AG	GG	GG
chr12_4007775_A_G	12	4007775	[A/G]	AA	AA	AA	AA	AA	AA	AG	AA	AG	AA	AA	AA	AG	AA	AA	AA	AA	AG	AA	AG	AA	AA	AA	AA	AA	AG	AA	AA	AA	AA	AA	AA	AA	AA	AA	AG	AA	AG	AA	AA	AA	AA	AA	AA	AA	AA
chr12_4013026_A_G	12	4013026	[A/G]	AA	AA	AG	AA	AA	AA	AA	AG	AA	AG	AA	AA	AA	AG	AA	AG	AA	AA	AG	AG	AA	AA	AA	AA	AG	AA	AA	AA	AA	AA	AA	AG	AG	AG	AG	AG	AA	AA	AG	AA	AA	AG	AA	AA	AA	AA
chr12_4041981_A_C	12	4041981	[A/C]	CC	AC	AC	AC	CC	AC	AC	AC	AC	AA	CC	CC	CC	AC	AC	AA	AC	CC	AC	AA	AC	AC	AC	AA	AC	AA	AC	CC	CC	CC	AC	AA	AC	AA	AA	AA	CC	AA	AC	CC	CC	AC	CC	AC	AC	CC
chr12_4064700_C_T	12	4064700	[T/C]	TC	TT	TT	TT	TC	TT	TT	TC	TT	TT	TC	TC	TT	TT	TT	TT	TT	TT	TC	TT	TC	TT	TT	TT	TT	TT	TC	TC	TC	TC	TT	TT	TT	TT	TT	TT	TC	TT	TT	TC	TT	TT	TT	TT	TT	TT
chr12_4093900_A_C	12	4093900	[A/C]	AC	AA	AA	AA	AC	AC	AA	AC	CC	AC	AC	AC	AC	AA	AC	AA	AC	AC	AC	AA	CC	AA	AA	AA	AA	AA	AC	AC	AC	AC	AA	AC	AA	AC	AC	AA	AC	AC	AA	AC	AA	AA	AA	AA	AC	AA
chr12_4131822_C_T	12	4131822	[T/C]	CC	CC	CC	CC	CC	CC	CC	TC	CC	TC	CC	TC	CC	TC	CC	CC	TC	CC	CC	CC	CC	CC	TC	CC	CC	CC	CC	CC	CC	CC	CC	CC	TC	CC	CC	CC	TC	CC	TC	CC	CC	TC	CC	CC	CC	CC
chr12_4135055_A_C	12	4135055	[A/C]	AA	AA	AA	AA	AA	AA	AA	AA	AC	AA	AA	AA	AC	AA	AA	AA	AA	AC	AA	AA	AA	AA	AA	AA	AA	AA	AA	AA	AA	AA	AA	AA	AA	AA	AA	AA	AA	AA	AA	AA	AA	AA	AA	AA	AA	AA
chr12_4151390_A_C	12	4151390	[A/C]	AC	AC	AA	AC	AC	AC	AC	AC	CC	AC	AC	AC	AC	AA	AC	AC	AC	AC	AC	AC	CC	AC	AC	CC	AA	CC	CC	AC	AC	AC	AC	AC	AA	AC	AC	AC	AC	CC	AA	AC	AA	AA	AA	AC	AC	AA
[truncated: 9,931 more rows]
[truncated: 27 more columns]
